# Supplementary material for: Functional and phosphoproteomic analysis of β-adrenergic receptor signaling at excitatory synapses in the CA1 region of the ventral hippocampus
Source: Sci Rep. 2023 May 9;13:7493. doi: 10.1038/s41598-023-34401-7 (PMC10170123; doi:10.1038/s41598-023-34401-7)
Supplement: Supplementary file 1 — Supplementary Tables. [file 41598_2023_34401_MOESM1_ESM.xlsx]

## Sheet: Manuscript title and authors
Functional and Phosphoproteomic Analysis of β-Adrenergic Receptor Signaling at Excitatory Synapses in the CA1 Region of the Ventral Hippocampus Shekib A. Jami, Brent J. Wilkinson, Ryan Guglietta, Nicolas Hartel, Walter E. Babiec, Nicholas A. Graham, Marcelo P. Coba, and Thomas J. O’Dell

## Sheet: Supplementary Table 1
Supplementary Table 1. Complete dataset from LC-MS/MS experiments. Phosphorylation sites in PSD proteins detected in control CA1 mini-slices (n = 3, columns A-C) and in mini-slices collected for analysis following a 10-minute bath application of the b-adrenergic receptor agonist isoproterenol (ISO, n = 3, columns D-F). Phosphorylation sites are listed in column N and protein names are provided in…
Abundance F1 Sample Control	Abundance F2 Sample Control	Abundance F3 Sample Control	Abundance F4 Sample Iso	Abundance F5 Sample Iso	Abundance F6 Sample Iso	Modifications	-Log Student's T-test p-value Iso_Control	Student's T-test q-value Iso_Control	Student's T-test Test statistic Iso_Control	Sequence	Checked	Confidence	Modifications in Master Proteins	Student's T-test Log2 Fold Change (Iso/Control)	Qvality PEP	Qvality q-value	Number of Protein Groups	Number of Proteins	Number of PSMs	Master Protein Accessions	Master Protein Descriptions	Positions in Master Proteins	Number of Missed Cleavages	Theo MHplus in Da	Number of Razor Quan Results	Abundances Grouped Control	Abundances Grouped Iso	Abundances Grouped CV in Percent Control	Abundances Grouped CV in Percent Iso	Quan Info	Confidence by Search Engine Sequest HT	Charge by Search Engine Sequest HT	mz in Da by Search Engine Sequest HT	Delta M in ppm by Search Engine Sequest HT	Percolator q-Value by Search Engine Sequest HT	Percolator PEP by Search Engine Sequest HT	XCorr by Search Engine Sequest HT	Top Apex RT in min
1.55951	0.451477	-1.31206	1.65659	2.137	2.26381	1xCarbamidomethyl [C2];1xPhospho [S9(100)]	0.977467	0.586297	1.31691	DCSYGAVTSPTSTLESR	FALSE	High	A2A690-2 1xPhospho [S169(100)]	1.78616	2.08e-07	0	1	2	5	A2A690-2	Isoform 2 of Protein TANC2 OS=Mus musculus GN=Tanc2	A2A690-2 [161-177]	0	1910.78	1	8907309	28386836	95.27	36.68		High	2	955.899	3.18	0	1.34e-08	5.14	83.69
-0.348614	-1.35323	NaN	-0.446891	-0.547693	9.53674e-06	2xPhospho [S4(100);S8(100)]	0.499893	0.955577	0.556769	EYPSPPPSPLR	FALSE	High	A2A690-2 2xPhospho [S1544(100);S1548(100)]	0.519398	0.0594701	0.00233463	1	2	4	A2A690-2	Isoform 2 of Protein TANC2 OS=Mus musculus GN=Tanc2	A2A690-2 [1541-1551]	0	1399.57	0	3.70379e+06	4.41514e+06	50.48	35.36		High	2	700.289	1.59	0.003918	0.06604	1.95	79.55
-0.904409	-0.756931	-2.84528	-1.74181	-1.47556	-0.984606	1xPhospho [S8(98.4)]	0.0491686	0.995053	0.0840297	DSAYISSSPLGSHQVFDFR	FALSE	High	A2A690-2 1xPhospho [S1472(98.4)]	0.101549	4.16e-06	0	1	2	5	A2A690-2	Isoform 2 of Protein TANC2 OS=Mus musculus GN=Tanc2	A2A690-2 [1465-1483]	0	2192.96	0	3.66022e+06	2320761	74.07	42.62		High	3	731.661	1.58	0	9.34e-07	3.66	105.12
-4.31659	NaN	-2.14245	-1.58901	-3.13652	-3.55909	2xPhospho [S10(100);S]	0.15234	1	0.288897	QIASDSPHASPKHVDANR	FALSE	High	A2A690-2 2xPhospho [S404(100);S]	0.467981	0.000583839	0	1	2	1	A2A690-2	Isoform 2 of Protein TANC2 OS=Mus musculus GN=Tanc2	A2A690-2 [395-412]	1	2089.89	0	463438	733890	41.01	55.7		High	3	697.301	0.97	0	3.16e-05	3.36	24.05
-0.94096	-0.903065	-1.61395	-1.61941	-0.996159	-1.28788	1xPhospho [S3(99.3)]	0.194683	1	-0.187303	SSSQLGSPDVSHLIR	FALSE	High	A2A690-2 1xPhospho [S1754(99.3)]	-0.148493	1.04e-06	0	1	2	6	A2A690-2	Isoform 2 of Protein TANC2 OS=Mus musculus GN=Tanc2	A2A690-2 [1752-1766]	0	1662.78	0	3.48328e+06	2.80568e+06	57.19	34.73		High	3	554.934	2.36	0	4.78e-08	3.74	82.52
NaN	NaN	NaN	NaN	NaN	NaN	1xCarbamidomethyl [C2];2xPhospho [S6(100);S9(98.8)]	NaN	1	NaN	SCDELSPVSPTQGGYPSEPTR	FALSE	High	A2A690-2 2xPhospho [S1838(100);S1841(98.8)]	0	0.00470478	0.000290594	1	2	1	A2A690-2	Isoform 2 of Protein TANC2 OS=Mus musculus GN=Tanc2	A2A690-2 [1833-1853]	0	2423.95	0					NoQuanValues	High	3	808.654	0.34	4.46e-05	0.0002096	2.2
NaN	NaN	NaN	NaN	NaN	NaN	1xPhospho [S11(100)]	NaN	1	NaN	VDENMAASTYSLNKIPER	FALSE	High	A2A690-2 1xPhospho [S238(100)]	0	0.0428136	0.00160103	1	2	1	A2A690-2	Isoform 2 of Protein TANC2 OS=Mus musculus GN=Tanc2	A2A690-2 [228-245]	1	2117.96	0					NoQuanValues	High	3	706.657	-0.35	0.0003586	0.004223	2.59
-0.546061	-1.45708	0.183504	-0.737985	-0.046402	0.0941048	2xPhospho [S4(100);S8(100)]	0.280719	1	0.362055	EYPSPPPSPLRR	FALSE	High	A2A690-2 2xPhospho [S1544(100);S1548(100)]	0.37645	0.228739	0.00880397	1	2	2	A2A690-2	Isoform 2 of Protein TANC2 OS=Mus musculus GN=Tanc2	A2A690-2 [1541-1552]	1	1555.67	0	3.13203e+06	6.24954e+06	34.79	42.64		High	3	519.23	2.97	0.002957	0.05288	1.97	64.28
-1.53492	-1.49453	-5.3024	-2.9211	-1.26925	-1.46907	1xPhospho [S1(100)]	0.259788	0.98483	0.477468	SVEGPGGLEPSLDEYRR	FALSE	High	A2A699 1xPhospho [S445(100)]	0.89081	0.000161817	0	1	2	2	A2A699	Protein FAM171A2 OS=Mus musculus GN=Fam171a2 PE=1 SV=1	A2A699 [445-461]	1	1940.87	0	2.31174e+06	2.47455e+06	82.79	58.65		High	3	647.63	0.07	0	8.69e-06	3.27	86.29
-1.66812	-0.238209	0.471378	-2.80184	-0.216322	-0.563187	1xPhospho [S4(100)]	0.280719	0.986065	-0.468898	SARSVEGPGGLEPSLDEYRR	FALSE	High	A2A699 1xPhospho [S445(100)]	-0.715465	0.000521509	0	1	2	5	A2A699	Protein FAM171A2 OS=Mus musculus GN=Fam171a2 PE=1 SV=1	A2A699 [442-461]	2	2255.05	0	3823704	4.63654e+06	43.91	71.46		High	3	752.357	4.97	0	7.8e-05	3.71	74.36
NaN	NaN	NaN	NaN	NaN	NaN	1xPhospho [S/Y]	NaN	1	NaN	SARSVEGPGGLEPSLDEYR	FALSE	High		0	2.17e-05	0	1	2	2	A2A699	Protein FAM171A2 OS=Mus musculus GN=Fam171a2 PE=1 SV=1	A2A699 [442-460]	1	2098.94	0					NoQuanValues	High	3	700.322	2.92	0	1.1e-06	3.27
-1.8111	-1.39017	-0.65436	-1.30111	-1.14249	-0.985746	1xCarbamidomethyl [C4];1xPhospho [T/S]	0.151451	1	0.167158	TGLCSPEDNSLTPLLDEVVAPEGR	FALSE	High		0.142095	3.49e-07	0	1	2	8	A2A699	Protein FAM171A2 OS=Mus musculus GN=Fam171a2 PE=1 SV=1	A2A699 [735-758]	0	2649.21	0	1.95239e+06	2.92343e+06	18.36	28.07		High	2	1325.11	-2.26	0	1.56e-08	3.17	121.29
-2.42739	-0.666643	NaN	NaN	NaN	NaN	1xPhospho [S14(100)]	NaN	1	NaN	GPAGAAAFLHEPPSPPPSFDHYLGHK	FALSE	High	A2A699 1xPhospho [S475(100)]	0	3.02e-05	0	1	2	1	A2A699	Protein FAM171A2 OS=Mus musculus GN=Fam171a2 PE=1 SV=1	A2A699 [462-487]	0	2777.29	0	2.28613e+06		74.43			High	4	695.08	4.16	0	1.55e-06	4.05	98.62
NaN	NaN	NaN	NaN	NaN	NaN	1xCarbamidomethyl [C17];1xPhospho [S/Y]	NaN	1	NaN	DAAFSSLSPPAVPASACPDLDLHYLALR	FALSE	High		0	0.00809483	0.000290594	1	2	1	A2A9T0	TANK-binding kinase 1-binding protein 1 OS=Mus musculus GN=Tbkbp1 PE=1 SV=1	A2A9T0 [177-204]	0	3034.44	0					NoQuanValues	High	3	1012.15	0.27	4.46e-05	0.0003851	2.07
-0.216444	-0.0220642	-2.46149	0.136815	0.467373	0.230427	1xPhospho [T8(100)]	0.678574	0.765448	0.914105	ALETIPITPIER	FALSE	High	A2AAE1-3 1xPhospho [T4049(100)]	1.17821	0.0209087	0.000564137	1	5	6	A2AAE1-3	Isoform 3 of Uncharacterized protein KIAA1109 OS=Mus musculus GN=Kiaa1109	A2AAE1-3 [4042-4053]	0	1432.74	0	5.89665e+06	8.03703e+06	76.69	26.14		High	2	716.878	3.03	0.0001291	0.001555	3.06	100.6
-0.0721397	0.0518742	0.938257	-0.178674	0.48625	0.677193	1xPhospho [S7(99.2)]	0.0180203	0.985921	0.0244473	YTAGSASPTPTFK	FALSE	High	A2AAE1-3 1xPhospho [S2603(99.2)]	0.0222591	0.00626727	0.000290594	1	5	7	A2AAE1-3	Isoform 3 of Uncharacterized protein KIAA1109 OS=Mus musculus GN=Kiaa1109	A2AAE1-3 [2597-2609]	0	1407.62	0	6516965	9040500	12.74	43.2		High	2	704.315	2.08	4.46e-05	0.0003862	2.63	55.89
-1.35229	NaN	-0.800623	NaN	-0.91976	-0.904095	1xPhospho [S11(99.5)]	0.213596	1	0.212038	VVFENEQDNNSLTK	FALSE	High	A2AAE1-3 1xPhospho [S2755(99.5)]	0.16453	0.109929	0.00369288	1	5	1	A2AAE1-3	Isoform 3 of Uncharacterized protein KIAA1109 OS=Mus musculus GN=Kiaa1109	A2AAE1-3 [2745-2758]	0	1716.75	0	2.06124e+06	3.53391e+06	36.46	4.98		High	2	858.88	2.61	0.001082	0.01393	2.8	63.92
-1.22308	-1.87849	-2.47699	-1.60958	-0.525904	-1.16063	1xPhospho [S2(99.4)]	0.726341	0.816978	0.776726	TSPQAPGLVASIR	FALSE	High	A2AHC3 1xPhospho [S560(99.4)]	0.760816	0.015645	0.000290594	1	2	4	A2AHC3	Calmodulin-regulated spectrin-associated protein 1 OS=Mus musculus GN=Camsap1 PE=1 SV=1	A2AHC3 [559-571]	0	1376.69	0	1.77156e+06	3.0644e+06	70.37	48.22		High	2	688.852	2.25	4.46e-05	0.0009896	2	84.65
NaN	NaN	NaN	NaN	NaN	NaN	1xPhospho [S10(98.5)]	NaN	1	NaN	APVHFVEPLSPTGVPGHR	FALSE	High	A2AHC3 1xPhospho [S1069(98.5)]	0	0.219857	0.00858352	1	1	1	A2AHC3	Calmodulin-regulated spectrin-associated protein 1 OS=Mus musculus GN=Camsap1 PE=1 SV=1	A2AHC3 [1060-1077]	0	1976.97	0					NoQuanValues	High	3	659.664	1.63	0.002831	0.04918	1.7
2.64609	2.9329	3.26112	2.21514	1.69162	0.77747	1xPhospho [S4(100)]	1.41441	0.543207	-1.44886	VEGSPRREPSYPALR	FALSE	High	A2AJA9 1xPhospho [S129(100)]	-1.38529	0.00420337	0.000290594	1	2	7	A2AJA9	Uncharacterized protein C9orf172 homolog OS=Mus musculus GN=Gm996 PE=1 SV=1	A2AJA9 [126-140]	2	1793.87	0	42885960	20847030	30.17	30.95		High	3	598.628	0.71	4.46e-05	0.0001885	3.24	45.1
3.31831	3.0826	0.723232	3.73169	3.55712	3.87694	1xPhospho [S11(100)]	0.741348	0.680768	1.01014	ASQGLATAPASPPVLQR	FALSE	High	A2AJA9 1xPhospho [S109(100)]	1.3472	2.76e-06	0	1	2	28	A2AJA9	Uncharacterized protein C9orf172 homolog OS=Mus musculus GN=Gm996 PE=1 SV=1	A2AJA9 [99-115]	0	1743.88	0	55181515	75965356	78.89	23.88		High	2	872.445	1.7	0	1.46e-07	5.39	80.12
1.3229	1.37521	2.30256	2.1031	-0.494318	-0.094717	1xPhospho [T10(99.7)]	0.599324	0.790089	-0.849611	RPPVVVNLSTSPRR	FALSE	High	A2AJA9 1xPhospho [T498(99.7)]	-1.1622	0.00115515	0	1	2	10	A2AJA9	Uncharacterized protein C9orf172 homolog OS=Mus musculus GN=Gm996 PE=1 SV=1	A2AJA9 [489-502]	1	1657.89	0	16897280	6.4153e+06	12.43	82.69		High	3	553.302	1.79	0	6.11e-05	4.74	52.38
-1.02864	-1.91895	-4.31892	-1.52198	-1.41376	-0.621508	2xPhospho [T9(99.4);S10(100)]	0.532733	0.804491	0.811961	YAALSLSETSLTEK	FALSE	High	A2AJA9 2xPhospho [T511(99.4);S512(100)]	1.23642	0.00125394	0	1	2	4	A2AJA9	Uncharacterized protein C9orf172 homolog OS=Mus musculus GN=Gm996 PE=1 SV=1	A2AJA9 [503-516]	0	1672.71	0	1.72257e+06	2.42232e+06	92.55	50.87		High	2	836.86	0.29	0	8.43e-05	3.59	104.39
2.85252	2.79396	3.65969	2.54121	2.63186	2.44645	1xPhospho [S3(100)]	0.923581	0.869776	-0.716741	GRSYENLLGR	FALSE	High	A2AJA9 1xPhospho [S468(100)]	-0.562219	2.14e-05	0	1	2	25	A2AJA9	Uncharacterized protein C9orf172 homolog OS=Mus musculus GN=Gm996 PE=1 SV=1	A2AJA9 [466-475]	1	1244.58	0	4.51756e+07	37340901	17.41	18.58		High	2	622.793	0.56	0	1.09e-06	4.29	59.83
0.712397	0.945093	1.79634	1.02355	0.274765	0.320559	1xPhospho [S11(100)]	0.679668	0.887689	-0.672904	RPPVVVNLSTSPR	FALSE	High	A2AJA9 1xPhospho [S499(100)]	-0.611652	0.000114724	0	1	2	11	A2AJA9	Uncharacterized protein C9orf172 homolog OS=Mus musculus GN=Gm996 PE=1 SV=1	A2AJA9 [489-501]	0	1501.79	0	11225723	8555156	13.35	10.71		High	3	501.269	1.7	0	6.13e-06	3.87	65.04
5.81883	6.09219	6.73682	6.36911	5.16757	5.20498	1xPhospho [S7(100)]	0.59261	0.894833	-0.648897	VALAAGSPTRPPPAR	FALSE	High	A2AJA9 1xPhospho [S854(100)]	-0.635394	0.000470637	0	1	2	39	A2AJA9	Uncharacterized protein C9orf172 homolog OS=Mus musculus GN=Gm996 PE=1 SV=1	A2AJA9 [848-862]	0	1540.8	0	386727088	252688328	20.21	29.88		High	3	514.272	2.13	0	3.29e-05	3.75	44.89
0.537092	-0.735645	1.58835	0.849084	-0.102182	-1.68631	1xPhospho [S11(100)]	0.318302	0.960038	-0.517902	ELATHAAPLGSYAR	FALSE	High	A2AJA9 1xPhospho [S794(100)]	-0.776401	0.0135634	0.000290594	1	2	5	A2AJA9	Uncharacterized protein C9orf172 homolog OS=Mus musculus GN=Gm996 PE=1 SV=1	A2AJA9 [784-797]	0	1536.72	0	8.29327e+06	6012522	42.21	58.15		High	3	512.914	5.15	4.46e-05	0.000791	3.02	61.32
1.05162	0.63562	-0.00037384	0.860223	0.810141	1.09745	2xPhospho [S7(100);T/S/Y]	0.493332	0.992987	0.44023	YAALSLSETSLTEKGR	FALSE	High	A2AJA9 2xPhospho [S509(100);T/S/Y]	0.360314	0.00052689	0	1	2	10	A2AJA9	Uncharacterized protein C9orf172 homolog OS=Mus musculus GN=Gm996 PE=1 SV=1	A2AJA9 [503-518]	1	1885.83	0	1.012e+07	11316009	64.26	26.23		High	3	629.282	-1.41	0	4.35e-05	4.34	94.21
0.283682	-0.188251	-1.30573	-0.47086	-0.551939	-0.365694	2xPhospho [S8(99);S11(99)]	0.042686	0.993121	-0.0609631	RYAALSLSETSLTEKGR	FALSE	High	A2AJA9 2xPhospho [S509(99);S512(99)]	-0.059399	0.000475493	0	1	2	2	A2AJA9	Uncharacterized protein C9orf172 homolog OS=Mus musculus GN=Gm996 PE=1 SV=1	A2AJA9 [502-518]	2	2041.94	0	5.71701e+06	4402169	72.31	21.57		High	3	681.317	0.56	0	2.59e-05	3.71	81.88
-1.15302	-0.584536	-1.70413	-1.8788	-0.86681	-0.41687	1xPhospho [S7(100)]	0.059742	0.998782	0.0895059	YAALSLSETSLTEK	FALSE	High	A2AJA9 1xPhospho [S509(100)]	0.0930649	0.000290509	0	1	2	4	A2AJA9	Uncharacterized protein C9orf172 homolog OS=Mus musculus GN=Gm996 PE=1 SV=1	A2AJA9 [503-516]	0	1592.75	0	3080844	3.539e+06	64.24	58.1		High	2	796.878	1.39	0	1.58e-05	3.37	98.55
-1.47395	-1.44056	-1.69464	-1.66548	-1.69825	-1.82818	1xPhospho [S10(100)]	0.968765	1	-0.327068	YAALSLSETSLTEKGR	FALSE	High	A2AJA9 1xPhospho [S512(100)]	-0.194255	0.000709541	0	1	2	3	A2AJA9	Uncharacterized protein C9orf172 homolog OS=Mus musculus GN=Gm996 PE=1 SV=1	A2AJA9 [503-518]	1	1805.87	0	2.39986e+06	1.92927e+06	47.92	14.86		High	3	602.629	1.96	0	3.83e-05	3.23	81.5
NaN	NaN	NaN	NaN	NaN	NaN	1xPhospho [T12(100)]	NaN	1	NaN	GGEPDMETLILTPPPGTAGLDEEGEAGR	FALSE	High	A2AJA9 1xPhospho [T874(100)]	0	0.000111817	0	1	2	2	A2AJA9	Uncharacterized protein C9orf172 homolog OS=Mus musculus GN=Gm996 PE=1 SV=1	A2AJA9 [863-890]	0	2889.29	0					NoQuanValues	High	3	963.764	-3.17	0	5.95e-06	3.67
-0.742765	-0.131346	-3.14189	NaN	-3.06855	-0.546356	1xPhospho [T12(100)]	0.109572	1	-0.232836	GGEPDMETLILTPPPGTAGLDEEGEAGRR	FALSE	High	A2AJA9 1xPhospho [T874(100)]	-0.468785	0.0350258	0.00134801	1	2	1	A2AJA9	Uncharacterized protein C9orf172 homolog OS=Mus musculus GN=Gm996 PE=1 SV=1	A2AJA9 [863-891]	1	3045.39	0	4094182	1.89966e+06	83.21	101.57		High	3	1015.8	-4.34	0.0002864	0.003255	2.21	104.97
-0.0889988	-1.29753	-0.65341	-0.238088	0.0672569	0.432859	2xPhospho [S3(98.9);S6(97.8)]	0.895912	0.786777	0.853169	RSSQPSPTTVPASDSPPAKQDVK	FALSE	High	A2AJI0 2xPhospho [S115(98.9);S118(97.8)]	0.767323	0.000273156	0	1	2	2	A2AJI0	MAP7 domain-containing protein 1 OS=Mus musculus GN=Map7d1 PE=1 SV=1	A2AJI0 [113-135]	2	2540.14	0	2.64998e+06	6761814	68.84	39.1		High	3	847.385	-0.98	0	1.48e-05	3.68	44.09
NaN	NaN	NaN	NaN	NaN	NaN	1xPhospho [S/T]	NaN	1	NaN	RSSQPSPTTVPASDSPPAK	FALSE	High		0	0.00424666	0.000290594	1	2	2	A2AJI0	MAP7 domain-containing protein 1 OS=Mus musculus GN=Map7d1 PE=1 SV=1	A2AJI0 [113-131]	1	1989.93	0					NoQuanValues	High	3	663.981	0.94	4.46e-05	0.0001899	2.67
NaN	NaN	NaN	NaN	NaN	NaN	2xPhospho [S6(98.4);S/T]	NaN	1	NaN	RSSQPSPTTVPASDSPPAK	FALSE	High	A2AJI0 2xPhospho [S118(98.4);S/T]	0	0.134169	0.00436703	1	2	1	A2AJI0	MAP7 domain-containing protein 1 OS=Mus musculus GN=Map7d1 PE=1 SV=1	A2AJI0 [113-131]	1	2069.89	0					NoQuanValues	High	2	1035.46	5.91	0.001344	0.0196	1.71
NaN	NaN	NaN	NaN	NaN	NaN	1xPhospho [S8(99.5)]	NaN	1	NaN	LSTGSELSPK	FALSE	High	A2AJI0 1xPhospho [S460(99.5)]	0	0.179649	0.00636718	1	2	1	A2AJI0	MAP7 domain-containing protein 1 OS=Mus musculus GN=Map7d1 PE=1 SV=1	A2AJI0 [453-462]	0	1098.51	0					NoneMonoisotopic	High	2	549.757	-0.32	0.002127	0.03407	1.82
-2.40913	-0.593338	-1.48296	-1.97104	-1.20459	-1.82706	1xPhospho [S12(99.4)]	0.108434	1	-0.16046	AAGISLIVPGKSPTR	FALSE	High	A2ALS5-2 1xPhospho [S548(99.4)]	-0.172423	0.00830456	0.000290594	1	4	5	A2ALS5-2	Isoform 2 of Rap1 GTPase-activating protein 1 OS=Mus musculus GN=Rap1gap	A2ALS5-2 [537-551]	1	1546.84	0	1.28986e+06	1.93076e+06	83.79	40.17		High	3	516.284	2.23	4.46e-05	0.000398	2.84	79.03
NaN	NaN	NaN	NaN	NaN	NaN	1xPhospho [S]	NaN	1	NaN	RSSAIGIENIQEVQEK	FALSE	High		0	0.104283	0.00369288	1	4	1	A2ALS5-2	Isoform 2 of Rap1 GTPase-activating protein 1 OS=Mus musculus GN=Rap1gap	A2ALS5-2 [561-576]	1	1880.91	0					NoQuanValues	High	3	627.642	-0.19	0.001051	0.01276	2.21
-0.553024	-0.791702	-3.10161	NaN	0.161362	-0.51969	1xPhospho [S13(100)]	0.503214	0.813658	0.824952	TLSDVEDQKELASPVSPELR	FALSE	High	A2AN08-5 1xPhospho [S178(100)]	1.30295	0.000347679	0	1	4	5	A2AN08-5	Isoform 5 of E3 ubiquitin-protein ligase UBR4 OS=Mus musculus GN=Ubr4	A2AN08-5 [166-185]	1	2293.1	0	3762806	5.87272e+06	78.62	28.75		High	3	765.041	5.25	4.46e-05	9.34e-05	4.17	88.07
0.982248	0.916397	1.83782	1.10626	0.948944	0.605949	1xPhospho [S/T]	0.467992	0.993541	-0.431075	HVTLPSSPR	FALSE	High		-0.358439	0.0170602	0.000290594	1	3	13	A2AN08-5	Isoform 5 of E3 ubiquitin-protein ligase UBR4 OS=Mus musculus GN=Ubr4	A2AN08-5 [2738-2746]	0	1073.51	0	12294222	10426506	15.72	11.2		High	2	537.262	2.19	0.0007621	0.007237	2.67	32.72
NaN	NaN	NaN	NaN	NaN	NaN	2xPhospho [S13(100);S16(100)]	NaN	1	NaN	TLSDVEDQKELASPVSPELR	FALSE	High	A2AN08-5 2xPhospho [S178(100);S181(100)]	0	0.0509873	0.00233463	1	4	1	A2AN08-5	Isoform 5 of E3 ubiquitin-protein ligase UBR4 OS=Mus musculus GN=Ubr4	A2AN08-5 [166-185]	1	2373.06	0					NoQuanValues	High	3	791.691	-1.4	0.0005107	0.005238	2.63
0.13308	-0.412663	1.91184	0.00607204	1.24824	0.362888	1xPhospho [S4(100)]	0.0020665	0.983048	-0.00388182	KVASVEEGDETLDSPGSQSR	FALSE	High	A2AP18 1xPhospho [S676(100)]	-0.00501919	8.41e-08	0	1	4	9	A2AP18	1-phosphatidylinositol 4,5-bisphosphate phosphodiesterase eta-2 OS=Mus musculus GN=Plch2 PE=1 SV=2	A2AP18 [673-692]	1	2170.95	0	7513155	8809882	36.12	55.3		High	3	724.322	0.37	0	3.58e-09	5.69	52
1.44016	1.12259	2.88622	1.42604	2.57603	1.64757	1xPhospho [S3(100)]	0.0349696	0.993245	0.0583172	VASVEEGDETLDSPGSQSR	FALSE	High	A2AP18 1xPhospho [S676(100)]	0.0668923	1.84e-08	0	1	4	13	A2AP18	1-phosphatidylinositol 4,5-bisphosphate phosphodiesterase eta-2 OS=Mus musculus GN=Plch2 PE=1 SV=2	A2AP18 [674-692]	0	2042.86	0	18590558	21463411	18.02	53.98		High	2	1021.93	0.37	0	8.67e-10	5.34	62.68
NaN	NaN	NaN	NaN	0.025816	-0.873819	1xPhospho [S25(99.1)]	NaN	1	NaN	GFPELALGTQDAGSEGAADDVAPSSPNPALEAPTQER	FALSE	High	A2AP18 1xPhospho [S1048(99.1)]	0	6.54e-06	0	1	4	2	A2AP18	1-phosphatidylinositol 4,5-bisphosphate phosphodiesterase eta-2 OS=Mus musculus GN=Plch2 PE=1 SV=2	A2AP18 [1024-1060]	0	3745.69	0		4.95606e+06		38.85		High	3	1249.24	1.53	0	3.2e-07	3.81	109.98
1.7333	0.892691	2.1351	1.77091	1.55203	1.19858	1xPhospho [S1(100)]	0.0694061	0.996544	-0.0885127	SIEDLHR	FALSE	High	A2APV2-3 1xPhospho [S171(100)]	-0.0798578	0.0409265	0.00134801	1	3	4	A2APV2-3	Isoform 3 of Formin-like protein 2 OS=Mus musculus GN=Fmnl2	A2APV2-3 [171-177]	0	949.414	0	12114761	16207988	39.35	10.18		High	2	475.211	0.49	0.0008279	0.00815	1.69	28.28
-0.697556	-1.02265	-0.391911	-0.370393	-1.08301	-0.260777	1xPhospho [S5(100)]	0.157476	1	0.162636	GSLFSPR	FALSE	High	A2APX8 1xPhospho [S565(100)]	0.132646	0.033474	0.00134801	1	3	5	A2APX8	Sodium channel protein type 1 subunit alpha OS=Mus musculus GN=Scn1a PE=1 SV=1	A2APX8 [561-567]	0	843.376	0	3.20619e+06	3.67396e+06	33.41	33.69		High	2	422.193	2.8	0.0009255	0.009984	1.91	65.52
-2.72178	NaN	-3.01833	-2.54544	-1.71343	-1.4919	1xCarbamidomethyl [C5];1xPhospho [S9(99.3)]	0.948475	0.703752	1.02651	AGGDCKPTSPSLPASK	FALSE	High	A2AQ25 1xPhospho [S1796(99.3)]	0.953133	0.00723303	0.000290594	1	5	3	A2AQ25	Sickle tail protein OS=Mus musculus GN=Skt PE=1 SV=1	A2AQ25 [1788-1803]	0	1652.73	0	594566	1.96799e+06	71.6	48.01		High	3	551.584	1.81	4.46e-05	0.0003362	2.06	35.44
2.98895	2.68736	1.21744	2.97939	2.90825	3.11817	1xPhospho [S3(100)]	0.56828	0.882164	0.670068	SISPSPSAILER	FALSE	High	A2AQ25 1xPhospho [S361(100)]	0.70402	0.000229413	0	1	8	11	A2AQ25	Sickle tail protein OS=Mus musculus GN=Skt PE=1 SV=1	A2AQ25 [359-370]	0	1336.65	0	41957956	48449256	72.69	22.73		High	2	668.829	0.63	0	3.68e-05	3.13	90.77
-0.196863	-1.17177	NaN	NaN	-0.163582	-0.0669079	2xPhospho [S14(100);S17(100)]	0.437422	0.955745	0.574911	GDAAGDKLELSEDSPNSEQELDKIGGK	FALSE	High	A2AQ25 2xPhospho [S1035(100);S1038(100)]	0.569073	0.000746898	0	1	7	3	A2AQ25	Sickle tail protein OS=Mus musculus GN=Skt PE=1 SV=1	A2AQ25 [1022-1048]	2	2962.26	0	4.15719e+06	6.13877e+06	49.21	8.95		High	3	988.091	-0.78	0	4.04e-05	3.18	86.56
-0.778694	-1.10428	-0.330294	-1.21734	-1.56362	-0.626612	1xPhospho [S6(100)]	0.490222	0.983692	-0.466279	RQEQLSPEGTLPASR	FALSE	High	A2AQ25 1xPhospho [S1647(100)]	-0.398103	9.73e-05	0	1	2	5	A2AQ25	Sickle tail protein OS=Mus musculus GN=Skt PE=1 SV=1	A2AQ25 [1642-1656]	1	1748.83	0	3.02983e+06	2.18333e+06	29.32	46.53		High	3	583.616	1.1	0	5.16e-06	4.28	52.48
0.377014	-0.19352	1.43019	0.667928	0.750721	0.297779	1xPhospho [S3(99.4)]	0.0230916	0.992613	0.0344007	VSSEDPGPTPQTR	FALSE	High	A2AQ25 1xPhospho [S1087(99.4)]	0.0342474	0.00377464	0.000290594	1	7	6	A2AQ25	Sickle tail protein OS=Mus musculus GN=Skt PE=1 SV=1	A2AQ25 [1085-1097]	0	1450.62	0	7432171	8421129	21.83	19.2		High	2	725.813	-1.07	4.46e-05	0.0007654	2.61	31.78
3.12909	3.0256	3.8809	3.42849	3.0068	3.03379	1xPhospho [S5(100)]	0.247411	1	-0.235452	IPALSPSSGK	FALSE	High	A2AQ25 1xPhospho [S1808(100)]	-0.188835	0.000560356	0	1	5	15	A2AQ25	Sickle tail protein OS=Mus musculus GN=Skt PE=1 SV=1	A2AQ25 [1804-1813]	0	1036.51	0	53043744	51874436	19.11	5.06		High	2	518.758	0.86	0	3.6e-05	3.17	50.57
-1.5335	NaN	NaN	-0.753972	-1.15202	-1.51218	1xPhospho [S30(100)]	NaN	1	NaN	SSSLPSASGDSSNLPNAPATKPSIASTPLSPQAGR	FALSE	High	A2AQ25 1xPhospho [S1843(100)]	0	0.0102942	0.000290594	1	5	2	A2AQ25	Sickle tail protein OS=Mus musculus GN=Skt PE=1 SV=1	A2AQ25 [1814-1848]	0	3430.65	0	2.36664e+06	2.81621e+06		9.91		High	3	1144.22	-0.2	4.46e-05	0.0005319	2.71	91.34
-0.617332	-0.115582	-2.08054	-0.916589	-0.918524	-1.43853	1xPhospho [S3(100)]	0.0887558	1	-0.137641	SISPSPSAILERR	FALSE	High	A2AQ25 1xPhospho [S361(100)]	-0.153399	0.0128229	0.000290594	1	8	4	A2AQ25	Sickle tail protein OS=Mus musculus GN=Skt PE=1 SV=1	A2AQ25 [359-371]	1	1492.75	0	4466073	2.52748e+06	74.36	18.28		High	3	498.255	-0.07	4.46e-05	0.0007277	2.32	77.91
NaN	NaN	NaN	NaN	NaN	NaN	2xPhospho [S13(100);S16(100)]	NaN	1	NaN	AAPTTSSSSSPPSPASPTSLNQGAR	FALSE	High	A2AQ25 2xPhospho [S1902(100);S1905(100)]	0	0.0231426	0.000564137	1	5	1	A2AQ25	Sickle tail protein OS=Mus musculus GN=Skt PE=1 SV=1	A2AQ25 [1890-1914]	0	2516.07	0					NoQuanValues	High	3	839.363	1.16	0.0001291	0.001803	2.54
NaN	NaN	NaN	NaN	NaN	NaN	1xPhospho [T/S]	NaN	1	NaN	TRASLPVVR	FALSE	High		0	0.0802798	0.00326409	1	5	1	A2AQ25	Sickle tail protein OS=Mus musculus GN=Skt PE=1 SV=1	A2AQ25 [166-174]	1	1078.58	0					NoQuanValues	High	3	360.197	-0.16	0.0009255	0.008966	1.94
NaN	NaN	NaN	NaN	NaN	NaN	1xPhospho [S14(97.1)]	NaN	1	NaN	GDAAGDKLELSEDSPNSEQELDKIGGK	FALSE	High	A2AQ25 1xPhospho [S1035(97.1)]	0	0.103286	0.00369288	1	7	1	A2AQ25	Sickle tail protein OS=Mus musculus GN=Skt PE=1 SV=1	A2AQ25 [1022-1048]	2	2882.29	0					NoQuanValues	High	4	721.33	2.01	0.001051	0.01259	2.21
NaN	NaN	NaN	NaN	NaN	-1.45512	1xPhospho [S14(100)]	NaN	1	NaN	GDAAGDKLELSEDSPNSEQELDK	FALSE	High	A2AQ25 1xPhospho [S1035(100)]	0	0.0979585	0.00369288	1	7	1	A2AQ25	Sickle tail protein OS=Mus musculus GN=Skt PE=1 SV=1	A2AQ25 [1022-1044]	1	2527.07	0		2.4986e+06				High	3	843.031	2.58	0.001051	0.01166	1.99	70.84
-0.865728	NaN	-0.779978	-1.74066	-1.38204	-1.53289	1xPhospho [S]	1.87877	0.65553	-1.14271	LVSSKEDLAGPSAGSSSAR	FALSE	High		-0.729009	6.04e-05	0	1	3	4	A2AR50	Ras-specific guanine nucleotide-releasing factor RalGPS1 OS=Mus musculus GN=Ralgps1 PE=1 SV=2	A2AR50 [295-313]	1	1898.89	0	2457367	2.36747e+06	56.76	27.79		High	3	633.635	2.03	0	3.16e-06	3.35	45.67
-0.555372	-0.558191	1.3849	-0.140628	-1.33698	-1.75652	1xOxidation [M5];1xPhospho [S10(100)]	0.65407	0.765672	-0.893174	AGALMARPNSPQSSGSGR	FALSE	High	A2ARS0 1xPhospho [S293(100)]	-1.16849	4.13e-07	0	1	1	4	A2ARS0	Ankyrin repeat domain-containing protein 63 OS=Mus musculus GN=Ankrd63 PE=1 SV=1	A2ARS0 [284-301]	0	1839.82	0	4.66206e+06	2.55472e+06	28.36	40.29		High	3	613.944	1.03	0	1.85e-08	5.94	24.47
-1.53184	0.00942421	1.04447	-0.843657	-1.48931	-1.5052	1xPhospho [S10(100)]	0.649491	0.769644	-0.875357	AGALMARPNSPQSSGSGR	FALSE	High	A2ARS0 1xPhospho [S293(100)]	-1.12008	0.000111817	0	1	1	3	A2ARS0	Ankyrin repeat domain-containing protein 63 OS=Mus musculus GN=Ankrd63 PE=1 SV=1	A2ARS0 [284-301]	0	1823.82	0	5.68857e+06	2413346	45.36	7.22		High	3	608.613	1.6	0	5.98e-06	3.67	35.38
0.182291	-1.03889	1.35955	-0.0656176	-0.849056	-0.685146	1xPhospho [S6(100)]	0.405912	0.933222	-0.568767	GSNSDSPPGHPAPAPSPER	FALSE	High	A2ARS0 1xPhospho [S193(100)]	-0.700924	9.16e-07	0	1	1	10	A2ARS0	Ankyrin repeat domain-containing protein 63 OS=Mus musculus GN=Ankrd63 PE=1 SV=1	A2ARS0 [188-206]	0	1936.82	0	7077022	4260695	41.31	11.91		High	3	646.278	0.89	0	4.2e-08	4.31	32.04
-3.3943	-1.76186	0.6346	NaN	NaN	NaN	2xPhospho [S6(100);S16(100)]	NaN	1	NaN	GSNSDSPPGHPAPAPSPER	FALSE	High	A2ARS0 2xPhospho [S193(100);S203(100)]	0	0.00495203	0.000290594	1	1	2	A2ARS0	Ankyrin repeat domain-containing protein 63 OS=Mus musculus GN=Ankrd63 PE=1 SV=1	A2ARS0 [188-206]	0	2016.78	0	1920724		80.63			High	3	672.934	0.69	4.46e-05	0.0002216	2.52	39.13
-0.942791	-1.56254	-1.70542	NaN	-1.93408	-1.55637	1xPhospho [S11(100)]	0.419246	1	-0.409956	ALLDVLQRPLSPGNSESLTATANYSK	FALSE	High	A2CG49-7 1xPhospho [S489(100)]	-0.341637	4.38e-06	0	1	5	2	A2CG49-7	Isoform 7 of Kalirin OS=Mus musculus GN=Kalrn	A2CG49-7 [479-504]	0	2825.41	0	2205290	1.98339e+06	61.64	22.54		High	3	942.471	-3.01	0	2.12e-07	4.14	108.05
NaN	-2.02779	NaN	NaN	NaN	NaN	1xPhospho [S3(100)]	NaN	1	NaN	SMSVDLSHAPLKDPLLFK	FALSE	High	A2RSJ4 1xPhospho [S934(100)]	0	0.000270366	0	1	1	1	A2RSJ4	UHRF1-binding protein 1-like OS=Mus musculus GN=Uhrf1bp1l PE=1 SV=2	A2RSJ4 [932-949]	1	2078.04	0	1.5974e+06					High	3	693.353	2.66	0	1.47e-05	2.97	104.41
-2.93837	-2.02978	-6.4351	-3.68812	-3.02984	NaN	1xOxidation [M2];1xPhospho [S3(100)]	0.0877959	1	0.196412	SMSVDLSHAPLKDPLLFK	FALSE	High	A2RSJ4 1xPhospho [S934(100)]	0.442106	0.001842	0.000290594	1	1	1	A2RSJ4	UHRF1-binding protein 1-like OS=Mus musculus GN=Uhrf1bp1l PE=1 SV=2	A2RSJ4 [932-949]	1	2094.03	0	893765	539600	93.19	51.48		High	3	698.685	2.59	4.46e-05	9.26e-05	2.88	100.05
NaN	-4.72517	NaN	-3.12373	NaN	NaN		NaN	1	NaN	SVIISIK	FALSE	High		0	0.0395149	0.00134801	1	1	1	A3KGB4	TBC1 domain family member 8B OS=Mus musculus GN=Tbc1d8b PE=1 SV=1	A3KGB4 [358-364]	0	759.497	0	246275	544875				High	2	380.253	0.83	0.000323	0.003798	1.48	61.67
-2.98438	-1.39501	-3.3251	-2.47646	-2.13439	-1.99236	1xPhospho [S1(100)]	0.235921	1	0.330158	SMELIDVAVEK	FALSE	High	A6H8H5 1xPhospho [S461(100)]	0.367093	1.94e-05	0	1	1	1	A6H8H5	Potassium voltage-gated channel subfamily B member 2 OS=Mus musculus GN=Kcnb2 PE=1 SV=2	A6H8H5 [461-471]	0	1313.61	0	865712	1.46994e+06	94.5	33.13		High	2	657.307	0.12	0	9.86e-07	3.35	103.59
-0.825148	-0.304213	-0.559711	-1.16125	-0.449446	-2.15022	1xPhospho [S4(99.1)]	0.599567	0.883512	-0.680031	GVTSPLHTDTEKEAISPGR	FALSE	High	B1AXH1 1xPhospho [S690(99.1)]	-0.690613	0.00263698	0.000290594	1	1	2	B1AXH1	NHS-like protein 2 OS=Mus musculus GN=Nhsl2 PE=1 SV=1	B1AXH1 [687-705]	1	2074.98	0	3866942	2.12355e+06	46.6	60.59		High	3	692.331	-1.52	4.46e-05	0.0001248	2.42	57.34
-0.357672	-0.173025	-1.92614	-0.916852	-0.448	-0.848818	1xPhospho [S3(99.2)]	0.0483119	0.994736	0.0753968	SVSLVKDEPALPPEGELVLPK	FALSE	High	B1AXH1 1xPhospho [S210(99.2)]	0.0810569	0.000274561	0	1	1	4	B1AXH1	NHS-like protein 2 OS=Mus musculus GN=Nhsl2 PE=1 SV=1	B1AXH1 [208-228]	1	2297.2	0	5.34677e+06	3.80374e+06	70.9	30.21		High	3	766.404	-2.71	0	7.03e-05	3.97	106.05
NaN	NaN	NaN	-1.08497	-0.744892	-0.557547	1xPhospho [S/T/Y]	NaN	1	NaN	ILPYASTSSEGSNSTDNIAALSTEQEAR	FALSE	High		0	0.000323573	0	1	1	3	B1AXH1	NHS-like protein 2 OS=Mus musculus GN=Nhsl2 PE=1 SV=1	B1AXH1 [157-184]	0	2992.34	0		3851071		34.35		High	3	998.119	0.26	0	1.76e-05	3.23	101.37
NaN	NaN	NaN	NaN	NaN	NaN	1xPhospho [S8(100)]	NaN	1	NaN	ATTPSQLSIEVEAR	FALSE	High	B1AXH1 1xPhospho [S325(100)]	0	0.033474	0.00134801	1	1	3	B1AXH1	NHS-like protein 2 OS=Mus musculus GN=Nhsl2 PE=1 SV=1	B1AXH1 [318-331]	0	1581.75	0					NoQuanValues	High	2	791.383	4.64	0.0002864	0.003055	1.87
0.102371	-0.458576	1.02508	-0.21312	0.0528717	-0.145454	1xPhospho [S6(100)]	0.300048	1	-0.345661	VSDQNSPVLPK	FALSE	High	B1AY13 1xPhospho [S2044(100)]	-0.324859	0.00312281	0.000290594	1	1	5	B1AY13	Ubiquitin carboxyl-terminal hydrolase 24 OS=Mus musculus GN=Usp24 PE=1 SV=1	B1AY13 [2039-2049]	0	1263.6	0	5612612	6.19361e+06	22.55	24.34		High	2	632.306	5.03	4.46e-05	0.0005019	2.78	44.06
-3.90223	-2.46852	-1.51	-1.08599	-1.26277	-0.626423	2xPhospho [S7(100);S10(100)]	1.06663	0.591028	1.33976	AMGDEDSDESGGGSPKPSPK	FALSE	High	B1AZP2-2 2xPhospho [S377(100);S380(100)]	1.63519	0.034675	0.00134801	1	2	3	B1AZP2-2	Isoform 2 of Disks large-associated protein 4 OS=Mus musculus GN=Dlgap4	B1AZP2-2 [371-390]	0	2107.76	0	968342	2.68958e+06	42.61	37.23		High	3	703.257	0.62	0.0002864	0.003196	2.22	30.89
1.68154	2.04857	2.70447	1.40202	1.60095	1.46539	1xOxidation [M9];1xPhospho [S8(100)]	1.00868	0.801683	-0.814279	LFFTKAPSMEGTAGK	FALSE	High	B1AZP2-2 1xPhospho [S156(100)]	-0.655406	0.000990391	0	1	2	10	B1AZP2-2	Isoform 2 of Disks large-associated protein 4 OS=Mus musculus GN=Dlgap4	B1AZP2-2 [149-163]	1	1680.77	0	21976314	1.89172e+07	20.15	22.8		High	3	560.931	5.02	0	5.29e-05	3.02	66.43
-3.0595	NaN	-1.83476	-2.01376	NaN	-1.35698	1xOxidation [M2];1xPhospho [S7(100)]	0.411909	0.930856	0.637529	AMGDEDSDESGGGSPKPSPK	FALSE	High	B1AZP2-2 1xPhospho [S377(100)]	0.76176	9.11e-05	0	1	2	1	B1AZP2-2	Isoform 2 of Disks large-associated protein 4 OS=Mus musculus GN=Dlgap4	B1AZP2-2 [371-390]	0	2043.78	0	797102	1.77351e+06	4.31	55.03		High	3	681.932	-1.49	0	4.83e-06	3.17	16.01
-2.65475	-2.17933	-4.75928	-2.89965	-2.41417	-2.12816	1xPhospho [S/T/Y]	0.363223	0.956708	0.541605	NPYLLSPTEAFAR	FALSE	High		0.717129	0.000377436	0	1	2	4	B1AZP2-2	Isoform 2 of Disks large-associated protein 4 OS=Mus musculus GN=Dlgap4	B1AZP2-2 [30-42]	0	1558.73	0	1.08793e+06	1.21082e+06	79.1	41.26		High	2	779.871	2.67	0	2.06e-05	3.01	107.04
0.994337	1.55222	-1.74683	1.2494	1.06907	0.824606	1xPhospho [S8(100)]	0.310481	0.964239	0.511568	LFFTKAPSMEGTAGK	FALSE	High	B1AZP2-2 1xPhospho [S156(100)]	0.781117	8.3e-05	0	1	2	8	B1AZP2-2	Isoform 2 of Disks large-associated protein 4 OS=Mus musculus GN=Dlgap4	B1AZP2-2 [149-163]	1	1664.78	0	1.36486e+07	1.21328e+07	83.86	9.22		High	3	555.597	0.29	0	4.38e-06	3.09	83.54
-1.95129	-2.50723	-3.55249	-2.64316	-3.27347	-1.79846	1xOxidation [M11];2xPhospho [S2(100);S8(100)]	0.0535317	0.996078	0.0869258	RSLDRLDSVDMLLPSK	FALSE	High	B1AZP2-2 2xPhospho [S415(100);S421(100)]	0.0986376	0.00761279	0.000290594	1	2	2	B1AZP2-2	Isoform 2 of Disks large-associated protein 4 OS=Mus musculus GN=Dlgap4	B1AZP2-2 [414-429]	2	2020.92	0	1.14574e+06	760262	73.53	64.15		High	3	674.311	1.01	4.46e-05	0.001377	3.6	98.08
NaN	NaN	NaN	NaN	NaN	NaN	1xPhospho [S3(100)]	NaN	1	NaN	QNSATESADSIEIYVPEAQTR	FALSE	High	B1AZP2-2 1xPhospho [S970(100)]	0	6.8e-07	0	1	3	3	B1AZP2-2	Isoform 2 of Disks large-associated protein 4 OS=Mus musculus GN=Dlgap4	B1AZP2-2 [968-988]	0	2389.06	0					NoQuanValues	High	2	1195.03	-0.53	0	4.98e-08	3.61
0.246164	0.719955	-1.42923	-0.825124	-0.453459	0.461697	1xPhospho [S7(100)]	0.0537593	1	-0.0939041	SLDRLDSVDMLLPSK	FALSE	High	B1AZP2-2 1xPhospho [S421(100)]	-0.117924	5.37e-05	0	1	2	12	B1AZP2-2	Isoform 2 of Disks large-associated protein 4 OS=Mus musculus GN=Dlgap4	B1AZP2-2 [415-429]	1	1768.86	0	8.12577e+06	4713156	75.81	61.77		High	3	590.29	0.59	0	9.3e-06	3.59	103.4
-0.64785	-0.842812	-0.915443	-1.06607	-1.00491	-0.605211	1xOxidation [M10];1xPhospho [S7(100)]	0.211422	1	-0.135356	SLDRLDSVDMLLPSK	FALSE	High	B1AZP2-2 1xPhospho [S421(100)]	-0.0900284	0.000182096	0	1	2	5	B1AZP2-2	Isoform 2 of Disks large-associated protein 4 OS=Mus musculus GN=Dlgap4	B1AZP2-2 [415-429]	1	1784.85	0	3.63184e+06	3.21595e+06	47.93	33.7		High	3	595.622	1.14	0	9.84e-06	4.12	99.9
-0.771328	-1.02931	-3.91319	-1.76784	-1.4645	-0.99964	2xPhospho [S1(100);S7(100)]	0.182405	1	0.32252	SLDRLDSVDMLLPSK	FALSE	High	B1AZP2-2 2xPhospho [S415(100);S421(100)]	0.493947	0.000849116	0	1	2	3	B1AZP2-2	Isoform 2 of Disks large-associated protein 4 OS=Mus musculus GN=Dlgap4	B1AZP2-2 [415-429]	1	1848.82	0	3.19143e+06	2.33861e+06	81.89	42.6		High	2	924.916	2.14	0	4.57e-05	3.31	109.68
-1.56331	-0.594566	-5.79225	-2.48244	-1.81123	-2.80243	1xOxidation [M10];2xPhospho [S1(100);S7(100)]	0.0608649	1	0.134135	SLDRLDSVDMLLPSK	FALSE	High	B1AZP2-2 2xPhospho [S415(100);S421(100)]	0.284675	0.00757393	0.000290594	1	2	5	B1AZP2-2	Isoform 2 of Disks large-associated protein 4 OS=Mus musculus GN=Dlgap4	B1AZP2-2 [415-429]	1	1864.82	0	2.31824e+06	982005	95.79	43.89		High	2	932.911	-1.24	4.46e-05	0.0005363	2.97	105.86
NaN	NaN	NaN	NaN	NaN	NaN	1xPhospho [S/T/Y]	NaN	1	NaN	QNSATESADSIEIYVPEAQTRL	FALSE	High		0	0.00259675	0.000290594	1	3	1	B1AZP2-2	Isoform 2 of Disks large-associated protein 4 OS=Mus musculus GN=Dlgap4	B1AZP2-2 [968-989]	1	2502.14	0					NoQuanValues	High	3	834.72	2.39	4.46e-05	0.0001231	2.01
NaN	NaN	NaN	-0.89169	-1.91405	-2.0933	1xPhospho [S4(99.6)]	NaN	1	NaN	RKLSSIGIQER	FALSE	High	B1AZP2-2 1xPhospho [S665(99.6)]	0	0.0387296	0.00134801	1	1	1	B1AZP2-2	Isoform 2 of Disks large-associated protein 4 OS=Mus musculus GN=Dlgap4	B1AZP2-2 [662-672]	2	1366.72	0		1.7125e+06		26.69		High	3	456.245	0.07	0.000323	0.003708	1.72	38.35
-1.37214	NaN	-2.20913	-3.61351	-1.49938	-0.785679	1xPhospho [S10(97.9)]	0.0519032	1	-0.107069	SEVTSQSGLSNSSDSLDSSTRPPSVTR	FALSE	High	B1AZP2-2 1xPhospho [S606(97.9)]	-0.175553	0.0565951	0.00233463	1	3	2	B1AZP2-2	Isoform 2 of Disks large-associated protein 4 OS=Mus musculus GN=Dlgap4	B1AZP2-2 [597-623]	0	2861.28	0	1.25643e+06	2.28276e+06	89.4	80.99		High	3	954.431	-0.9	0.0005435	0.005954	2.86	69.79
NaN	NaN	-2.79027	-0.336593	-0.63975	-0.694878	1xOxidation [M2];2xPhospho [S14(98.6);S18(100)]	NaN	1	NaN	AMGDEDSDESGGGSPKPSPK	FALSE	High	B1AZP2-2 2xPhospho [S384(98.6);S388(100)]	0	0.0603596	0.00233463	1	2	4	B1AZP2-2	Isoform 2 of Disks large-associated protein 4 OS=Mus musculus GN=Dlgap4	B1AZP2-2 [371-390]	0	2123.75	0	398687	4.14222e+06		6.18		High	3	708.591	2.72	0.0006558	0.00641	2.47	20.03
NaN	-0.389593	NaN	NaN	NaN	NaN	1xCarbamidomethyl [C5];1xPhospho [S13(99.4)]	NaN	1	NaN	SLPDCTSHPNSISIDAGPR	FALSE	High	B1AZP2-2 1xPhospho [S741(99.4)]	0	0.0507341	0.00233463	1	3	3	B1AZP2-2	Isoform 2 of Disks large-associated protein 4 OS=Mus musculus GN=Dlgap4	B1AZP2-2 [729-747]	0	2103.92	0	4972315					High	3	701.982	7.35	0.0005107	0.00523	2.42	72.92
NaN	NaN	NaN	-1.92945	NaN	NaN	1xPhospho [S5(100)]	NaN	1	NaN	ATQQSLGEQSNPR	FALSE	High	B1AZP2-2 1xPhospho [S405(100)]	0	0.0738711	0.00280896	1	2	2	B1AZP2-2	Isoform 2 of Disks large-associated protein 4 OS=Mus musculus GN=Dlgap4	B1AZP2-2 [401-413]	0	1495.65	1		1.24684e+06				High	2	748.336	7.14	0.0008279	0.008113	1.58	25.23
NaN	NaN	NaN	NaN	NaN	NaN	2xPhospho [S8(100);S9(100)]	NaN	1	NaN	LQRPKEESSEDENEVSNILR	FALSE	High	B2RRE7 2xPhospho [S1016(100);S1017(100)]	0	0.204771	0.00771629	1	1	2	B2RRE7	OTU domain-containing protein 4 OS=Mus musculus GN=Otud4 PE=1 SV=1	B2RRE7 [1009-1028]	1	2532.1	0					NoQuanValues	High	3	844.706	1.27	0.002545	0.04329	1.77
NaN	NaN	NaN	NaN	NaN	NaN	2xPhospho [S/T]	NaN	1	NaN	SASTESGFHNHTDTAEGDVLAAAR	FALSE	High		0	0.0092462	0.000290594	1	2	2	B2RUJ5	Amyloid beta A4 precursor protein-binding family A member 1 OS=Mus musculus GN=Apba1 PE=1 SV=2	B2RUJ5 [82-105]	0	2604.04	0					NoQuanValues	High	3	868.686	1.67	4.46e-05	0.0004604	2.28
2.18137	1.6683	0.288164	2.36409	2.14452	2.16792	1xPhospho [S4(100)]	0.674604	0.809036	0.791179	AGASEGEDEDDAADEDALPPYSELELSR	FALSE	High	B5TVM2 1xPhospho [S594(100)]	0.846226	7.56e-12	0	1	1	15	B5TVM2	Immunoglobulin-like domain-containing receptor 2 OS=Mus musculus GN=Ildr2 PE=1 SV=2	B5TVM2 [591-618]	0	3031.22	0	2.07037e+07	2.85351e+07	76.16	11.5		High	2	1516.12	1.63	0	2.4e-13	6.72	108.62
NaN	NaN	NaN	NaN	NaN	NaN	1xPhospho [S10(100)]	NaN	1	NaN	AHGAFYQDGSLDEYYGR	FALSE	High	B5TVM2 1xPhospho [S487(100)]	0	8.83e-05	0	1	1	4	B5TVM2	Immunoglobulin-like domain-containing receptor 2 OS=Mus musculus GN=Ildr2 PE=1 SV=2	B5TVM2 [478-494]	0	2028.81	0					NoQuanValues	High	3	676.942	0.3	0	4.67e-06	4
NaN	NaN	NaN	NaN	NaN	NaN	1xPhospho [S4(100)]	NaN	1	NaN	AGASEGEDEDDAADEDALPPYSELELSRGELSR	FALSE	High	B5TVM2 1xPhospho [S594(100)]	0	1.64e-08	0	1	1	1	B5TVM2	Immunoglobulin-like domain-containing receptor 2 OS=Mus musculus GN=Ildr2 PE=1 SV=2	B5TVM2 [591-623]	1	3573.5	0					NoQuanValues	High	3	1191.85	5.22	0	6.61e-10	5.23
NaN	NaN	NaN	NaN	NaN	-3.64151	1xPhospho [S3(100)]	NaN	1	NaN	GGSLETPSK	FALSE	High	B5TVM2 1xPhospho [S562(100)]	0	0.0399133	0.00134801	1	1	1	B5TVM2	Immunoglobulin-like domain-containing receptor 2 OS=Mus musculus GN=Ildr2 PE=1 SV=2	B5TVM2 [560-568]	0	955.413	0		548942				High	2	478.21	0.49	0.000323	0.003847	1.38	20.27
-0.0289211	-0.811665	-0.0534	-0.533576	-0.947411	-0.258907	2xPhospho [S12(100);S/T]	0.361089	1	-0.341508	QARPESSSRGGSLETPSK	FALSE	High	B5TVM2 2xPhospho [S562(100);S/T]	-0.281969	0.214095	0.00814518	1	1	3	B5TVM2	Immunoglobulin-like domain-containing receptor 2 OS=Mus musculus GN=Ildr2 PE=1 SV=2	B5TVM2 [551-568]	1	2033.87	0	3.7111e+06	3.34671e+06	48.27	33.82		High	3	678.629	1.33	0.002738	0.04693	2.12	24.89
-2.06305	-1.1923	-0.335211	-1.31799	0.363598	-0.332815	1xPhospho [S4(100)]	0.477694	0.897871	0.641063	IVASPPSTLPQGTK	FALSE	High	B9EJA2 1xPhospho [S576(100)]	0.767784	0.00548611	0.000290594	1	5	1	B9EJA2	Cortactin-binding protein 2 OS=Mus musculus GN=Cttnbp2 PE=1 SV=2	B9EJA2 [573-586]	0	1475.75	0	2186132	5.4393e+06	27.25	61.45		High	2	738.375	-4.72	4.46e-05	0.0002458	3.1	67.06
NaN	NaN	NaN	NaN	NaN	NaN	1xPhospho [S7(100)]	NaN	1	NaN	EVSADVSEEENFLTDFK	FALSE	High	B9EKR1 1xPhospho [S576(100)]	0	0.0111713	0.000290594	1	1	1	B9EKR1	Receptor-type tyrosine-protein phosphatase zeta OS=Mus musculus GN=Ptprz1 PE=1 SV=1	B9EKR1 [570-586]	0	2038.85	0					NoQuanValues	High	2	1019.93	2.73	4.46e-05	0.0005986	1.84
NaN	NaN	NaN	NaN	NaN	0.0157509	2xPhospho [S1(100);Y15(100)]	NaN	1	NaN	SDADLVGGGEDGDDYDDDDYDDIDRGRFPVNK	FALSE	High	B9EKR1 2xPhospho [S1416(100);Y1430(100)]	0	0.0319895	0.00134801	1	1	1	B9EKR1	Receptor-type tyrosine-protein phosphatase zeta OS=Mus musculus GN=Ptprz1 PE=1 SV=1	B9EKR1 [1416-1447]	2	3680.39	0		6925826				High	3	1227.46	-5.36	0.0002864	0.002874	2	99.5
1.84733	NaN	3.59602	-1.02268	NaN	2.0841	1xPhospho [S11(100)]	0.463425	0.779353	-0.959877	ASLLESSAAGSPR	FALSE	High	D3YVF0 1xPhospho [S251(100)]	-2.19097	0.000823376	0	1	1	5	D3YVF0	A-kinase anchor protein 5 OS=Mus musculus GN=Akap5 PE=1 SV=2	D3YVF0 [241-253]	0	1325.61	0	2.86734e+07	8.24025e+06	21.21	120.35		High	2	663.311	3.85	0	4.43e-05	3.26	56.17
-1.71805	-1.70568	-0.377831	-1.25243	-0.777597	-0.594513	1xPhospho [T8(100)]	0.332767	1	0.397911	SSAIQMGTPELEKETK	FALSE	High	D3YVF0 1xPhospho [T220(100)]	0.392337	0.022909	0.000564137	1	1	4	D3YVF0	A-kinase anchor protein 5 OS=Mus musculus GN=Akap5 PE=1 SV=2	D3YVF0 [213-228]	1	1828.84	0	2.08246e+06	3.76475e+06	3.1	38		High	3	610.286	2.3	0.001218	0.01554	2.43	66.42
-1.15528	-3.07052	-2.72052	-2.03004	-3.60807	-1.88784	1xPhospho [S9(100)]	0.0848852	1	-0.147873	DEKGPVAASPQKER	FALSE	High	D3YVF0 1xPhospho [S22(100)]	-0.193208	0.112051	0.00369288	1	1	2	D3YVF0	A-kinase anchor protein 5 OS=Mus musculus GN=Akap5 PE=1 SV=2	D3YVF0 [14-27]	2	1591.75	0	775390	1162870	101.34	55.97		High	3	531.255	2.73	0.001082	0.01432	2	18.1
2.58262	2.77448	3.81328	1.366	2.96529	2.0951	1xPhospho [S7(100)]	0.694662	0.793822	-0.831624	APTAALSPEPQDSKEDVKK	FALSE	High	D3YXK2 1xPhospho [S366(100)]	-0.914669	5.31e-09	0	1	2	14	D3YXK2	Scaffold attachment factor B1 OS=Mus musculus GN=Safb PE=1 SV=2	D3YXK2 [360-378]	2	2091	0	4.10401e+07	29269646	7.05	62.4		High	3	697.672	0.77	0	5.7e-10	6.7	37.31
-0.432486	-0.840681	0.974751	-2.85127	0.105482	-0.713795	1xPhospho [S7(100)]	0.434398	0.880727	-0.684754	APTAALSPEPQDSKEDVK	FALSE	High	D3YXK2 1xPhospho [S366(100)]	-1.05372	0.00896679	0.000290594	1	2	2	D3YXK2	Scaffold attachment factor B1 OS=Mus musculus GN=Safb PE=1 SV=2	D3YXK2 [360-377]	1	1962.91	0	5076572	4176925	20.08	80.23		High	3	654.975	3.18	4.46e-05	0.0004411	2.84	47.33
NaN	NaN	NaN	NaN	NaN	NaN	1xPhospho [S4(100)]	NaN	1	NaN	SVVSFDKVKESR	FALSE	High	D3YXK2 1xPhospho [S626(100)]	0	0.035918	0.00134801	1	1	1	D3YXK2	Scaffold attachment factor B1 OS=Mus musculus GN=Safb PE=1 SV=2	D3YXK2 [623-634]	2	1460.71	0					NoQuanValues	High	3	487.577	0.83	0.0002864	0.003354	1.96
-1.32027	-1.45036	-1.39353	NaN	-1.04584	NaN	1xPhospho [S4(100)]	NaN	1	NaN	SVVSFDKVK	FALSE	High	D3YXK2 1xPhospho [S626(100)]	0	0.0624852	0.00233463	1	1	1	D3YXK2	Scaffold attachment factor B1 OS=Mus musculus GN=Safb PE=1 SV=2	D3YXK2 [623-631]	1	1088.54	0	2.38361e+06	3.12599e+06	43.34			High	2	544.774	1	0.000689	0.006659	1.9	57.24
-1.34358	NaN	NaN	NaN	NaN	-3.79422	2xPhospho [S11(100);S15(100)]	NaN	1	NaN	ILQEKLDQPVSAPPSPR	FALSE	High	D3YZP9 2xPhospho [S233(100);S237(100)]	0	0.00532012	0.000290594	1	1	1	D3YZP9	Coiled-coil domain-containing protein 6 OS=Mus musculus GN=Ccdc6 PE=1 SV=1	D3YZP9 [223-239]	1	2034.97	0	2.69962e+06	493805				High	3	678.994	1.23	4.46e-05	0.0002385	2.97	76.84
1.72287	1.94218	2.40031	1.28318	-1.54885	0.00685501	1xPhospho [S4(100)]	1.17599	0.486025	-1.56987	RAPSPSLLPASDHK	FALSE	High	D3YZU1 1xPhospho [S2006(100)]	-2.10806	0.000304244	0	1	1	11	D3YZU1	SH3 and multiple ankyrin repeat domains protein 1 OS=Mus musculus GN=Shank1 PE=1 SV=1	D3YZU1 [2003-2016]	1	1555.76	0	22615038	6883251	26.44	67.95		High	3	519.26	2.29	0	1.66e-05	3.62	42.4
1.94335	0.787933	-0.712214	2.07727	1.63207	2.55597	1xPhospho [S10(100)]	0.804268	0.659705	1.07741	EQDVVPFQESPKYAAR	FALSE	High	D3YZU1 1xPhospho [S413(100)]	1.41541	0.000369766	0	1	1	12	D3YZU1	SH3 and multiple ankyrin repeat domains protein 1 OS=Mus musculus GN=Shank1 PE=1 SV=1	D3YZU1 [404-419]	1	1943.89	0	1.12468e+07	2.00426e+07	94.98	43.69		High	3	648.636	1.62	0	2.01e-05	4.23	75.17
-2.49641	-0.134979	0.521538	-2.84082	NaN	-2.63962	1xPhospho [S3(98.8)]	0.734641	0.664117	-1.20857	APSPSLLPASDHK	FALSE	High	D3YZU1 1xPhospho [S2006(98.8)]	-2.03694	0.0158053	0.000290594	1	1	4	D3YZU1	SH3 and multiple ankyrin repeat domains protein 1 OS=Mus musculus GN=Shank1 PE=1 SV=1	D3YZU1 [2004-2016]	0	1399.66	0	3.95898e+06	853677	64.01	35.02		High	3	467.226	2.24	4.46e-05	0.001006	1.96	54.06
0.844427	-0.239948	-1.68033	0.937209	0.278761	1.32108	1xPhospho [S10(100)]	0.692442	0.74587	0.932081	EQDVVPFQESPK	FALSE	High	D3YZU1 1xPhospho [S413(100)]	1.2043	0.00497745	0.000290594	1	1	7	D3YZU1	SH3 and multiple ankyrin repeat domains protein 1 OS=Mus musculus GN=Shank1 PE=1 SV=1	D3YZU1 [404-415]	0	1482.65	0	5515771	9094129	92.41	44.39		High	2	741.831	2.03	4.46e-05	0.0003719	2.88	76.19
-2.87807	-3.01209	-6.47083	-2.42548	NaN	-2.10419	2xOxidation [M12;2xPhospho [S1(100);M];S3(100)]	0.508474	0.766042	0.9173	SMSVPDDAHFSMMVFR	FALSE	High	D3YZU1 2xPhospho [S61(100);S63(100)]	1.8555	0.187996	0.00705396	1	1	3	D3YZU1	SH3 and multiple ankyrin repeat domains protein 1 OS=Mus musculus GN=Shank1 PE=1 SV=1	D3YZU1 [61-76]	0	2048.74	0	807435	1.18685e+06	82.71	40.49		High	3	683.584	1.02	0.002291	0.03691	1.93	102.17
2.13589	NaN	-2.04047	1.34852	NaN	2.998	2xPhospho [S15(98.8);T/S]	0.352904	0.877891	0.774292	VEGEPQKGSLPPASSPTSPALPR	FALSE	High	D3YZU1 2xPhospho [S1138(98.8);T/S]	2.12555	0.000252914	0	1	1	9	D3YZU1	SH3 and multiple ankyrin repeat domains protein 1 OS=Mus musculus GN=Shank1 PE=1 SV=1	D3YZU1 [1124-1146]	1	2462.14	0	4.493e+06	2.57276e+07	135.26	90.23		High	3	821.384	0.61	0	1.37e-05	3.83	77.06
-0.0818443	0.293877	-1.78121	0.808305	-0.186489	0.269474	1xOxidation [M6];1xPhospho [S1(100)]	0.513667	0.879995	0.683399	SIDEGMFSAEPYLR	FALSE	High	D3YZU1 1xPhospho [S1291(100)]	0.820156	5.38e-06	0	1	1	4	D3YZU1	SH3 and multiple ankyrin repeat domains protein 1 OS=Mus musculus GN=Shank1 PE=1 SV=1	D3YZU1 [1291-1304]	0	1710.71	0	6.47328e+06	8257523	74.44	20.37		High	2	855.862	5.27	0	2.62e-07	4.01	101.58
-1.94337	-1.95559	-3.50382	-2.46569	-4.82288	-2.86739	1xPhospho [S6(100)]	0.440725	0.886743	-0.658522	ALDPASPLGLALAAR	FALSE	High	D3YZU1 1xPhospho [S1355(100)]	-0.917727	8.22e-05	0	1	1	4	D3YZU1	SH3 and multiple ankyrin repeat domains protein 1 OS=Mus musculus GN=Shank1 PE=1 SV=1	D3YZU1 [1350-1364]	0	1515.79	0	1.67938e+06	859779	69.67	57.67		High	2	758.401	1.33	0	6.42e-06	3.27	111.27
2.28725	2.37134	3.40807	2.73979	0.982174	2.29597	1xPhospho [T5(99.1)]	0.461652	0.921505	-0.599556	RVLPTSPTSPR	FALSE	High	D3YZU1 1xPhospho [T1535(99.1)]	-0.682909	0.0085197	0.000290594	1	1	18	D3YZU1	SH3 and multiple ankyrin repeat domains protein 1 OS=Mus musculus GN=Shank1 PE=1 SV=1	D3YZU1 [1531-1541]	1	1290.66	0	3.3442e+07	31724233	7.73	44.35		High	2	645.832	0.73	0.0004345	0.004737	3.02	40.65
1.67411	1.42779	2.93009	2.20459	0.404163	1.36189	1xPhospho [T17(98.8)]	0.419632	0.932488	-0.573657	VEGEPQKGSLPPASSPTSPALPR	FALSE	High	D3YZU1 1xPhospho [T1140(98.8)]	-0.687112	2.02e-06	0	1	1	13	D3YZU1	SH3 and multiple ankyrin repeat domains protein 1 OS=Mus musculus GN=Shank1 PE=1 SV=1	D3YZU1 [1124-1146]	1	2382.17	0	21019861	17607586	11.43	42.57		High	3	794.73	1.62	0	9.53e-08	5.09	70.58
1.99452	2.69047	-1.3769	2.92219	1.80734	1.73207	1xPhospho [S19(99.4)]	0.329373	0.935341	0.579606	GGPFNPGSGGPLPASSPSSFDGPSPPDPR	FALSE	High	D3YZU1 1xPhospho [S977(99.4)]	1.05117	4.75e-07	0	1	1	11	D3YZU1	SH3 and multiple ankyrin repeat domains protein 1 OS=Mus musculus GN=Shank1 PE=1 SV=1	D3YZU1 [959-987]	0	2815.24	0	2.73006e+07	22758096	88.45	28.38		High	3	939.086	2.67	0	3.23e-08	5.62	103.65
-0.556028	0.357571	2.10016	0.436339	-1.85232	0.597837	1xPhospho [S8(99.7)]	0.337183	0.937527	-0.562974	VLPTSPTSPR	FALSE	High	D3YZU1 1xPhospho [S1539(99.7)]	-0.906616	0.00193889	0.000290594	1	1	8	D3YZU1	SH3 and multiple ankyrin repeat domains protein 1 OS=Mus musculus GN=Shank1 PE=1 SV=1	D3YZU1 [1532-1541]	0	1134.56	0	8.34598e+06	6.42665e+06	43.29	69.34		High	2	567.781	0	4.46e-05	9.66e-05	2.4	46.85
1.7433	1.34859	2.80236	2.00997	1.08034	1.22728	1xPhospho [S/T/Y]	0.431428	0.962891	-0.514649	GGSGGSTDSHHGGASYIPER	FALSE	High		-0.525547	1.59e-06	0	1	1	15	D3YZU1	SH3 and multiple ankyrin repeat domains protein 1 OS=Mus musculus GN=Shank1 PE=1 SV=1	D3YZU1 [1902-1921]	0	2008.81	0	1.92388e+07	1.60391e+07	16.28	16.89		High	3	670.278	1.94	0	7.43e-08	4.93	31.78
0.769405	0.88871	-2.22202	0.460906	NaN	-0.756771	1xPhospho [S/T]	0.0092928	0.986366	0.0211836	SSPTGGAGGSADPFAPVFVPPHPGISGGLGGALSGASR	FALSE	High		0.0400348	2.6e-05	0	1	1	6	D3YZU1	SH3 and multiple ankyrin repeat domains protein 1 OS=Mus musculus GN=Shank1 PE=1 SV=1	D3YZU1 [2043-2080]	0	3469.65	0	11678202	5.14813e+06	80.32	33.15		High	3	1157.22	-3.01	0	1.33e-06	3.71	112.57
1.3499	1.63901	-0.930515	1.53856	-0.232071	0.967859	1xPhospho [S/T]	0.0249538	0.992467	0.0491106	RSTLFLSTDAGDEDGGDSGLGPGAPPGPR	FALSE	High		0.0719824	6.87e-11	0	1	1	6	D3YZU1	SH3 and multiple ankyrin repeat domains protein 1 OS=Mus musculus GN=Shank1 PE=1 SV=1	D3YZU1 [1257-1285]	1	2879.28	0	17463132	13399374	77.77	42.97		High	3	960.425	-7.93	0	5.23e-12	7.97	98.98
1.6498	1.63694	-3.30208	1.59026	-0.0123901	1.38725	1xPhospho [S8(100)]	0.225296	0.993311	0.446761	GSLPPASSPTSPALPR	FALSE	High	D3YZU1 1xPhospho [S1138(100)]	0.993485	0.00451589	0.000290594	1	1	9	D3YZU1	SH3 and multiple ankyrin repeat domains protein 1 OS=Mus musculus GN=Shank1 PE=1 SV=1	D3YZU1 [1131-1146]	0	1614.79	0	2.02584e+07	1.43004e+07	84.99	45.77		High	2	807.9	1.98	4.46e-05	0.0002013	2.83	75.65
-2.61729	-0.957884	NaN	-2.82463	NaN	-2.09426	1xOxidation [M2];1xPhospho [S3(100)]	0.270989	0.993384	-0.47768	SMSVPDDAHFSMMVFR	FALSE	High	D3YZU1 1xPhospho [S63(100)]	-0.671863	3.16e-05	0	1	1	1	D3YZU1	SH3 and multiple ankyrin repeat domains protein 1 OS=Mus musculus GN=Shank1 PE=1 SV=1	D3YZU1 [61-76]	0	1952.77	0	1.93501e+06	1.03708e+06	70.77	58.06		High	3	651.598	2.7	0	1.63e-06	3.44	103.64
NaN	NaN	NaN	NaN	NaN	NaN	2xPhospho [S3(99.2);S8(99.2)]	NaN	1	NaN	RRSTLFLSTDAGDEDGGDSGLGPGAPPGPR	FALSE	High	D3YZU1 2xPhospho [S1258(99.2);S1263(99.2)]	0	0.000112971	0	1	1	1	D3YZU1	SH3 and multiple ankyrin repeat domains protein 1 OS=Mus musculus GN=Shank1 PE=1 SV=1	D3YZU1 [1256-1285]	2	3115.35	0					NoQuanValues	High	3	1039.12	2.31	0	6.04e-06	4.12
NaN	NaN	NaN	NaN	NaN	NaN	1xPhospho [S/T/Y]	NaN	1	NaN	SLSVPGSEDIPPPPTTSPPEPPYSTPPAPSSSGR	FALSE	High		0	0.00052689	0	1	1	1	D3YZU1	SH3 and multiple ankyrin repeat domains protein 1 OS=Mus musculus GN=Shank1 PE=1 SV=1	D3YZU1 [919-952]	0	3465.61	0					NoneMonoisotopic	High	3	1155.88	3.9	0	2.87e-05	2.52
-0.127413	0.155598	-1.44256	-0.119472	-0.688942	0.215057	1xPhospho [S1(100)]	0.18718	1	0.258516	SIDEGMFSAEPYLR	FALSE	High	D3YZU1 1xPhospho [S1291(100)]	0.273672	3.85e-06	0	1	1	6	D3YZU1	SH3 and multiple ankyrin repeat domains protein 1 OS=Mus musculus GN=Shank1 PE=1 SV=1	D3YZU1 [1291-1304]	0	1694.71	0	6.27201e+06	4371883	69.22	40.08		High	2	847.861	0.51	0	4.67e-07	4.39	109.24
3.96906	3.8408	2.00624	3.95336	3.04006	3.64581	1xPhospho [S6(99.6)]	0.148393	1	0.230879	STLFLSTDAGDEDGGDSGLGPGAPPGPR	FALSE	High	D3YZU1 1xPhospho [S1263(99.6)]	0.274378	1.55e-10	0	1	1	25	D3YZU1	SH3 and multiple ankyrin repeat domains protein 1 OS=Mus musculus GN=Shank1 PE=1 SV=1	D3YZU1 [1258-1285]	0	2723.18	0	93332873	7.35722e+07	73.67	23.32		High	3	908.4	0.31	0	5.94e-10	6.32	105.97
0.498919	0.747061	-1.95112	0.432679	-0.79558	0.453983	1xPhospho [S4(100)]	0.0997193	1	0.182417	HSKSIDEGMFSAEPYLR	FALSE	High	D3YZU1 1xPhospho [S1291(100)]	0.265409	1.37e-06	0	1	1	9	D3YZU1	SH3 and multiple ankyrin repeat domains protein 1 OS=Mus musculus GN=Shank1 PE=1 SV=1	D3YZU1 [1288-1304]	1	2046.9	0	9681690	6.41037e+06	78.41	43.57		High	3	682.972	1.68	0	6.1e-07	4.13	90.01
0.794348	1.47193	0.324213	1.75019	NaN	NaN	1xPhospho [S20(100)]	NaN	1	NaN	ALKESSEGGVTPQPPPRPPSPR	FALSE	High	D3YZU1 1xPhospho [S1386(100)]	0	3.76e-06	0	1	1	5	D3YZU1	SH3 and multiple ankyrin repeat domains protein 1 OS=Mus musculus GN=Shank1 PE=1 SV=1	D3YZU1 [1367-1388]	1	2364.17	0	1.18819e+07	1.59769e+07	65.89			High	3	788.731	3.2	0	1.15e-06	5.21	52.16
3.09327	4.55856	4.93252	3.10717	3.88681	4.58429	1xPhospho [S14(100)]	0.181044	1	-0.278308	GSSTEDGPGVPPPSPR	FALSE	High	D3YZU1 1xPhospho [S1528(100)]	-0.335356	2.24e-05	0	1	1	32	D3YZU1	SH3 and multiple ankyrin repeat domains protein 1 OS=Mus musculus GN=Shank1 PE=1 SV=1	D3YZU1 [1515-1530]	0	1616.7	0	84221099	9.54692e+07	49.78	61.69		High	2	808.854	2.89	0	1.14e-06	3.49	49.96
NaN	NaN	NaN	NaN	NaN	NaN	1xOxidation [M18];1xPhospho [S/Y]	NaN	1	NaN	SQPSYDRPSFLPPGPGLMLR	FALSE	High		0	0.00197905	0.000290594	1	1	1	D3YZU1	SH3 and multiple ankyrin repeat domains protein 1 OS=Mus musculus GN=Shank1 PE=1 SV=1	D3YZU1 [876-895]	0	2311.09	0					NoQuanValues	High	3	771.038	2.59	4.46e-05	9.81e-05	2.7
0.841459	1.62804	1.32942	NaN	NaN	0.799641	1xOxidation [M9];1xPhospho [S4(100)]	NaN	1	NaN	HSKSIDEGMFSAEPYLR	FALSE	High	D3YZU1 1xPhospho [S1291(100)]	0	0.0077702	0.000290594	1	1	5	D3YZU1	SH3 and multiple ankyrin repeat domains protein 1 OS=Mus musculus GN=Shank1 PE=1 SV=1	D3YZU1 [1288-1304]	1	2062.89	0	12276259	11924661	50.64			High	3	688.303	0.9	4.46e-05	0.0003667	2.61	73.94
NaN	NaN	NaN	NaN	NaN	NaN	2xPhospho [T/S/Y]	NaN	1	NaN	HYTVGSYDSFDAPSLIDGIDSGSDYIIKEK	FALSE	High		0	0.046379	0.00160103	1	1	1	D3YZU1	SH3 and multiple ankyrin repeat domains protein 1 OS=Mus musculus GN=Shank1 PE=1 SV=1	D3YZU1 [633-662]	1	3452.49	0					NoQuanValues	High	3	1151.51	5.71	0.0003586	0.004657	1.77
1.22457	0.19718	NaN	0.319707	-0.448908	1.21517	2xPhospho [S/T]	0.177116	1	-0.283799	GSLPPASSPTSPALPR	FALSE	High		-0.348888	0.0703315	0.00280896	1	1	5	D3YZU1	SH3 and multiple ankyrin repeat domains protein 1 OS=Mus musculus GN=Shank1 PE=1 SV=1	D3YZU1 [1131-1146]	0	1694.76	0	1.09344e+07	5.92754e+06	51.46	69.31		High	2	847.881	-0.07	0.0008279	0.007649	1.76	86.62
-0.236439	-1.52057	-6.31447	NaN	-1.76671	-0.547043	1xPhospho [T14(98.4)]	0.241954	0.966163	0.523313	AELAPETTETPVETPETVQATDLSLNPEEGSK	FALSE	High	E9PUL5 1xPhospho [T78(98.4)]	1.53362	9.79e-07	0	1	1	1	E9PUL5	Proline-rich transmembrane protein 2 OS=Mus musculus GN=Prrt2 PE=1 SV=1	E9PUL5 [65-96]	0	3463.59	0	2.27038e+06	2.98208e+06	107.69	59.96		High	3	1155.2	1.02	0	4.52e-08	4.69	105
NaN	NaN	NaN	NaN	NaN	NaN	2xPhospho [T14(100);T/S]	NaN	1	NaN	AELAPETTETPVETPETVQATDLSLNPEEGSK	FALSE	High	E9PUL5 2xPhospho [T78(100);T/S]	0	3e-06	0	1	1	2	E9PUL5	Proline-rich transmembrane protein 2 OS=Mus musculus GN=Prrt2 PE=1 SV=1	E9PUL5 [65-96]	0	3543.56	0					NoQuanValues	High	3	1181.86	3.33	0	1.43e-07	4.17
NaN	NaN	NaN	NaN	NaN	NaN	1xPhospho [S34(97.8)]	NaN	1	NaN	AELAPETTETPVETPETVQATDLSLNPEEGSKASPSPSPSEAR	FALSE	High	E9PUL5 1xPhospho [S98(97.8)]	0	3.45e-07	0	1	1	1	E9PUL5	Proline-rich transmembrane protein 2 OS=Mus musculus GN=Prrt2 PE=1 SV=1	E9PUL5 [65-107]	1	4530.09	0					NoQuanValues	High	4	1133.29	9.45	0	1.54e-08	6.58
1.03473	0.929865	-0.368507	1.53206	1.14795	1.59449	1xPhospho [T9(99.7)]	0.88024	0.760068	0.918157	AEAEAEATTPIELISR	FALSE	High	E9PZ19 1xPhospho [T845(99.7)]	0.892803	3.52e-07	0	1	1	9	E9PZ19	Protein turtle homolog B OS=Mus musculus GN=Igsf9b PE=1 SV=1	E9PZ19 [837-852]	0	1780.84	0	12409531	14301541	67.72	23.77		High	2	890.922	0.42	0	2.3e-08	5.42	97.35
-0.818552	-2.05597	-5.35618	-2.09029	-1.43198	-1.41109	1xPhospho [S12(100)]	0.329654	0.92989	0.586976	SLESPLSSGKVSPESIR	FALSE	High	E9PZ19 1xPhospho [S783(100)]	1.09911	0.011286	0.000290594	1	1	2	E9PZ19	Protein turtle homolog B OS=Mus musculus GN=Igsf9b PE=1 SV=1	E9PZ19 [772-788]	1	1852.91	0	1.5665e+06	2391930	104.55	39.23		High	3	618.309	3.15	4.46e-05	0.0006039	2.33	80.92
-1.27054	-2.66822	-1.26057	-1.44997	-1.38334	-1.82857	1xPhospho [S3(100)]	0.135507	1	0.181385	TGSPELAAR	FALSE	High	E9PZ19 1xPhospho [S1215(100)]	0.179151	0.00373616	0.000290594	1	1	6	E9PZ19	Protein turtle homolog B OS=Mus musculus GN=Igsf9b PE=1 SV=1	E9PZ19 [1213-1221]	0	981.44	0	1.1511e+06	1.92875e+06	60.62	18.65		High	2	491.225	1.69	4.46e-05	0.0001685	2.24	29.46
-1.34646	-1.8221	-0.671034	-0.52353	-0.483019	-0.385784	1xPhospho [S1(100)]	1.14028	0.712707	0.975268	SFNDFR	FALSE	High	E9Q3L2 1xPhospho [S233(100)]	0.815754	0.065324	0.00258494	1	1	6	E9Q3L2	Phosphatidylinositol 4-kinase alpha OS=Mus musculus GN=Pi4ka PE=1 SV=2	E9Q3L2 [233-238]	0	865.324	0	1.84218e+06	4617569	25.2	22.55		High	2	433.166	1.07	0.001409	0.02031	1.65	54.21
-1.13031	-0.892393	-4.11963	-0.805852	-1.03948	0.123497	1xPhospho [T/S/Y]	0.60118	0.757006	0.922419	YLTASQLVPPDNQDTRSNLDITVGSR	FALSE	High		1.4735	0.000135206	0	1	1	2	E9Q3L2	Phosphatidylinositol 4-kinase alpha OS=Mus musculus GN=Pi4ka PE=1 SV=2	E9Q3L2 [1423-1448]	1	2940.41	0	3.1297e+06	3.13981e+06	80.97	59.16		High	3	980.811	2.77	0	7.26e-06	4.38	100.79
-1.15811	-2.3691	-0.560524	-0.78542	-0.126314	-1.18805	2xPhospho [S3(98.6);S6(99.3)]	0.465674	0.925331	0.594055	TSSVSSISQVSPER	FALSE	High	E9Q3L2 2xPhospho [S260(98.6);S263(99.3)]	0.662649	0.194911	0.00749832	1	1	1	E9Q3L2	Phosphatidylinositol 4-kinase alpha OS=Mus musculus GN=Pi4ka PE=1 SV=2	E9Q3L2 [258-271]	0	1623.67	0	1.87004e+06	3006707	44.53	45.09		High	2	812.339	3.32	0.002451	0.0397	1.69	69.89
0.563818	-0.945385	1.64138	0.839995	0.41082	1.29624	1xPhospho [S12(100)]	0.209726	1	0.331962	KTSSVSSISQVSPER	FALSE	High	E9Q3L2 1xPhospho [S268(100)]	0.429079	0.000921756	0	1	1	5	E9Q3L2	Phosphatidylinositol 4-kinase alpha OS=Mus musculus GN=Pi4ka PE=1 SV=2	E9Q3L2 [257-271]	1	1671.79	0	8.6038e+06	8.57997e+06	47.99	42.32		High	3	557.938	3.01	0	4.94e-05	3.9	39.45
1.29268	0.463242	2.71151	1.61278	1.24598	2.03484	1xPhospho [S11(100)]	0.0716096	1	0.118891	TSSVSSISQVSPER	FALSE	High	E9Q3L2 1xPhospho [S268(100)]	0.142056	5.09e-06	0	1	1	10	E9Q3L2	Phosphatidylinositol 4-kinase alpha OS=Mus musculus GN=Pi4ka PE=1 SV=2	E9Q3L2 [258-271]	0	1543.7	0	16784064	15307100	33.66	39.4		High	2	772.354	0.98	0	1.92e-06	4.53	52.43
NaN	NaN	NaN	NaN	NaN	NaN	1xPhospho [T/S/Y]	NaN	1	NaN	YLTASQLVPPDNQDTR	FALSE	High		0	0.00317118	0.000290594	1	1	1	E9Q3L2	Phosphatidylinositol 4-kinase alpha OS=Mus musculus GN=Pi4ka PE=1 SV=2	E9Q3L2 [1423-1438]	0	1897.87	0					NoQuanValues	High	3	633.295	0.08	4.46e-05	0.0001461	2.63
-4.26491	NaN	-2.03549	-3.69424	-2.36687	-2.12499	2xPhospho [S/T]	0.146855	1	0.273249	KTSSVSSISQVSPER	FALSE	High		0.421498	0.011519	0.000290594	1	1	1	E9Q3L2	Phosphatidylinositol 4-kinase alpha OS=Mus musculus GN=Pi4ka PE=1 SV=2	E9Q3L2 [257-271]	1	1751.76	0	489631	1.25117e+06	43.48	58.66		High	3	584.592	0.91	4.46e-05	0.0006226	2.8	54.18
-2.67277	-2.1671	NaN	NaN	NaN	-3.13289	2xPhospho [T/S/Y]	NaN	1	NaN	YLTASQLVPPDNQDTRSNLDITVGSR	FALSE	High		0	0.191427	0.00705396	1	1	1	E9Q3L2	Phosphatidylinositol 4-kinase alpha OS=Mus musculus GN=Pi4ka PE=1 SV=2	E9Q3L2 [1423-1448]	1	3020.38	0	1.24832e+06	780974	21.06			High	3	1007.47	3.8	0.002355	0.03821	1.79	107.32
0.884285	0.502136	1.2003	0.93963	1.56373	1.41587	1xPhospho [S11(99.3)]	0.737837	0.932919	0.572355	IAEDPSRDGPSPTSGSSK	FALSE	High	E9Q401 1xPhospho [S2362(99.3)]	0.444168	2.58e-05	0	1	1	16	E9Q401	Ryanodine receptor 2 OS=Mus musculus GN=Ryr2 PE=1 SV=1	E9Q401 [2352-2369]	1	1867.81	0	9.22564e+06	1.82788e+07	33.59	35.76		High	3	623.275	2.31	0	1.31e-06	4.3	29.56
-1.9874	-1.53052	-1.36382	-1.13254	-2.51766	-2.45217	1xPhospho [S8(100)]	0.34538	0.99793	-0.411743	ISQTSQVSIDAAHGYSPR	FALSE	High	E9Q401 1xPhospho [S2813(100)]	-0.406873	0.00843298	0.000290594	1	1	1	E9Q401	Ryanodine receptor 2 OS=Mus musculus GN=Ryr2 PE=1 SV=1	E9Q401 [2806-2823]	0	1996.91	0	1.7278e+06	1.25185e+06	35.18	37.45		High	3	666.309	-0.32	4.46e-05	0.0004076	2.16	63.65
-5.01986	NaN	NaN	NaN	-2.22948	-0.26969	1xPhospho [T11(100)]	NaN	1	NaN	EAAVPEEEGGTPEKEISIEDAKLEGEEEAK	FALSE	High	E9Q401 1xPhospho [T1864(100)]	0	0.00475322	0.000290594	1	1	2	E9Q401	Ryanodine receptor 2 OS=Mus musculus GN=Ryr2 PE=1 SV=1	E9Q401 [1854-1883]	2	3293.48	0	211170	2.79648e+06		86.28		High	4	824.13	4.32	4.46e-05	0.0002126	2.44	91.48
NaN	NaN	NaN	NaN	NaN	NaN	1xPhospho [T11(99)]	NaN	1	NaN	EAAVPEEEGGTPEKEISIEDAK	FALSE	High	E9Q401 1xPhospho [T1864(99)]	0	0.19579	0.00749832	1	1	1	E9Q401	Ryanodine receptor 2 OS=Mus musculus GN=Ryr2 PE=1 SV=1	E9Q401 [1854-1875]	1	2408.08	0					NoQuanValues	High	3	803.367	5.04	0.002451	0.03996	2.02
-2.15271	-2.0562	-3.42013	NaN	-1.20189	-1.52164	1xPhospho [S15(100)]	0.871781	0.680558	1.09405	GGSISVQVNSVKFDSE	FALSE	High	E9Q5C9 1xPhospho [S701(100)]	1.18125	0.0132217	0.000290594	1	1	1	E9Q5C9	Nucleolar and coiled-body phosphoprotein 1 OS=Mus musculus GN=Nolc1 PE=2 SV=1	E9Q5C9 [687-702]	1	1732.78	0	1.54074e+06	2.58726e+06	66.72	11.43		High	2	866.894	0.94	4.46e-05	0.0007651	3.39	94.06
-0.328007	0.748745	-2.20134	-0.14141	0.635233	0.95421	1xCarbamidomethyl [C2];2xPhospho [S/Y/T]	0.512004	0.834492	0.757221	SCYNLTNPSDSGRGSSLLDR	FALSE	High		1.07621	0.000608306	0	1	1	4	E9Q6P5	Tetratricopeptide repeat protein 7B OS=Mus musculus GN=Ttc7b PE=1 SV=1	E9Q6P5 [615-634]	1	2358.94	0	5457853	10023996	91.33	49.34		High	3	786.987	1.82	0	3.3e-05	4.48	90.17
-0.825438	-0.664993	NaN	-0.222226	-0.725889	-0.307337	2xPhospho [S11(100);S]	0.6635	0.995533	0.460408	VEQALSEVASSLQSSAPK	FALSE	High	E9Q6P5 2xPhospho [S678(100);S]	0.326731	6.26e-05	0	1	1	4	E9Q6P5	Tetratricopeptide repeat protein 7B OS=Mus musculus GN=Ttc7b PE=1 SV=1	E9Q6P5 [668-685]	0	1990.88	1	3.98536e+06	4071334	4.29	19.95		High	2	995.946	4.23	0	3.28e-06	4.46	95.61
-1.42355	-0.509214	-2.18045	-2.40379	-0.780846	-0.633242	1xPhospho [T15(99.4)]	0.0451485	0.995997	0.0790678	QLNTITLPDFSDPETGSVHATSVAASR	FALSE	High	E9Q6P5 1xPhospho [T655(99.4)]	0.0984456	8.41e-06	0	1	1	2	E9Q6P5	Tetratricopeptide repeat protein 7B OS=Mus musculus GN=Ttc7b PE=1 SV=1	E9Q6P5 [641-667]	0	2894.36	0	2554052	3756288	76.92	61.87		High	3	965.459	2.39	0	4.15e-07	4.59	104.46
-0.359179	0.396393	1.23665	0.321515	0.485338	0.875526	1xPhospho [S6(99.7)]	0.0998618	1	0.137643	LPVSSSTSNLHVDR	FALSE	High	E9Q6P5 1xPhospho [S160(99.7)]	0.136171	7.46e-07	0	1	1	10	E9Q6P5	Tetratricopeptide repeat protein 7B OS=Mus musculus GN=Ttc7b PE=1 SV=1	E9Q6P5 [155-168]	0	1591.75	0	6499121	9034794	24.07	36.16		High	3	531.254	-0.14	0	3.4e-08	4.31	56.64
-0.440762	-0.849388	-2.0819	-2.05436	-1.16759	-0.930563	1xPhospho [S14(99.5)]	0.16301	1	-0.236456	VEQALSEVASSLQSSAPK	FALSE	High	E9Q6P5 1xPhospho [S681(99.5)]	-0.260154	0.000125186	0	1	1	10	E9Q6P5	Tetratricopeptide repeat protein 7B OS=Mus musculus GN=Ttc7b PE=1 SV=1	E9Q6P5 [668-685]	0	1910.91	0	3.61532e+06	2.87301e+06	72.21	49.65		High	3	637.645	4.38	0	1.2e-05	4.65	98.73
NaN	-0.593897	NaN	NaN	-3.26188	-1.0685	1xCarbamidomethyl [C21];1xPhospho [S/T/Y]	NaN	1	NaN	LPVSSSTSNLHVDREQDVITCYEK	FALSE	High		0	0.0026235	0.000290594	1	1	2	E9Q6P5	Tetratricopeptide repeat protein 7B OS=Mus musculus GN=Ttc7b PE=1 SV=1	E9Q6P5 [155-178]	1	2857.31	0	4315763	1.48247e+06		93.11		High	3	953.108	1.08	4.46e-05	0.0001242	2.42	86.3
0.276367	1.37808	1.87131	2.37879	1.34973	1.00368	1xPhospho [S3(100)]	0.254909	1	0.356915	GSSLLDR	FALSE	High	E9Q6P5 1xPhospho [S630(100)]	0.402151	0.212202	0.00814518	1	1	10	E9Q6P5	Tetratricopeptide repeat protein 7B OS=Mus musculus GN=Ttc7b PE=1 SV=1	E9Q6P5 [628-634]	0	827.366	0	1.00903e+07	16448505	38.7	31.22		High	2	414.187	0.69	0.002706	0.04625	1.66	37.84
-2.48432	-2.99104	-3.35092	NaN	-1.19534	-1.71962	2xPhospho [S11(98.4);S/T]	1.52964	0.501707	1.68939	NSDLFTVLSRSSSPDLSSSSK	FALSE	High	E9Q8I9-2 2xPhospho [S1938(98.4);S/T]	1.48461	0.0110013	0.000290594	1	2	2	E9Q8I9-2	Isoform 2 of Protein furry homolog OS=Mus musculus GN=Fry	E9Q8I9-2 [1928-1948]	1	2374.02	0	819304	2.42118e+06	62.08	21.31		High	3	792.014	3.1	4.46e-05	0.0005844	2.9	104.02
-0.844765	-0.554291	-1.89862	-0.892091	-1.39922	-0.860594	1xPhospho [S9(100)]	0.0370879	0.991271	0.0514675	NSDLFTVLSR	FALSE	High	E9Q8I9-2 1xPhospho [S1936(100)]	0.0485919	0.00830456	0.000290594	1	2	6	E9Q8I9-2	Isoform 2 of Protein furry homolog OS=Mus musculus GN=Fry	E9Q8I9-2 [1928-1937]	0	1231.57	0	3.81472e+06	2.5591e+06	66.04	25.13		High	2	616.292	4.64	0.001028	0.01095	2.98	102.08
NaN	NaN	NaN	NaN	-0.120674	-0.664261	1xPhospho [S/T]	NaN	1	NaN	STGQLNVNPGTPGSGGGGGGSGNTTTAER	FALSE	High		0	0.001741	0	1	2	1	E9Q8I9-2	Isoform 2 of Protein furry homolog OS=Mus musculus GN=Fry	E9Q8I9-2 [1955-1983]	0	2668.16	0		5.06557e+06		22.24		High	3	890.059	1.41	0	8.8e-05	2	59.77
-1.79903	-4.58613	NaN	NaN	-5.4462	NaN	1xPhospho [S3(100)]	NaN	1	NaN	SFSVPKK	FALSE	High	E9Q8I9-2 1xPhospho [S1991(100)]	0	0.15222	0.0047931	1	2	1	E9Q8I9-2	Isoform 2 of Protein furry homolog OS=Mus musculus GN=Fry	E9Q8I9-2 [1989-1995]	1	872.428	0	730698	148029	107.18			High	2	436.718	1.65	0.001607	0.02474	1.65	29.95
-0.294182	0.143017	1.05028	-0.319276	0.38933	-0.128475	1xPhospho [S15(97.1)]	0.287011	1	-0.33634	VLTAFLPDSSVSGTSL	FALSE	High	E9Q8I9-2 1xPhospho [S3028(97.1)]	-0.31918	0.218888	0.00858352	1	2	4	E9Q8I9-2	Isoform 2 of Protein furry homolog OS=Mus musculus GN=Fry	E9Q8I9-2 [3014-3029]	0	1673.8	0	5711521	6266933	14.49	37.64		High	2	837.405	-0.86	0.008564	0.139	1.84	121.6
0.0921078	-1.4776	-3.00579	-1.23125	NaN	-0.614296	2xPhospho [S3(98.2);S12(98.2)]	0.169348	1	0.322549	VLSGEEDFLQSSPAVFIPR	FALSE	High	E9QMW4 2xPhospho [S47(98.2);S56(98.2)]	0.540987	0.215047	0.00814518	1	2	1	E9QMW4	Uncharacterized protein C16orf96 homolog OS=Mus musculus PE=2 SV=1	E9QMW4 [45-63]	0	2251.01	0	2.33903e+06	3.00884e+06	107.67	53.37		High	3	751.006	-1.8	0.002738	0.04734	1.88	101
-3.61391	-4.33197	NaN	-2.35576	-1.17895	-1.59064	1xPhospho [S3(100)];3xOxidation [M6;M10;M11]	1.65171	0.282667	2.22147	GPSAEMQGYMMR	FALSE	High	F6SEU4 1xPhospho [S752(100)]	2.26449	0.088063	0.00326409	1	1	1	F6SEU4	Ras/Rap GTPase-activating protein SynGAP OS=Mus musculus GN=Syngap1 PE=1 SV=2	F6SEU4 [750-761]	0	1485.52	0	425428	2274576	37.82	48.91		High	2	743.265	0.98	0.0009587	0.01008	1.82	30.83
1.68946	3.05672	2.17421	-0.973298	NaN	-0.952759	2xPhospho [S19(98.6);S22(98.6)]	2.09802	0.341333	-3.21599	LNSSSVSNLAAVGDLLHSSQASLTAALGLRPAPAGR	FALSE	High	F6SEU4 2xPhospho [S873(98.6);S876(98.6)]	-3.26982	1.26e-13	0	1	1	6	F6SEU4	Ras/Rap GTPase-activating protein SynGAP OS=Mus musculus GN=Syngap1 PE=1 SV=2	F6SEU4 [855-890]	0	3661.81	0	22097284	2.92605e+06	73.89	26.59		High	4	916.209	0.95	0	5.7e-14	12.1	117.11
-1.21886	-0.333452	-0.499355	-6.22098	NaN	-1.58117	3xPhospho [S/T]	0.780531	0.595773	-1.42078	LNSSSVSNLAAVGDLLHSSQASLTAALGLRPAPAGR	FALSE	High		-3.21719	0.0260034	0.000564137	1	1	3	F6SEU4	Ras/Rap GTPase-activating protein SynGAP OS=Mus musculus GN=Syngap1 PE=1 SV=2	F6SEU4 [855-890]	0	3741.78	0	2.9434e+06	381804	49.13	133.77		High	4	936.199	-0.96	0.0001716	0.002143	2.77	122.57
4.84622	4.38519	4.98622	4.17977	3.33399	3.63451	1xPhospho [S10(100)]	1.53714	0.620301	-1.26783	VKEYEEEIHSLKER	FALSE	High	F6SEU4 1xPhospho [S1201(100)]	-1.02312	1.93e-06	0	1	1	33	F6SEU4	Ras/Rap GTPase-activating protein SynGAP OS=Mus musculus GN=Syngap1 PE=1 SV=2	F6SEU4 [1192-1205]	2	1868.88	0	1.36117e+08	85079736	39.19	15.04		High	3	623.633	2.72	0	9.09e-08	5.59	45.31
-0.426332	-2.27474	-1.61248	-0.33327	-0.57066	0.525	1xPhospho [S3(100)]	0.9676	0.665857	1.15565	LPSPTK	FALSE	High	F6SEU4 1xPhospho [S788(100)]	1.31154	0.230751	0.00925764	1	1	4	F6SEU4	Ras/Rap GTPase-activating protein SynGAP OS=Mus musculus GN=Syngap1 PE=1 SV=2	F6SEU4 [786-791]	0	722.348	0	1.34608e+06	4.34541e+06	94.14	56.1		High	2	361.677	-2.02	0.005082	0.08912	1.46	19.84
-0.525234	-0.989035	-0.371475	0.32511	0.184875	-9.53674e-06	2xOxidation [M6;2xPhospho [S5(98.8);M8];S13(100)]	1.73267	0.672525	1.12773	GLNSSMDMARLPSPTK	FALSE	High	F6SEU4 2xPhospho [S780(98.8);S788(100)]	0.798573	0.0336431	0.00134801	1	1	4	F6SEU4	Ras/Rap GTPase-activating protein SynGAP OS=Mus musculus GN=Syngap1 PE=1 SV=2	F6SEU4 [776-791]	1	1896.76	0	3.28178e+06	6.85058e+06	38.86	10.48		High	3	632.926	0.34	0.0002864	0.003068	2.5	60.24
1.04501	-2.69716	2.34395	2.49111	2.12877	2.2583	1xPhospho [S3(100)]	0.610716	0.677177	1.02346	QQSLSKEGSIGGSGGSGGGGGGGLKPSITK	FALSE	High	F6SEU4 1xPhospho [S1105(100)]	2.06212	1.04e-10	0	1	1	12	F6SEU4	Ras/Rap GTPase-activating protein SynGAP OS=Mus musculus GN=Syngap1 PE=1 SV=2	F6SEU4 [1103-1132]	1	2725.32	0	14001778	28225331	77.65	10.81		High	3	909.112	1.94	0	3.58e-12	5.8	53.99
3.53226	3.70212	3.78926	3.15177	3.09095	2.94454	1xPhospho [S5(100)]	2.48585	0.678011	-1.02475	DLNSSIDLQSFMAR	FALSE	High	F6SEU4 1xPhospho [S766(100)]	-0.612127	1.03e-05	0	1	1	17	F6SEU4	Ras/Rap GTPase-activating protein SynGAP OS=Mus musculus GN=Syngap1 PE=1 SV=2	F6SEU4 [762-775]	0	1676.73	0	7.92645e+07	52738320	37.82	13.65		High	2	838.873	1.79	0	7.53e-07	4.23	113.03
-1.61142	-1.64322	-3.94432	-1.23516	-1.41708	-1.19506	1xPhospho [S3(100)]	0.651563	0.768493	0.875977	QYSMEAAPAAPFRPSQGFLSR	FALSE	High	F6SEU4 1xPhospho [S117(100)]	1.11722	0.00470478	0.000290594	1	1	4	F6SEU4	Ras/Rap GTPase-activating protein SynGAP OS=Mus musculus GN=Syngap1 PE=1 SV=2	F6SEU4 [115-135]	0	2391.1	0	2085346	2.41675e+06	76.45	19.79		High	3	797.703	0.1	4.46e-05	0.0002096	2.8	101.61
-2.58293	-1.80781	NaN	-2.06622	-0.698275	-0.884918	1xPhospho [S5(100)];2xOxidation [M6;M8]	0.668343	0.790395	0.871047	GLNSSMDMAR	FALSE	High	F6SEU4 1xPhospho [S780(100)]	0.978898	0.0421754	0.00160103	1	1	2	F6SEU4	Ras/Rap GTPase-activating protein SynGAP OS=Mus musculus GN=Syngap1 PE=1 SV=2	F6SEU4 [776-785]	0	1193.43	0	1.45857e+06	3.70974e+06	33.76	53.4		High	2	597.221	2.06	0.0003586	0.004126	2.31	16.01
-1.07672	-2.5183	-4.66469	-2.15356	-1.33748	-1.29725	1xPhospho [S7(100)]	0.463496	0.853494	0.732791	LKEYSKSMDESR	FALSE	High	F6SEU4 1xPhospho [S1183(100)]	1.15714	0.000633798	0	1	1	2	F6SEU4	Ras/Rap GTPase-activating protein SynGAP OS=Mus musculus GN=Syngap1 PE=1 SV=2	F6SEU4 [1177-1188]	2	1552.67	0	1.13698e+06	2.55384e+06	106.85	43.67		High	3	518.23	2.51	0	3.44e-05	3.42	22.07
-1.14926	-0.61408	-2.43232	-0.470922	-0.696274	-0.742149	1xOxidation [M4];1xPhospho [S3(98.7)]	0.628504	0.85904	0.728624	QYSMEAAPAAPFRPSQGFLSR	FALSE	High	F6SEU4 1xPhospho [S117(98.7)]	0.762104	0.0231426	0.000564137	1	1	4	F6SEU4	Ras/Rap GTPase-activating protein SynGAP OS=Mus musculus GN=Syngap1 PE=1 SV=2	F6SEU4 [115-135]	0	2407.09	0	3.08888e+06	3983066	73.18	9.34		High	3	803.037	3.02	0.0009	0.008624	1.98	97.19
0.209187	-0.925335	0.92967	0.289063	1.20689	1.12474	2xPhospho [S3(100);S9(99)]	0.58236	0.867317	0.72002	QQSLSKEGSIGGSGGSGGGGGGGLKPSITK	FALSE	High	F6SEU4 2xPhospho [S1105(100);S1111(99)]	0.802391	4.12e-08	0	1	1	17	F6SEU4	Ras/Rap GTPase-activating protein SynGAP OS=Mus musculus GN=Syngap1 PE=1 SV=2	F6SEU4 [1103-1132]	1	2805.28	0	5.25344e+06	1.4898e+07	40.8	44.3		High	3	935.768	3.14	0	1.72e-09	4.69	60.08
0.35018	-0.177656	-0.642849	0.330886	0.0438843	0.426598	1xPhospho [S3(100)]	0.616045	0.957522	0.52395	SVSMLDLQGDGPGGR	FALSE	High	F6SEU4 1xPhospho [S842(100)]	0.423898	2.6e-05	0	1	1	5	F6SEU4	Ras/Rap GTPase-activating protein SynGAP OS=Mus musculus GN=Syngap1 PE=1 SV=2	F6SEU4 [840-854]	0	1568.68	0	5759149	6.65315e+06	64.5	23.43		High	2	784.844	1.54	0	2.35e-06	3.82	93.14
-0.050909	-1.76495	1.64736	0.0781736	1.00229	1.01016	1xCarbamidomethyl [C6];1xPhospho [S10(99.5)]	0.295675	0.975879	0.491384	SSPAYCTSSSDITEPEQK	FALSE	High	F6SEU4 1xPhospho [S825(99.5)]	0.753041	4.33e-05	0	1	1	14	F6SEU4	Ras/Rap GTPase-activating protein SynGAP OS=Mus musculus GN=Syngap1 PE=1 SV=2	F6SEU4 [816-833]	0	2066.83	0	6613582	1.29281e+07	60.26	45.75		High	2	1033.92	2.69	0	2.24e-06	3.5	60.38
0.784105	0.716785	2.0621	1.73403	1.31272	1.95308	1xOxidation [M14];1xPhospho [S5(100)]	0.430032	0.976024	0.490581	LSQGSGSSITAAGMR	FALSE	High	F6SEU4 1xPhospho [S895(100)]	0.478946	1.41e-05	0	1	1	19	F6SEU4	Ras/Rap GTPase-activating protein SynGAP OS=Mus musculus GN=Syngap1 PE=1 SV=2	F6SEU4 [891-905]	0	1518.66	0	1.1517e+07	16031867	5	31.5		High	2	759.835	0.72	0	7.1e-07	4.1	42.43
1.12933	0.700142	2.36459	1.31101	1.22803	1.60988	2xPhospho [S5(100);S8(99.3)]	0.00967692	0.986514	-0.0148702	LSQGSGSSITAAGMR	FALSE	High	F6SEU4 2xPhospho [S895(100);S898(99.3)]	-0.0150518	0.00015372	0	1	1	10	F6SEU4	Ras/Rap GTPase-activating protein SynGAP OS=Mus musculus GN=Syngap1 PE=1 SV=2	F6SEU4 [891-905]	0	1582.63	0	14203601	15117819	17.72	28.98		High	2	791.822	2.17	0	8.27e-06	3.72	68.33
3.67805	4.07739	2.1315	4.02264	3.64055	3.64536	1xOxidation [M12];1xPhospho [S5(100)]	0.320184	0.989369	0.428171	DLNSSIDLQSFMAR	FALSE	High	F6SEU4 1xPhospho [S766(100)]	0.473869	3.52e-05	0	1	1	17	F6SEU4	Ras/Rap GTPase-activating protein SynGAP OS=Mus musculus GN=Syngap1 PE=1 SV=2	F6SEU4 [762-775]	0	1692.73	0	87693022	80488009	73.38	5.3		High	2	846.869	0.74	0	1.82e-06	4.15	103.81
-1.42711	-0.384539	-3.69222	-0.752368	-1.8169	-0.965988	1xOxidation [M21];2xPhospho [T/S/Y]	0.253086	0.990649	0.429156	HFTEQWYPVTLPTGSGGSGGMGSGGGGGSGGGSGGK	FALSE	High		0.656205	9.18e-06	0	1	1	1	F6SEU4	Ras/Rap GTPase-activating protein SynGAP OS=Mus musculus GN=Syngap1 PE=1 SV=2	F6SEU4 [357-392]	0	3401.36	0	2.54775e+06	2.81934e+06	92.44	30.97		High	3	1134.46	-0.99	0	4.55e-07	3.67	106.69
1.65451	0.356747	2.85275	1.60388	1.42681	2.12286	2xPhospho [S7(100);S10(100)]	0.0438963	0.994905	0.077188	EGSIGGSGGSGGGGGGGLKPSITK	FALSE	High	F6SEU4 2xPhospho [S1115(100);S1118(100)]	0.0965141	8.03e-08	0	1	1	12	F6SEU4	Ras/Rap GTPase-activating protein SynGAP OS=Mus musculus GN=Syngap1 PE=1 SV=2	F6SEU4 [1109-1132]	0	2133.92	0	1.99226e+07	17351176	43.4	39.83		High	3	711.98	2.24	0	6.74e-09	5.85	61.61
1.2909	1.03333	2.61941	1.484	1.04006	1.32837	1xOxidation [M14];2xPhospho [S7(99.2);S8(100)]	0.289181	1	-0.360723	LSQGSGSSITAAGMR	FALSE	High	F6SEU4 2xPhospho [S897(99.2);S898(100)]	-0.363731	0.000178395	0	1	1	11	F6SEU4	Ras/Rap GTPase-activating protein SynGAP OS=Mus musculus GN=Syngap1 PE=1 SV=2	F6SEU4 [891-905]	0	1598.63	0	16763317	13285018	12.99	15.54		High	2	799.819	1.28	0	9.62e-06	3.75	50.57
-0.414753	0.0626869	NaN	0.0376444	0.0354996	-0.302126	1xPhospho [T7(99.5)]	0.158678	1	0.136582	LSQMGVTTDGVPAQQLR	FALSE	High	F6SEU4 1xPhospho [T912(99.5)]	0.0997057	1.29e-05	0	1	1	8	F6SEU4	Ras/Rap GTPase-activating protein SynGAP OS=Mus musculus GN=Syngap1 PE=1 SV=2	F6SEU4 [906-922]	0	1880.89	0	5.91301e+06	5556238	19.7	15.43		High	2	940.951	0.72	0	6.46e-07	3.94	87.56
0.358192	0.595898	1.236	0.762843	0.352459	0.233053	1xOxidation [M4];1xPhospho [T7(99.6)]	0.384138	1	-0.347537	LSQMGVTTDGVPAQQLR	FALSE	High	F6SEU4 1xPhospho [T912(99.6)]	-0.280577	7.59e-06	0	1	1	14	F6SEU4	Ras/Rap GTPase-activating protein SynGAP OS=Mus musculus GN=Syngap1 PE=1 SV=2	F6SEU4 [906-922]	0	1896.89	0	8.78189e+06	8.05883e+06	20.43	1.31		High	2	948.946	-1.5	0	3.73e-07	4.03	73.11
0.405788	0.212637	2.21246	0.983403	1.21663	1.72786	1xPhospho [S5(100)]	0.210327	1	0.311542	LSQGSGSSITAAGMR	FALSE	High	F6SEU4 1xPhospho [S895(100)]	0.365668	8.56e-05	0	1	1	11	F6SEU4	Ras/Rap GTPase-activating protein SynGAP OS=Mus musculus GN=Syngap1 PE=1 SV=2	F6SEU4 [891-905]	0	1502.67	0	9076449	1.49989e+07	27.46	42.55		High	2	751.844	8.96	0	2.23e-05	3.36	57.72
NaN	NaN	NaN	-0.465671	-1.73207	NaN	1xPhospho [S3(100)]	NaN	1	NaN	LPSPTKEKPPPPPPGGGKDLFYVSRPPLAR	FALSE	High	F6SEU4 1xPhospho [S788(100)]	0	3.24e-08	0	1	1	11	F6SEU4	Ras/Rap GTPase-activating protein SynGAP OS=Mus musculus GN=Syngap1 PE=1 SV=2	F6SEU4 [786-815]	2	3275.73	0		2.58483e+06		39.32		High	5	655.954	2.43	0	1.34e-09	6.03	103.19
0.912399	1.74431	-0.487076	NaN	NaN	NaN	1xPhospho [S3(99.2)]	NaN	1	NaN	TVSVPVEGRPHGEHEYHLGR	FALSE	High	F6SEU4 1xPhospho [S87(99.2)]	0	3.02e-07	0	1	1	6	F6SEU4	Ras/Rap GTPase-activating protein SynGAP OS=Mus musculus GN=Syngap1 PE=1 SV=2	F6SEU4 [85-104]	0	2336.09	0	1.2895e+07		81.32			High	5	468.025	1.94	0	1.34e-08	4.91	51.25
2.27551	2.82355	-5.58842	0.97051	-0.335758	0.281265	1xPhospho [S23(99.1)]	0.0591353	1	0.144438	SEDLSSGVPKPPAASILHSHSYSDEFGPSGTDFTR	FALSE	High	F6SEU4 1xPhospho [S1007(99.1)]	0.468461	8.75e-11	0	1	1	4	F6SEU4	Ras/Rap GTPase-activating protein SynGAP OS=Mus musculus GN=Syngap1 PE=1 SV=2	F6SEU4 [985-1019]	0	3755.69	0	3.31709e+07	8325291	89.81	28.92		High	4	939.678	1.38	0	2.99e-12	8.02	99.4
0.713881	1.87725	NaN	NaN	NaN	NaN	1xPhospho [S/Y/T]	NaN	1	NaN	SEDLSSGVPKPPAASILHSHSYSDEFGPSGTDFTRR	FALSE	High		0	7.71e-06	0	1	1	1	F6SEU4	Ras/Rap GTPase-activating protein SynGAP OS=Mus musculus GN=Syngap1 PE=1 SV=2	F6SEU4 [985-1020]	1	3911.79	0	1.63985e+07		51.04			High	5	783.164	0.32	0	3.8e-07	6.19	96.49
NaN	NaN	NaN	NaN	NaN	NaN	1xOxidation [M4];1xPhospho [S3(99.6)]	NaN	1	NaN	SVSMLDLQGDGPGGR	FALSE	High	F6SEU4 1xPhospho [S842(99.6)]	0	0.000107871	0	1	1	4	F6SEU4	Ras/Rap GTPase-activating protein SynGAP OS=Mus musculus GN=Syngap1 PE=1 SV=2	F6SEU4 [840-854]	0	1584.67	0					NoQuanValues	High	2	792.839	-1.05	0	6.03e-06	3.23
4.35051	3.35667	5.32694	3.95475	3.78646	4.40631	1xPhospho [S3(100)]	0.189004	1	-0.269127	EGSIGGSGGSGGGGGGGLKPSITK	FALSE	High	F6SEU4 1xPhospho [S1111(100)]	-0.295535	5e-11	0	1	1	28	F6SEU4	Ras/Rap GTPase-activating protein SynGAP OS=Mus musculus GN=Syngap1 PE=1 SV=2	F6SEU4 [1109-1132]	0	2053.95	0	1.10702e+08	89054076	34.78	36.72		High	3	685.324	0.89	0	1.68e-12	6.32	50.4
NaN	NaN	NaN	NaN	NaN	NaN	1xPhospho [Y3(100)]	NaN	1	NaN	AGYVGLVTVPVATLAGR	FALSE	High	F6SEU4 1xPhospho [Y342(100)]	0	0.00101612	0	1	1	1	F6SEU4	Ras/Rap GTPase-activating protein SynGAP OS=Mus musculus GN=Syngap1 PE=1 SV=2	F6SEU4 [340-356]	0	1723.91	0					NoQuanValues	High	2	862.462	1.55	0	5.4e-05	2.93
NaN	NaN	NaN	NaN	NaN	NaN	1xOxidation [M21];1xPhospho [S18(97)]	NaN	1	NaN	HFTEQWYPVTLPTGSGGSGGMGSGGGGGSGGGSGGK	FALSE	High	F6SEU4 1xPhospho [S374(97)]	0	8.22e-07	0	1	1	1	F6SEU4	Ras/Rap GTPase-activating protein SynGAP OS=Mus musculus GN=Syngap1 PE=1 SV=2	F6SEU4 [357-392]	0	3321.39	0					NoQuanValues	High	3	1107.81	3.22	0	3.76e-08	4.32
0.133526	-2.17717	0.79088	-2.04336	0.662529	1.36166	1xCarbamidomethyl [C6];2xPhospho [S10(99.3);T13(100)]	0.108101	1	0.219415	SSPAYCTSSSDITEPEQK	FALSE	High	F6SEU4 2xPhospho [S825(99.3);T828(100)]	0.4112	0.0121226	0.000290594	1	1	10	F6SEU4	Ras/Rap GTPase-activating protein SynGAP OS=Mus musculus GN=Syngap1 PE=1 SV=2	F6SEU4 [816-833]	0	2146.79	0	4771596	10215452	66.49	85.33		High	2	1073.9	3.49	4.46e-05	0.0006709	2.5	65.61
NaN	NaN	NaN	NaN	NaN	NaN	1xPhospho [S2(100)]	NaN	1	NaN	GSIPAMSYAPFR	FALSE	High	F6SEU4 1xPhospho [S12(100)]	0	0.00222667	0.000290594	1	1	1	F6SEU4	Ras/Rap GTPase-activating protein SynGAP OS=Mus musculus GN=Syngap1 PE=1 SV=2	F6SEU4 [11-22]	0	1376.61	0					NoQuanValues	High	2	688.809	3.29	4.46e-05	0.0001085	2.39
2.2874	2.26046	3.51492	3.0086	2.81963	3.00589	1xPhospho [S5(100)]	0.242493	1	0.279943	GLNSSMDMAR	FALSE	High	F6SEU4 1xPhospho [S780(100)]	0.25711	0.00838996	0.000290594	1	1	17	F6SEU4	Ras/Rap GTPase-activating protein SynGAP OS=Mus musculus GN=Syngap1 PE=1 SV=2	F6SEU4 [776-785]	0	1161.44	0	31526978	45562692	3.77	18.21		High	2	581.226	1.03	4.46e-05	0.001362	2.97	50.83
2.0051	2.25996	3.07667	2.27791	2.86226	2.73624	1xOxidation [M];1xPhospho [S5(100)]	0.184331	1	0.205149	GLNSSMDMAR	FALSE	High	F6SEU4 1xPhospho [S780(100)]	0.178224	0.00254406	0.000290594	1	1	38	F6SEU4	Ras/Rap GTPase-activating protein SynGAP OS=Mus musculus GN=Syngap1 PE=1 SV=2	F6SEU4 [776-785]	0	1177.44	0	2.75015e+07	45647820	14.53	34.88		High	2	589.223	0.77	4.46e-05	0.0001212	2.76	33.33
0.356268	-0.386299	0.919638	-0.0500898	0.0543957	0.5331	1xPhospho [S8(100)]	0.100702	1	-0.1278	EYEEEIHSLKER	FALSE	High	F6SEU4 1xPhospho [S1201(100)]	-0.1174	0.00223811	0.000290594	1	1	7	F6SEU4	Ras/Rap GTPase-activating protein SynGAP OS=Mus musculus GN=Syngap1 PE=1 SV=2	F6SEU4 [1194-1205]	1	1641.72	0	5.21704e+06	6701797	33.56	37.94		High	3	547.911	1.86	4.46e-05	0.001014	3.17	46.4
NaN	NaN	NaN	NaN	NaN	NaN	1xPhospho [Y/S/T]	NaN	1	NaN	GGEPPGDTFAPFHGYSK	FALSE	High		0	0.00487652	0.000290594	1	1	2	F6SEU4	Ras/Rap GTPase-activating protein SynGAP OS=Mus musculus GN=Syngap1 PE=1 SV=2	F6SEU4 [968-984]	0	1843.77	0					NoQuanValues	High	3	615.262	2.22	4.46e-05	0.0002179	2
1.1555	1.0661	2.38777	1.46791	1.44235	0.923702	1xPhospho [S3(100)]	0.217843	1	-0.268729	TSSFRQILPR	FALSE	High	F6SEU4 1xPhospho [S155(100)]	-0.258471	0.0266699	0.000838717	1	1	13	F6SEU4	Ras/Rap GTPase-activating protein SynGAP OS=Mus musculus GN=Syngap1 PE=1 SV=2	F6SEU4 [153-162]	1	1284.65	0	14433618	13137644	5.62	17.74		High	3	428.887	1.04	0.0007971	0.007464	2.45	70.34
0.992542	0.267544	2.04221	1.11576	1.25647	1.2945	1xPhospho [S5(99.4)]	0.0829659	1	0.119331	EYSKSMDESRLDR	FALSE	High	F6SEU4 1xPhospho [S1183(99.4)]	0.12148	0.0459181	0.00160103	1	1	9	F6SEU4	Ras/Rap GTPase-activating protein SynGAP OS=Mus musculus GN=Syngap1 PE=1 SV=2	F6SEU4 [1179-1191]	2	1695.7	0	11359316	15418891	26.66	24.21		High	3	565.907	1.72	0.0003586	0.004603	2.55	35.03
-0.0808659	-1.07846	0.27754	-0.229341	0.106909	-0.151697	1xOxidation [M6];1xPhospho [S5(99)]	0.184766	1	0.220593	EYSKSMDESRLDR	FALSE	High	F6SEU4 1xPhospho [S1183(99)]	0.202553	0.125594	0.00436703	1	1	1	F6SEU4	Ras/Rap GTPase-activating protein SynGAP OS=Mus musculus GN=Syngap1 PE=1 SV=2	F6SEU4 [1179-1191]	2	1711.7	0	3342975	6.16687e+06	43.91	26.2		High	3	571.238	-0.39	0.001278	0.01739	2.38	24.03
4.00699	3.8356	5.33533	4.06196	4.19256	4.41812	1xPhospho [T11(99.8)]	0.127262	1	-0.170954	LGAPENSGISTLER	FALSE	High	F8VPU2 1xPhospho [T24(99.8)]	-0.168427	3.86e-05	0	1	1	16	F8VPU2	FERM, RhoGEF and pleckstrin domain-containing protein 1 OS=Mus musculus GN=Farp1 PE=1 SV=1	F8VPU2 [14-27]	0	1523.71	0	110150576	118006000	9.79	29.41		High	2	762.36	1.44	0	2e-06	4.62	71.26
0.198656	-0.134548	-1.5491	NaN	-0.652294	-1.31478	1xCarbamidomethyl [C2];1xPhospho [S11(100)]	0.256897	1	-0.39577	ACTLELGPHQSPALPK	FALSE	High	F8VPU2 1xPhospho [S427(100)]	-0.488539	0.0826647	0.00326409	1	1	1	F8VPU2	FERM, RhoGEF and pleckstrin domain-containing protein 1 OS=Mus musculus GN=Farp1 PE=1 SV=1	F8VPU2 [417-432]	0	1798.86	0	5933830	3.36279e+06	72.69	27.88		High	3	600.294	5.7	0.0009255	0.009269	1.87	75.64
-1.38397	-3.40812	0.0269909	-0.857381	-0.880787	-0.174858	1xCarbamidomethyl [C8];1xPhospho [S3(100)]	0.392008	0.904909	0.624054	TLSDESLCSGR	FALSE	High	G3X9J0 1xPhospho [S1538(100)]	0.950692	0.000202822	0	1	1	4	G3X9J0	Signal-induced proliferation-associated 1-like protein 3 OS=Mus musculus GN=Sipa1l3 PE=1 SV=1	G3X9J0 [1536-1546]	0	1304.52	0	2.62509e+06	3.50488e+06	60.42	44.05		High	2	652.764	1.8	0	1.23e-05	3.1	52.39
-1.58544	NaN	NaN	-1.31378	-0.874935	0.06427	1xCarbamidomethyl [C10];1xPhospho [S3(98.8)]	NaN	1	NaN	SSSEITLSECDVEEPGDPR	FALSE	High	G3X9J0 1xPhospho [S166(98.8)]	0	2.56e-05	0	1	1	3	G3X9J0	Signal-induced proliferation-associated 1-like protein 3 OS=Mus musculus GN=Sipa1l3 PE=1 SV=1	G3X9J0 [164-182]	0	2186.88	0	2282957	3.51913e+06		64.11		High	2	1093.94	1.31	0	1.31e-06	2.84	87.53
-0.93207	-3.14475	0.0574436	-1.25199	-1.4194	-0.871895	1xPhospho [S5(99.1)]	0.0571169	1	0.10867	ASVGSPGGSSEAHMAEPTLSTHR	FALSE	High	G3X9J0 1xPhospho [S444(99.1)]	0.158697	0.000105137	0	1	1	2	G3X9J0	Signal-induced proliferation-associated 1-like protein 3 OS=Mus musculus GN=Sipa1l3 PE=1 SV=1	G3X9J0 [440-462]	0	2346.02	0	2.86997e+06	2.41287e+06	61.87	33.62		High	3	782.679	2.14	0	5.61e-06	3.79	56.01
NaN	NaN	NaN	NaN	NaN	NaN	1xPhospho [S3(100)]	NaN	1	NaN	EVSPAPVVAGQNK	FALSE	High	G3X9J0 1xPhospho [S1358(100)]	0	0.113126	0.00369288	1	1	1	G3X9J0	Signal-induced proliferation-associated 1-like protein 3 OS=Mus musculus GN=Sipa1l3 PE=1 SV=1	G3X9J0 [1356-1368]	0	1375.66	0					NoQuanValues	High	2	688.336	2.27	0.001118	0.01456	1.36
-1.22536	NaN	-1.42491	-1.93565	-2.051	-1.92237	1xPhospho [S3(100)]	2.23526	0.673581	-1.09029	TLSFDTSK	FALSE	High	G3XA57-2 1xPhospho [S277(100)]	-0.644539	0.0182271	0.000290594	1	2	2	G3XA57-2	Isoform 2 of Rab11 family-interacting protein 2 OS=Mus musculus GN=Rab11fip2	G3XA57-2 [275-282]	0	978.418	0	1.73488e+06	1.55741e+06	68.01	18.47		High	2	489.713	0.17	4.46e-05	0.001251	2.14	54.68
1.61818	0.219006	-1.98062	1.20165	0.647768	1.01266	1xOxidation [M5];1xPhospho [T/S]	0.400017	0.901096	0.642221	ASTIMPSSSFHVNPTSSEDLR	FALSE	High		1.00184	0.000290509	0	1	2	4	G3XA57-2	Isoform 2 of Rab11 family-interacting protein 2 OS=Mus musculus GN=Rab11fip2	G3XA57-2 [414-434]	0	2359.03	0	7.58168e+06	10923594	105.84	16.79		High	3	787.015	1.09	0	8.67e-05	3.62	83.12
1.02106	NaN	-4.17164	-0.111184	-0.269375	0.212345	1xPhospho [T/S]	0.308491	0.918788	0.621652	ASTIMPSSSFHVNPTSSEDLR	FALSE	High		1.51922	0.000326911	0	1	2	4	G3XA57-2	Isoform 2 of Rab11 family-interacting protein 2 OS=Mus musculus GN=Rab11fip2	G3XA57-2 [414-434]	0	2343.03	0	1.45869e+06	5.3546e+06	138.34	31.05		High	3	781.684	2.32	0	1.78e-05	4.37	94.09
NaN	NaN	-2.52353	NaN	-1.89255	-1.58047	1xPhospho [S3(100)]	NaN	1	NaN	TLSFDTSKLNQPGSIVDEGEHSFGR	FALSE	High	G3XA57-2 1xPhospho [S277(100)]	0	7.18e-10	0	1	2	2	G3XA57-2	Isoform 2 of Rab11 family-interacting protein 2 OS=Mus musculus GN=Rab11fip2	G3XA57-2 [275-299]	1	2801.28	0	479653	1.99541e+06		19.39		High	3	934.429	-1.63	0	2.62e-11	6.39	102.47
-0.634905	NaN	NaN	NaN	NaN	NaN	1xPhospho [S/T]	NaN	1	NaN	LSSAHSMSDLTGSHLSSEK	FALSE	High		0	0.0137726	0.000290594	1	2	1	G3XA57-2	Isoform 2 of Rab11 family-interacting protein 2 OS=Mus musculus GN=Rab11fip2	G3XA57-2 [222-240]	0	2053.89	0	4412008					High	3	685.304	4.46	4.46e-05	0.0008099	2.68	55.74
-0.0567303	-0.763811	-1.41245	NaN	-0.604645	-0.537249	1xPhospho [T14(100)]	0.122356	1	0.172345	IEDSEPHIPLIDDTDAEDDAPTKR	FALSE	High	G5E829 1xPhospho [T1165(100)]	0.173384	2.97e-07	0	1	1	5	G5E829	Plasma membrane calcium-transporting ATPase 1 OS=Mus musculus GN=Atp2b1 PE=1 SV=1	G5E829 [1152-1175]	1	2772.22	0	3836262	4.47611e+06	72.66	7.52		High	4	693.812	1.14	0	1.32e-08	4.93	94.06
-1.49105	-1.10424	-1.37399	-0.282931	-0.478794	-0.265444	1xPhospho [S3(99.7)]	2.73926	0.495153	1.54834	RQSFASLALR	FALSE	High	G5E8K5 1xPhospho [S1451(99.7)]	0.980707	0.063732	0.00233463	1	6	3	G5E8K5	Ankyrin-3 OS=Mus musculus GN=Ank3 PE=1 SV=1	G5E8K5 [1449-1458]	1	1228.62	0	2.43731e+06	4631111	46.32	19.04		High	2	614.814	0.8	0.000689	0.006821	2.64	69.48
-0.265875	-1.00597	-5.80911	-0.0131845	0.0648918	0.519037	1xPhospho [S6(99.7)]	0.662039	0.670916	1.13586	TEEPVSPLTAYQK	FALSE	High	G5E8K5 1xPhospho [S1883(99.7)]	2.55057	5.26e-05	0	1	6	7	G5E8K5	Ankyrin-3 OS=Mus musculus GN=Ank3 PE=1 SV=1	G5E8K5 [1878-1890]	0	1542.71	0	3.24348e+06	6750738	94.51	36.27		High	2	771.858	0.43	0	2.74e-06	3.67	75.17
0.114138	0.0943069	0.496233	-0.337855	-0.233023	-0.251808	1xPhospho [S11(100)]	1.71108	0.809425	-0.802122	VALLLLDQGASPHAAAK	FALSE	High	G5E8K5 1xPhospho [S606(100)]	-0.509121	5.35e-06	0	1	3	4	G5E8K5	Ankyrin-3 OS=Mus musculus GN=Ank3 PE=1 SV=1	G5E8K5 [596-612]	0	1754.92	0	6.95388e+06	5491233	31.48	21.69		High	3	585.646	1.4	0	2.61e-07	4.84	94.51
NaN	NaN	NaN	NaN	NaN	NaN		NaN	1	NaN	LEEEDEDEEDGER	FALSE	High		0	0.0672847	0.00280896	1	1	1	O08529	Calpain-2 catalytic subunit OS=Mus musculus GN=Capn2 PE=1 SV=4	O08529 [391-403]	0	1593.6	0					NoneMonoisotopic	High	2	797.305	-0.01	0.0007971	0.007254	1.46
-1.78155	-0.899218	-0.72694	-3.70589	-0.521402	NaN	1xPhospho [S/T]	0.30614	0.956758	-0.555701	VNHEPEPASGASPGATIPKSPSQLR	FALSE	High		-0.977743	0.00745855	0.000290594	1	1	3	O08539	Myc box-dependent-interacting protein 1 OS=Mus musculus GN=Bin1 PE=1 SV=1	O08539 [313-337]	1	2607.26	0	1.99279e+06	1.27925e+06	40.85	120.24		High	3	869.757	0.02	4.46e-05	0.0003489	3.24	62.84
-0.73245	0.893435	0.787237	0.136399	2.52786	0.431322	3xPhospho [S14(100);S16(100);S22(100)]	0.319603	0.969943	0.504821	AQPSDNAPEKGNKSPSPPPDGSPAATPEIR	FALSE	High	O08539 3xPhospho [S296(100);S298(100);S304(100)]	0.715786	9.01e-05	0	1	2	7	O08539	Myc box-dependent-interacting protein 1 OS=Mus musculus GN=Bin1 PE=1 SV=1	O08539 [283-312]	2	3252.36	0	4.75957e+06	9.23785e+06	63.38	101.19		High	3	1084.79	-0.34	0	4.78e-06	4.31	58.97
1.94168	3.8992	3.96763	2.86308	3.82998	3.02152	2xPhospho [S14(100);S16(100)]	0.0142219	0.986665	-0.0254834	AQPSDNAPEKGNKSPSPPPDGSPAATPEIR	FALSE	High	O08539 2xPhospho [S296(100);S298(100)]	-0.0313082	1.64e-07	0	1	2	20	O08539	Myc box-dependent-interacting protein 1 OS=Mus musculus GN=Bin1 PE=1 SV=1	O08539 [283-312]	2	3172.4	0	43147975	5.56287e+07	66.65	47.72		High	4	793.857	2.68	0	7.12e-09	5.89	55.71
0.711399	1.59221	1.87635	0.725593	1.94394	1.43413	2xPhospho [S4(100);S6(100)]	0.01696	0.987025	-0.0254897	GNKSPSPPPDGSPAATPEIR	FALSE	High	O08539 2xPhospho [S296(100);S298(100)]	-0.0254329	1.58e-07	0	1	2	17	O08539	Myc box-dependent-interacting protein 1 OS=Mus musculus GN=Bin1 PE=1 SV=1	O08539 [293-312]	1	2134.92	0	11217970	18511700	38.11	50.28		High	3	712.312	0.24	0	4.22e-08	5.29	59.57
-0.137035	-0.197439	0.773344	-0.624951	0.590324	0.63796	1xPhospho [S3(99.6)]	0.0357565	0.992734	0.0537978	SPSPPPDGSPAATPEIR	FALSE	High	O08539 1xPhospho [S298(99.6)]	0.0548213	0.000566137	0	1	2	8	O08539	Myc box-dependent-interacting protein 1 OS=Mus musculus GN=Bin1 PE=1 SV=1	O08539 [296-312]	0	1755.79	0	5680718	9716772	13.85	52.84		High	2	878.406	6.08	0	3.08e-05	2.98	65.32
-0.344906	0.803213	1.067	0.169713	0.69556	0.285181	1xPhospho [S12(100)]	0.0968397	1	-0.129905	VNHEPEPASGASPGATIPK	FALSE	High	O08539 1xPhospho [S324(100)]	-0.124949	1.22e-06	0	1	2	5	O08539	Myc box-dependent-interacting protein 1 OS=Mus musculus GN=Bin1 PE=1 SV=1	O08539 [313-331]	0	1938.9	0	5778070	8347922	44.49	31.91		High	3	646.972	3.41	0	5.68e-08	5.15	50.53
NaN	NaN	NaN	NaN	NaN	NaN	3xPhospho [S4(100);S12(100)];S6(100)	NaN	1	NaN	GNKSPSPPPDGSPAATPEIR	FALSE	High	O08539 3xPhospho [S296(100);S298(100);S304(100)]	0	0.000144537	0	1	2	4	O08539	Myc box-dependent-interacting protein 1 OS=Mus musculus GN=Bin1 PE=1 SV=1	O08539 [293-312]	1	2214.89	0					NoQuanValues	High	3	738.968	1.32	0	7.74e-06	3.54
NaN	NaN	NaN	NaN	NaN	NaN	1xPhospho [S/T]	NaN	1	NaN	AQPSDNAPEKGNKSPSPPPDGSPAATPEIR	FALSE	High		0	0.00075074	0	1	2	2	O08539	Myc box-dependent-interacting protein 1 OS=Mus musculus GN=Bin1 PE=1 SV=1	O08539 [283-312]	2	3092.43	0					NoQuanValues	High	4	773.857	-8.06	0.001082	0.01395	2.73
NaN	NaN	NaN	NaN	NaN	NaN	1xPhospho [S6(99.2)]	NaN	1	NaN	GNKSPSPPPDGSPAATPEIR	FALSE	High	O08539 1xPhospho [S298(99.2)]	0	0.00391246	0.000290594	1	2	1	O08539	Myc box-dependent-interacting protein 1 OS=Mus musculus GN=Bin1 PE=1 SV=1	O08539 [293-312]	1	2054.95	0					NoQuanValues	High	3	685.658	2.01	4.46e-05	0.0001761	2.37
0.321371	-1.88629	-3.25224	-0.0279493	0.396822	0.478554	1xCarbamidomethyl [C8];2xPhospho [T13(100);T/S/Y]	0.831585	0.622851	1.21593	GLYDGPVCEVSVTPKTVTPASSAK	FALSE	High	O08553 2xPhospho [T509(100);T/S/Y]	1.88819	1.25e-06	0	1	1	4	O08553	Dihydropyrimidinase-related protein 2 OS=Mus musculus GN=Dpysl2 PE=1 SV=2	O08553 [497-520]	1	2623.18	0	1762010	8497121	124.73	34		High	3	875.065	1.61	0	5.81e-08	5.44	96.88
4.30505	2.60109	1.0128	3.92328	4.67956	3.8696	1xCarbamidomethyl [C8];1xPhospho [T13(100)]	0.702221	0.677691	1.02149	GLYDGPVCEVSVTPK	FALSE	High	O08553 1xPhospho [T509(100)]	1.51783	1.12e-08	0	1	1	13	O08553	Dihydropyrimidinase-related protein 2 OS=Mus musculus GN=Dpysl2 PE=1 SV=2	O08553 [497-511]	0	1700.76	0	39522588	1.00137e+08	111.93	42.55		High	2	850.885	1.19	0	4.49e-10	6.14	94.95
-1.15598	-1.29112	-0.493988	-3.012	-0.988791	-1.98764	1xPhospho [S2(99.6)]	0.734459	0.766517	-0.895849	TSPAKQQAPPVR	FALSE	High	O08553 1xPhospho [S522(99.6)]	-1.01578	0.00175894	0	1	1	6	O08553	Dihydropyrimidinase-related protein 2 OS=Mus musculus GN=Dpysl2 PE=1 SV=2	O08553 [521-532]	1	1359.68	0	2.66178e+06	1.72739e+06	22	72		High	3	453.898	1.19	0	8.88e-05	2.46	18.54
-0.752348	-0.416359	0.00806236	0.390639	0.683161	-0.201571	3xPhospho [T3(100);S11(99.2)];S7(98.4)	0.929395	0.807517	0.805954	TVTPASSAKTSPAK	FALSE	High	O08553 3xPhospho [T514(100);S518(98.4);S522(99.2)]	0.677625	0.0128229	0.000290594	1	1	4	O08553	Dihydropyrimidinase-related protein 2 OS=Mus musculus GN=Dpysl2 PE=1 SV=2	O08553 [512-525]	1	1585.63	0	4.06708e+06	6.22626e+06	27.2	32.86		High	2	793.319	-0.55	4.46e-05	0.0007307	2.63	24.14
1.34323	-0.168806	1.65719	-0.893235	0.544748	0.24231	2xPhospho [T3(100);T/S]	0.616302	0.807837	-0.806862	TVTPASSAKTSPAKQQAPPVR	FALSE	High	O08553 2xPhospho [T514(100);T/S]	-0.979263	3.86e-05	0	1	1	6	O08553	Dihydropyrimidinase-related protein 2 OS=Mus musculus GN=Dpysl2 PE=1 SV=2	O08553 [512-532]	2	2282.09	0	8698601	8.1035e+06	56.75	54.4		High	3	761.371	1.92	0	2.21e-06	4.11	38.44
3.95287	3.31247	4.76898	3.01442	3.72705	3.74252	3xPhospho [T3(100);S/T];S11(100)	0.459958	0.957857	-0.524596	TVTPASSAKTSPAKQQAPPVR	FALSE	High	O08553 3xPhospho [T514(100);S522(100);S/T]	-0.51678	1.12e-07	0	1	1	18	O08553	Dihydropyrimidinase-related protein 2 OS=Mus musculus GN=Dpysl2 PE=1 SV=2	O08553 [512-532]	2	2362.06	0	7.51956e+07	85461307	26.24	40.58		High	3	788.026	0.87	0	4.81e-09	6.03	43.19
1.73904	-0.00160599	-0.906281	0.811139	1.41599	0.578789	1xPhospho [S8(99.5)]	0.332777	0.970488	0.500436	NLHQSGFSLSGAQIDDNIPR	FALSE	High	O08553 1xPhospho [S540(99.5)]	0.658256	2.18e-06	0	1	1	8	O08553	Dihydropyrimidinase-related protein 2 OS=Mus musculus GN=Dpysl2 PE=1 SV=2	O08553 [533-552]	0	2249.03	0	6.50661e+06	10232052	108.8	39.24		High	3	750.349	-1.55	0	6.42e-07	4.98	98.33
-0.614349	NaN	-7.00772	NaN	-2.33753	NaN	1xPhospho [S8(100)]	NaN	1	NaN	NLHQSGFSLSGAQIDDNIPRR	FALSE	High	O08553 1xPhospho [S540(100)]	0	0.0101375	0.000290594	1	1	2	O08553	Dihydropyrimidinase-related protein 2 OS=Mus musculus GN=Dpysl2 PE=1 SV=2	O08553 [533-553]	1	2405.14	0	309698	1.27688e+06	140.07			High	4	602.041	2.28	4.46e-05	0.000522	2.52	87.67
NaN	NaN	NaN	NaN	NaN	NaN	1xOxidation [M5];1xPhospho [S/T]	NaN	1	NaN	RHSFMSTEPLSAEASLSSDSQR	FALSE	High		0	0.0200759	0.000290594	1	4	1	O08576	RUN domain-containing protein 3A OS=Mus musculus GN=Rundc3a PE=1 SV=1	O08576 [364-385]	1	2519.09	0					NoQuanValues	High	3	840.368	1.09	8.88e-05	0.001451	2.15
0.171001	0.698837	-2.41602	0.441804	1.07755	1.32927	2xPhospho [S]	0.665432	0.708876	0.977916	SRSPVDSPVPASMFAPEPSSPGAAR	FALSE	High		1.46493	0.000371669	0	1	1	5	O08582	GTP-binding protein 1 OS=Mus musculus GN=Gtpbp1 PE=1 SV=2	O08582 [6-30]	1	2657.15	0	7713265	13620505	82.67	44.09		High	3	886.388	1.39	0	2.03e-05	3.72	100.83
2.93339	-0.677643	2.32403	1.91313	2.60828	2.37691	1xPhospho [S11(100)]	0.273135	0.984553	0.472799	SSASFSTTAVSAR	FALSE	High	O08599 1xPhospho [S516(100)]	0.772848	3.36e-05	0	1	2	9	O08599	Syntaxin-binding protein 1 OS=Mus musculus GN=Stxbp1 PE=1 SV=2	O08599 [506-518]	0	1351.59	0	13809773	35583724	109.04	37.04		High	2	676.298	0.33	0	3.93e-06	3.97	54.79
1.83059	-1.90965	1.29459	0.225274	0.605358	0.885	1xPhospho [S11(99.8)]	0.0482882	1	0.0990362	KLNKTDEEISS	FALSE	High	O08599 1xPhospho [S594(99.8)]	0.166703	0.00131992	0	1	1	9	O08599	Syntaxin-binding protein 1 OS=Mus musculus GN=Stxbp1 PE=1 SV=2	O08599 [584-594]	2	1343.61	0	6.76542e+06	9818559	108.48	38.26		High	2	672.309	1.3	0.0005435	0.005729	4.03	19.93
3.25249	0.518333	3.08967	2.47986	2.63885	2.52592	1xPhospho [S9(99.8)]	0.106324	1	0.188481	LNKTDEEISS	FALSE	High	O08599 1xPhospho [S593(99.8)]	0.261377	0.0147919	0.000290594	1	1	13	O08599	Syntaxin-binding protein 1 OS=Mus musculus GN=Stxbp1 PE=1 SV=2	O08599 [585-594]	1	1215.51	0	23478472	39455440	88.99	21.78		High	2	608.261	0.73	0.000323	0.004017	3.84	26.7
0.240135	-0.283962	0.674719	NaN	-0.749014	-0.629011	1xPhospho [S5(98.9)]	1.05469	0.683724	-1.045	RRSESSGNLPSVADTR	FALSE	High	O08715-4 1xPhospho [S136(98.9)]	-0.89931	0.00131317	0	1	6	11	O08715-4	Isoform 4 of A-kinase anchor protein 1, mitochondrial OS=Mus musculus GN=Akap1	O08715-4 [132-147]	2	1811.84	0	5.35004e+06	4.12439e+06	32.21	10.08		High	3	604.619	1.71	4.46e-05	0.0001817	3.19	36.23
NaN	NaN	-1.15204	-1.03878	-1.27757	-0.596407	1xPhospho [S8(100)]	NaN	1	NaN	ITLVSSGSGTMGAAK	FALSE	High	O08917 1xPhospho [S385(100)]	0	0.00022475	0	1	1	3	O08917	Flotillin-1 OS=Mus musculus GN=Flot1 PE=1 SV=1	O08917 [378-392]	0	1459.69	0	1241045	2.66214e+06		37.66		High	2	730.347	0.99	0	1.22e-05	3.13	70.43
-2.20209	-1.08909	-1.83535	-3.26998	-2.27929	-4.42786	1xPhospho [S3(100)]	1.0829	0.603022	-1.34523	QLSLRLNELPSTLQR	FALSE	High	O08919 1xPhospho [S324(100)]	-1.61687	0.0631056	0.00233463	1	1	3	O08919	Numb-like protein OS=Mus musculus GN=Numbl PE=1 SV=3	O08919 [322-336]	1	1847.97	0	1.48891e+06	492346	65.99	75.78		High	3	616.664	1.43	0.000689	0.006743	1.87	103.07
1.91722	3.38498	NaN	2.38599	1.16028	0.495796	2xPhospho [S/T]	0.61387	0.766337	-0.93124	KAEAAAAPAVAPGPAQPGHVSPTPATTSPGEKGEAGTPVAAGTTAAAIPR	FALSE	High		-1.30375	4.33e-07	0	1	1	4	O08919	Numb-like protein OS=Mus musculus GN=Numbl PE=1 SV=3	O08919 [243-292]	2	4715.29	0	4.19624e+07	1.44243e+07	63.5	47.57		High	5	943.86	-2.83	0	3.47e-07	5.99	84.06
1.12971	1.94727	NaN	1.00449	0.873125	-0.250568	2xPhospho [S20(97.1);T/S]	0.711843	0.766591	-0.907511	AEAAAAPAVAPGPAQPGHVSPTPATTSPGEKGEAGTPVAAGTTAAAIPR	FALSE	High	O08919 2xPhospho [S263(97.1);T/S]	-0.99614	2.27e-06	0	1	1	3	O08919	Numb-like protein OS=Mus musculus GN=Numbl PE=1 SV=3	O08919 [244-292]	1	4587.19	0	1.94058e+07	9528322	35.71	33.88		High	4	1147.56	3.39	0	1.24e-07	5.78	93
NaN	NaN	NaN	NaN	NaN	NaN	1xPhospho [S/T]	NaN	1	NaN	KAEAAAAPAVAPGPAQPGHVSPTPATTSPGEKGEAGTPVAAGTTAAAIPR	FALSE	High		0	8.01e-05	0	1	1	1	O08919	Numb-like protein OS=Mus musculus GN=Numbl PE=1 SV=3	O08919 [243-292]	2	4635.32	0					NoQuanValues	High	5	927.87	-0.13	0	4.22e-06	4.3
NaN	NaN	NaN	NaN	NaN	NaN	1xPhospho [S8(100)]	NaN	1	NaN	AAYLKDGSKEPIVEMR	FALSE	High	O35136 1xPhospho [S765(100)]	0	0.00240461	0.000290594	1	1	2	O35136	Neural cell adhesion molecule 2 OS=Mus musculus GN=Ncam2 PE=1 SV=1	O35136 [758-773]	2	1886.91	0					NoQuanValues	High	3	629.642	1.68	4.46e-05	0.0001157	2.28
NaN	-0.861874	-3.38256	-0.190675	-0.410345	-0.182417	1xPhospho [T13(100)]	0.843638	0.629485	1.28853	AAAASAAEAGIATPGTEDSDDALLK	FALSE	High	O35226 1xPhospho [T250(100)]	1.86107	7.77e-07	0	1	2	4	O35226	26S proteasome non-ATPase regulatory subunit 4 OS=Mus musculus GN=Psmd4 PE=1 SV=1	O35226 [238-262]	0	2396.09	0	973554	4.85613e+06	121.99	18.9		High	3	799.367	0.45	0	3.55e-08	4.92	95.59
-1.73792	0.863329	-0.421206	-2.26363	-1.21627	-0.838511	1xPhospho [S17(100)]	0.511309	0.845434	-0.738942	DSLGDFIEHYAQLGPSSPEQLAAGAEEGGGPR	FALSE	High	O35295 1xPhospho [S113(100)]	-1.00754	1.59e-07	0	1	1	3	O35295	Transcriptional activator protein Pur-beta OS=Mus musculus GN=Purb PE=1 SV=3	O35295 [97-128]	0	3335.49	0	2059633	2777687	106.26	56.73		High	3	1112.5	1.82	0	6.91e-09	6.49	118.17
2.44178	2.84864	3.67663	3.56793	2.27308	2.84884	1xPhospho [S11(100)]	0.0614533	1	-0.0904279	RGGGSGGGDESEGEEVDED	FALSE	High	O35295 1xPhospho [S316(100)]	-0.0924006	9.68e-05	0	1	1	28	O35295	Transcriptional activator protein Pur-beta OS=Mus musculus GN=Purb PE=1 SV=3	O35295 [306-324]	1	1917.66	0	37222920	49353388	15.68	28.43		High	2	959.334	-0.51	0	1.51e-05	4.55	27.92
-0.65453	0.329391	1.26931	0.270871	-0.46983	0.191849		0.20287	1	-0.287478	RGGGSGGGDESEGEEVDED	FALSE	High		-0.317094	0.00152372	0	1	1	10	O35295	Transcriptional activator protein Pur-beta OS=Mus musculus GN=Purb PE=1 SV=3	O35295 [306-324]	1	1837.7	0	6.64792e+06	5.73025e+06	30.16	26.51		High	2	919.352	0.54	0	7.84e-05	3.75	21.79
NaN	NaN	NaN	NaN	NaN	NaN	2xPhospho [S5(100);S11(100)]	NaN	1	NaN	RGGGSGGGDESEGEEVDED	FALSE	High	O35295 2xPhospho [S310(100);S316(100)]	0	0.0119994	0.000290594	1	1	2	O35295	Transcriptional activator protein Pur-beta OS=Mus musculus GN=Purb PE=1 SV=3	O35295 [306-324]	1	1997.63	0					NoQuanValues	High	2	999.32	2.07	4.46e-05	0.0006618	3.1
0.477394	0.801371	1.91854	2.55546	0.859133	0.935429	1xPhospho [S]	0.21145	1	0.31896	GGGSGGGDESEGEEVDED	FALSE	High		0.384238	0.00532012	0.000290594	1	1	8	O35295	Transcriptional activator protein Pur-beta OS=Mus musculus GN=Purb PE=1 SV=3	O35295 [307-324]	0	1761.56	0	10426164	13101529	8.69	51.12		High	2	881.284	0.57	4.46e-05	0.0002375	3.19	37.87
-1.47438	-0.943661	-2.96321	-1.49356	-2.43556	-2.38918	1xPhospho [T4(99.4)]	0.174675	1	-0.265208	ESRTPEELTILGETQEEEDEILPR	FALSE	High	O35454 1xPhospho [T25(99.4)]	-0.312352	2.12e-07	0	1	1	3	O35454	Chloride transport protein 6 OS=Mus musculus GN=Clcn6 PE=1 SV=1	O35454 [22-45]	1	2893.34	0	2.46563e+06	1.30772e+06	75.17	18.51		High	3	965.117	0.24	0	9.29e-09	4.89	109.76
0.0460854	-0.567318	0.893175	0.479138	0.0356865	0.127657	1xPhospho [S4(99.7)]	0.071035	1	0.0954847	SYPSSELR	FALSE	High	O35454 1xPhospho [S684(99.7)]	0.0901798	0.140616	0.00459076	1	1	4	O35454	Chloride transport protein 6 OS=Mus musculus GN=Clcn6 PE=1 SV=1	O35454 [681-688]	0	1018.42	0	5.12221e+06	6.62015e+06	25.04	7.24		High	2	509.717	3.06	0.007067	0.1168	1.43	43.88
-1.24912	-0.693459	-0.324192	NaN	-1.64902	-2.65955	1xPhospho [S6(100)]	1.14347	0.584525	-1.38195	FGKADSYEKLEK	FALSE	High	O35495 1xPhospho [S134(100)]	-1.39869	0.0092462	0.000290594	1	3	4	O35495	Cyclin-dependent kinase 14 OS=Mus musculus GN=Cdk14 PE=1 SV=2	O35495 [129-140]	2	1494.69	0	2.88229e+06	1.49372e+06	30.37	43.82		High	3	498.902	2.83	4.46e-05	0.0004605	2.98	44.16
1.39321	1.86735	2.97693	1.66426	2.09925	2.39517	1xPhospho [S5(100)]	0.0169303	0.987751	-0.0258811	TAKDSDDDDDVTVTVDR	FALSE	High	O35526 1xPhospho [S14(100)]	-0.0262709	6.28e-06	0	1	1	8	O35526	Syntaxin-1A OS=Mus musculus GN=Stx1a PE=1 SV=3	O35526 [10-26]	1	1946.79	1	21713473	2.76537e+07	13.83	40.24		High	3	649.601	1.42	0	3.08e-07	4.09	48.12
5.23866	5.51595	6.33747	5.17683	5.28023	5.80369	1xPhospho [S5(100)]	0.293172	1	-0.313924	TAKDSDDDDDVTVTVDRDR	FALSE	High	O35526 1xPhospho [S14(100)]	-0.277113	5.69e-08	0	1	1	59	O35526	Syntaxin-1A OS=Mus musculus GN=Stx1a PE=1 SV=3	O35526 [10-28]	2	2217.91	0	2.58675e+08	250798068	14.44	39.69		High	3	739.978	2.02	0	2.4e-09	5.9	42.56
NaN	NaN	NaN	NaN	NaN	NaN	1xPhospho [T/S];2xOxidation [M10;M25]	NaN	1	NaN	TTTSEELEDMLESGNPAIFASGIIMDSSISK	FALSE	High		0	0.00697849	0.000290594	1	1	1	O35526	Syntaxin-1A OS=Mus musculus GN=Stx1a PE=1 SV=3	O35526 [159-189]	0	3385.5	0					NoQuanValues	High	3	1129.17	4.38	4.46e-05	0.0003222	1.6
-1.74559	-2.14766	-0.00586891	-1.49578	-1.50456	-2.82117	1xPhospho [S3(100)]	0.334062	0.973094	-0.496311	KLSPTEPR	FALSE	High	O35609 1xPhospho [S78(100)]	-0.640799	0.098432	0.00369288	1	1	3	O35609	Secretory carrier-associated membrane protein 3 OS=Mus musculus GN=Scamp3 PE=1 SV=3	O35609 [76-83]	1	1007.49	0	2.04309e+06	1.68406e+06	30.65	39.79		High	2	504.25	0.22	0.001051	0.01172	1.96	18.68
0.862511	3.21739	1.07715	0.0166254	NaN	-0.848061	1xPhospho [S]	0.892535	0.58952	-1.40203	GGAPLPPSGSKDQAVGAGGEFGGHDKPK	FALSE	High		-2.13474	2.37e-06	0	1	2	13	O35633	Vesicular inhibitory amino acid transporter OS=Mus musculus GN=Slc32a1 PE=1 SV=3	O35633 [88-115]	1	2698.26	0	12456712	4.276e+06	113.7	16.4		High	4	675.322	1.64	0	1.12e-07	5.2	53.75
1.50725	1.85771	2.33894	0.394996	1.34772	0.73172	1xPhospho [S6(100)]	1.36402	0.618731	-1.23923	HTGPNSPDTANDGFVR	FALSE	High	O35737 1xPhospho [S104(100)]	-1.07649	4.79e-05	0	1	2	8	O35737	Heterogeneous nuclear ribonucleoprotein H OS=Mus musculus GN=Hnrnph1 PE=1 SV=3	O35737 [99-114]	0	1764.73	0	19475456	11376261	25.48	44.85		High	3	588.918	3.3	0	2.5e-06	4.6	43.69
NaN	NaN	NaN	NaN	NaN	NaN	1xOxidation [M3];1xPhospho [T1(98.4)]	NaN	1	NaN	TEMSEVLTEILR	FALSE	High	O35857 1xPhospho [T294(98.4)]	0	0.193162	0.00727942	1	1	1	O35857	Mitochondrial import inner membrane translocase subunit TIM44 OS=Mus musculus GN=Timm44 PE=1 SV=2	O35857 [294-305]	0	1516.7	0					NoQuanValues	High	3	506.241	7.18	0.002422	0.03902	1.29	42.8
-1.94698	-2.17524	-0.425947	1.11806	0.892508	0.645433	1xPhospho [S3(100)]	1.87899	0.199059	2.25327	TPSISPVR	FALSE	High	O35927 1xPhospho [S1080(100)]	2.40139	0.025482	0.000564137	1	2	8	O35927	Catenin delta-2 OS=Mus musculus GN=Ctnnd2 PE=1 SV=1	O35927 [1078-1085]	0	936.455	0	1.7769e+06	10715812	17.4	7.93		High	2	468.732	1.35	0.0008279	0.00775	2.45	44.33
4.13665	4.11907	4.50677	3.38489	3.71586	3.26626	1xPhospho [S4(100)]	1.90685	0.66276	-1.16637	ALQSPEHHIDPIYEDR	FALSE	High	O35927 1xPhospho [S412(100)]	-0.798493	4.91e-08	0	1	2	22	O35927	Catenin delta-2 OS=Mus musculus GN=Ctnnd2 PE=1 SV=1	O35927 [409-424]	0	1999.89	0	1.13188e+08	6.59132e+07	31.86	26.37		High	3	667.304	2.82	0	2.06e-09	5.39	64.3
-2.26259	-1.47285	-1.89413	-2.60287	NaN	-2.68206	1xPhospho [S3(100)]	1.09019	0.749726	-0.962224	GGSAPEGAAYAAPR	FALSE	High	O35927 1xPhospho [S282(100)]	-0.765943	0.000207029	0	1	2	2	O35927	Catenin delta-2 OS=Mus musculus GN=Ctnnd2 PE=1 SV=1	O35927 [280-293]	0	1354.58	0	1.42776e+06	913525	53.48	21.85		High	2	677.796	4.73	0	1.12e-05	2.73	45.26
0.892683	0.451708	-1.70968	0.674382	1.19397	1.33386	2xPhospho [S3(99.4);S7(100)]	0.648515	0.765297	0.894953	SASAPASPREMISLK	FALSE	High	O35927 2xPhospho [S1094(99.4);S1098(100)]	1.18917	0.00676745	0.000290594	1	2	13	O35927	Catenin delta-2 OS=Mus musculus GN=Ctnnd2 PE=1 SV=1	O35927 [1092-1106]	1	1704.74	0	8.90873e+06	1.47651e+07	80.96	38.09		High	2	852.876	1.19	4.46e-05	0.0003229	2.98	89.42
0.290197	-1.45387	-0.329124	0.244567	0.681597	0.103102	1xPhospho [S3(100)]	0.712049	0.807526	0.808864	GGSPLTTTQGGSPTK	FALSE	High	O35927 1xPhospho [S264(100)]	0.840687	8.78e-05	0	1	2	9	O35927	Catenin delta-2 OS=Mus musculus GN=Ctnnd2 PE=1 SV=1	O35927 [262-276]	0	1468.67	0	2.37782e+06	7.35812e+06	81.49	30.73		High	2	734.837	-0.69	0	2.9e-05	3.22	33.08
-1.24884	-2.68322	-0.132656	-0.890277	-0.727549	-0.300137	2xPhospho [S3(100);S12(100)]	0.398922	0.931842	0.56843	GGSPLTTTQGGSPTKLQR	FALSE	High	O35927 2xPhospho [S264(100);S273(100)]	0.715584	2.54e-05	0	1	2	5	O35927	Catenin delta-2 OS=Mus musculus GN=Ctnnd2 PE=1 SV=1	O35927 [262-279]	1	1945.88	0	2515659	3.89765e+06	46.32	37.52		High	3	649.299	2.67	0	4.63e-06	4.23	54.08
2.68827	2.06752	3.97606	2.87386	3.07995	3.20929	1xPhospho [S7(100)]	0.0896578	1	0.134286	TSTAPSSPGVDSVPLQR	FALSE	High	O35927 1xPhospho [S458(100)]	0.14375	4.19e-05	0	1	2	15	O35927	Catenin delta-2 OS=Mus musculus GN=Ctnnd2 PE=1 SV=1	O35927 [452-468]	0	1778.83	0	43400761	5.45726e+07	24.86	28.72		High	2	889.92	0.92	0	2.17e-06	4.01	70.2
0.0621433	-0.319559	NaN	-0.587117	0.282633	0.397249	2xPhospho [T3(100);S7(100)]	0.135127	1	0.172443	TSTAPSSPGVDSVPLQR	FALSE	High	O35927 2xPhospho [T454(100);S458(100)]	0.15963	0.000144537	0	1	2	4	O35927	Catenin delta-2 OS=Mus musculus GN=Ctnnd2 PE=1 SV=1	O35927 [452-468]	0	1858.8	0	6.11019e+06	7.85051e+06	22.1	46.44		High	2	929.906	3.16	0	7.77e-06	3.31	82.05
-0.128508	-0.650343	0.727303	-0.118283	0.546783	0.623409	1xPhospho [T/S]	0.324526	1	0.380951	TGSQHGPQNAAAATFQR	FALSE	High		0.367819	0.000126478	0	1	2	3	O35927	Catenin delta-2 OS=Mus musculus GN=Ctnnd2 PE=1 SV=1	O35927 [469-485]	0	1821.8	0	4.56589e+06	9427897	22.46	40.53		High	3	607.94	1.46	0	6.76e-06	3.94	45.2
0.163994	-0.609982	1.28571	0.345618	0.661392	0.765352	1xPhospho [S3(100)]	0.213825	1	0.292022	SLSQSQGDPLPPAHTGTFR	FALSE	High	O35927 1xPhospho [S435(100)]	0.310882	3.28e-05	0	1	2	9	O35927	Catenin delta-2 OS=Mus musculus GN=Ctnnd2 PE=1 SV=1	O35927 [433-451]	0	2075.95	0	6.7239e+06	10207409	28.26	31.35		High	3	692.655	-2.58	0	4.07e-06	3.72	72.22
-0.827141	-1.3422	-3.78819	-2.72278	-0.915018	-1.42476	2xPhospho [S3(100);S7(100)]	0.101082	1	0.191222	SASAPASPREMISLKER	FALSE	High	O35927 2xPhospho [S1094(100);S1098(100)]	0.298326	0.015725	0.000290594	1	2	5	O35927	Catenin delta-2 OS=Mus musculus GN=Ctnnd2 PE=1 SV=1	O35927 [1092-1108]	2	1989.89	0	2569191	2551730	84.03	61.84		High	3	663.968	1.25	4.46e-05	0.0009928	2.87	74.8
-0.984657	NaN	-0.410206	-0.186984	-0.107845	-1.00321	2xPhospho [S3(100);S12(99.4)]	0.237209	1	0.2856	GGSPLTTTQGGSPTK	FALSE	High	O35927 2xPhospho [S264(100);S273(99.4)]	0.264752	0.00327019	0.000290594	1	2	4	O35927	Catenin delta-2 OS=Mus musculus GN=Ctnnd2 PE=1 SV=1	O35927 [262-276]	0	1548.63	0	2.68056e+06	4.17201e+06	35.42	29.2		High	2	774.823	3.19	4.46e-05	0.0001501	2.98	40.41
-0.517466	-0.589375	0.40201	-0.275117	-0.403688	-0.648319	1xOxidation [M11];1xPhospho [S7(100)]	0.242648	1	-0.247709	SASAPASPREMISLK	FALSE	High	O35927 1xPhospho [S1098(100)]	-0.207431	0.0423871	0.00160103	1	2	5	O35927	Catenin delta-2 OS=Mus musculus GN=Ctnnd2 PE=1 SV=1	O35927 [1092-1106]	1	1640.77	0	4.32931e+06	4.37086e+06	13.51	10.87		High	3	547.597	2.41	0.0003586	0.004163	2.44	52.46
0.163687	-1.74286	1.78119	-0.378264	-0.441685	-0.52496	1xOxidation [M11];2xPhospho [S3(98.6);S7(98.6)]	0.194119	1	-0.339385	SASAPASPREMISLKER	FALSE	High	O35927 2xPhospho [S1094(98.6);S1098(98.6)]	-0.515639	0.0727918	0.00280896	1	2	5	O35927	Catenin delta-2 OS=Mus musculus GN=Ctnnd2 PE=1 SV=1	O35927 [1092-1108]	2	2005.88	0	7674254	4.75178e+06	61.78	14.5		High	3	669.301	3.1	0.0017	0.02755	2.52	53.69
NaN	NaN	NaN	NaN	NaN	NaN	1xOxidation [M11];2xPhospho [S3(100);S7(100)]	NaN	1	NaN	SASAPASPREMISLK	FALSE	High	O35927 2xPhospho [S1094(100);S1098(100)]	0	0.0867886	0.00326409	1	2	12	O35927	Catenin delta-2 OS=Mus musculus GN=Ctnnd2 PE=1 SV=1	O35927 [1092-1106]	1	1720.74	0					NoQuanValues	High	2	860.874	1.65	0.0009255	0.009886	2.66	63.34
-1.51675	NaN	0.2181	-0.188262	0.908403	0.68565	1xPhospho [S3(100)]	0.608889	0.788834	0.875008	SPSIDSIQKDPR	FALSE	High	O35927 1xPhospho [S531(100)];Q68FH0 1xPhospho [S511(100)]	1.11792	0.0689615	0.00280896	2	5	2	O35927;Q68FH0	Catenin delta-2 OS=Mus musculus GN=Ctnnd2 PE=1 SV=1;Plakophilin-4 OS=Mus musculus GN=Pkp4 PE=1 SV=1	O35927 [529-540];Q68FH0 [509-520]	1	1422.66	0	2.77145e+06	11018725	20.54	47.32	NotUnique	High	3	474.892	-0.07	0.0007971	0.007473	2.05	46.58
1.70014	0.697393	3.06425	1.51228	2.22702	3.10676	2xPhospho [S3(100);S6(100)]	0.217232	1	0.347857	SPSIDSIQKDPR	FALSE	High	O35927 2xPhospho [S531(100);S534(100)];Q68FH0 2xPhospho [S511(100);S514(100)]	0.461427	0.0520123	0.00233463	2	5	18	O35927;Q68FH0	Catenin delta-2 OS=Mus musculus GN=Ctnnd2 PE=1 SV=1;Plakophilin-4 OS=Mus musculus GN=Pkp4 PE=1 SV=1	O35927 [529-540];Q68FH0 [509-520]	1	1502.63	0	22261467	3.02147e+07	37.57	67.14	NotUnique	High	2	751.818	0.03	0.000993	0.01065	2.35	60.76
NaN	NaN	NaN	NaN	NaN	NaN	1xPhospho [S27(100)]	NaN	1	NaN	SSTEARPGTSTAGTPDGPEAPPGPDASPDASFGK	FALSE	High	O35954 1xPhospho [S300(100)]	0	0.000163487	0	1	1	3	O35954	Membrane-associated phosphatidylinositol transfer protein 1 OS=Mus musculus GN=Pitpnm1 PE=1 SV=1	O35954 [274-307]	0	3292.43	0					NoQuanValues	High	3	1098.15	3.25	0	8.78e-06	3.54
0.851011	0.927294	-1.82837	0.595229	1.51043	1.20689	1xPhospho [S15(100)]	0.520967	0.816277	0.775563	VDIITEEMPENALPSDEDDKDPNDPYR	FALSE	High	O54774 1xPhospho [S784(100)]	1.12087	0.0454616	0.00160103	1	1	2	O54774	AP-3 complex subunit delta-1 OS=Mus musculus GN=Ap3d1 PE=1 SV=1	O54774 [770-796]	1	3197.35	0	12357804	15813897	78.7	42.58		High	4	800.093	0.4	0.0003586	0.004543	2.3	102.56
0.84116	-0.0815315	-3.07661	-0.483356	1.52693	0.341063	1xOxidation [M8];1xPhospho [S15(100)]	0.395353	0.885402	0.678464	VDIITEEMPENALPSDEDDKDPNDPYR	FALSE	High	O54774 1xPhospho [S784(100)]	1.23387	0.000702297	0	1	1	3	O54774	AP-3 complex subunit delta-1 OS=Mus musculus GN=Ap3d1 PE=1 SV=1	O54774 [770-796]	1	3213.35	0	6155948	8677605	95.55	75.48		High	3	1071.79	0.1	0	5.22e-05	4.09	96.75
1.31455	-0.199755	2.10216	0.764588	1.72943	1.37762	1xPhospho [S7(100)]	0.107665	1	0.177142	NAEAVKSPEKEGVLGVEK	FALSE	High	O54774 1xPhospho [S825(100)]	0.218225	8.22e-05	0	1	1	7	O54774	AP-3 complex subunit delta-1 OS=Mus musculus GN=Ap3d1 PE=1 SV=1	O54774 [819-836]	2	1963.97	0	11841301	17800590	49.41	43.77		High	3	655.33	0.21	0	7.67e-06	3.85	48.16
-0.477077	-0.81139	0.657429	-0.767112	0.491272	-0.044651	2xPhospho [S3(99.4);T/S]	0.0625533	1	0.0963037	HSSLPTESDEDIAPAQR	FALSE	High	O54774 2xPhospho [S755(99.4);T/S]	0.103516	0.00015372	0	1	1	8	O54774	AP-3 complex subunit delta-1 OS=Mus musculus GN=Ap3d1 PE=1 SV=1	O54774 [753-769]	0	2012.8	1	4.35002e+06	6.64184e+06	13.99	51.35		High	3	671.605	-0.08	0	5.07e-05	3.52	66.78
2.22515	1.39681	2.9985	1.44291	2.57472	1.94047	1xPhospho [S8(100)]	0.144674	1	-0.206983	HSSLPTESDEDIAPAQR	FALSE	High	O54774 1xPhospho [S760(100)]	-0.220786	2.41e-07	0	1	1	18	O54774	AP-3 complex subunit delta-1 OS=Mus musculus GN=Ap3d1 PE=1 SV=1	O54774 [753-769]	0	1932.83	0	22040643	2.62949e+07	31.95	49.35		High	3	644.95	1.5	0	1.07e-08	6.18	59.98
-0.272654	0.31147	0.129894	NaN	NaN	NaN	1xPhospho [S3(97.4)]	NaN	1	NaN	SHSPTHTPTPETKPPTEDELHQQIK	FALSE	High	O54829 1xPhospho [S241(97.4)]	0	0.000495421	0	1	1	1	O54829	Regulator of G-protein signaling 7 OS=Mus musculus GN=Rgs7 PE=1 SV=2	O54829 [239-263]	0	2915.36	0	5.67133e+06		45.32			High	5	583.878	0.76	0	2.69e-05	3.61	50.07
0.0326881	-0.730213	0.242287	0.177079	-0.354212	-0.374573	1xPhospho [S3(100)]	0.0312907	0.991934	-0.0379953	LKSEDELRPDVDEHTQK	FALSE	High	O54916 1xPhospho [S708(100)]	-0.0321557	0.0010266	0	1	3	4	O54916	RalBP1-associated Eps domain-containing protein 1 OS=Mus musculus GN=Reps1 PE=1 SV=2	O54916 [706-722]	1	2118.97	0	3.92665e+06	5284118	42.23	3.17		High	4	530.499	2.32	0	5.46e-05	2.98	39
-1.75944	-2.02295	-1.74588	-1.32411	-1.49334	-0.916668	1xPhospho [S3(100)]	1.43749	0.777366	0.862432	TLSMIEEEIR	FALSE	High	O54931 1xPhospho [S740(100)]	0.598049	0.000278822	0	1	5	3	O54931	A-kinase anchor protein 2 OS=Mus musculus GN=Akap2 PE=1 SV=3	O54931 [738-747]	0	1300.59	0	1.60277e+06	2.29233e+06	41.11	34.83		High	2	650.797	1.17	0	1.51e-05	3.54	106.12
0.678919	0.539927	NaN	1.13391	-0.266251	-0.398996	1xPhospho [S/T]	0.278176	1	-0.399243	VKPPPSPTTEGPSLQPDLAPEEAAGTQRPK	FALSE	High		-0.4532	5.49e-06	0	1	4	8	O54931	A-kinase anchor protein 2 OS=Mus musculus GN=Akap2 PE=1 SV=3	O54931 [794-823]	0	3175.57	0	1.01919e+07	5.3662e+06	10.36	42.46		High	4	794.647	0.06	0	2.68e-07	3.24	77.96
NaN	NaN	NaN	NaN	NaN	NaN	1xOxidation [M4];1xPhospho [S3(100)]	NaN	1	NaN	TLSMIEEEIR	FALSE	High	O54931 1xPhospho [S740(100)]	0	0.0292112	0.00110744	1	5	1	O54931	A-kinase anchor protein 2 OS=Mus musculus GN=Akap2 PE=1 SV=3	O54931 [738-747]	0	1316.58	0					NoQuanValues	High	2	658.796	3.16	0.000251	0.00253	2.2
-1.08528	-1.5058	-0.216921	-0.920697	-1.26058	-0.945368	1xPhospho [S4(100)]	0.0962153	1	-0.118682	VELSPAPSGEEETSR	FALSE	High	O54967 1xPhospho [S772(100)]	-0.106214	0.00141092	0	1	3	3	O54967	Activated CDC42 kinase 1 OS=Mus musculus GN=Tnk2 PE=1 SV=2	O54967 [769-783]	0	1667.72	0	2372934	2.69366e+06	19.7	19.17		High	2	834.362	0.43	0	7.32e-05	2.56	52.63
NaN	NaN	NaN	NaN	NaN	NaN	1xPhospho [S/T]	NaN	1	NaN	ATLEQPETDEVEQVSESNSIEELER	FALSE	High		0	0.0144196	0.000290594	1	2	1	O54988	STE20-like serine/threonine-protein kinase OS=Mus musculus GN=Slk PE=1 SV=2	O54988 [629-653]	0	2941.28	0					NoQuanValues	High	3	981.099	-0.51	4.46e-05	0.0008687	2.64
NaN	NaN	NaN	NaN	NaN	NaN	2xPhospho [S15(100);S19(100)]	NaN	1	NaN	ATLEQPETDEVEQVSESNSIEELER	FALSE	High	O54988 2xPhospho [S643(100);S647(100)]	0	0.132912	0.00436703	1	2	1	O54988	STE20-like serine/threonine-protein kinase OS=Mus musculus GN=Slk PE=1 SV=2	O54988 [629-653]	0	3021.25	0					NoQuanValues	High	3	1007.76	6.67	0.00131	0.01925	1.99
4.72367	4.39942	4.08175	5.01942	4.76631	5.08779	1xPhospho [S13(100)]	1.24641	0.813028	0.783942	DQNLPQILEESRSE	FALSE	High	O54991 1xPhospho [S1384(100)]	0.556225	9.44e-05	0	1	1	23	O54991	Contactin-associated protein 1 OS=Mus musculus GN=Cntnap1 PE=1 SV=2	O54991 [1372-1385]	1	1737.77	0	1.37466e+08	175637798	56.3	21.75		High	2	869.389	1.05	0	5.42e-06	5.04	100.98
3.85365	3.1814	2.049	1.44421	1.91905	2.97761	1xPhospho [S3(100)]	0.58757	0.823577	-0.765341	RGSPEEATEREPR	FALSE	High	O55017 1xPhospho [S915(100)]	-0.914395	7.38e-05	0	1	2	15	O55017	Voltage-dependent N-type calcium channel subunit alpha-1B OS=Mus musculus GN=Cacna1b PE=1 SV=1	O55017 [913-925]	2	1593.7	0	59092984	24406714	77.63	69.57		High	3	531.906	1.11	0	3.89e-06	4.87	15.66
0.19776	0.285378	-2.57708	0.611197	-0.368305	0.727446	1xOxidation [M10];1xPhospho [S8(100)]	0.436889	0.882515	0.680012	AKEVAEVSPMSAANISIAAR	FALSE	High	O55017 1xPhospho [S745(100)]	1.02143	2.44e-06	0	1	1	10	O55017	Voltage-dependent N-type calcium channel subunit alpha-1B OS=Mus musculus GN=Cacna1b PE=1 SV=1	O55017 [738-757]	1	2111.02	0	7.85766e+06	7.25475e+06	79.22	40.88		High	3	704.347	2.92	0	1.16e-07	5.02	78.47
-0.981991	-1.6215	-4.06168	-1.25394	-2.26177	-0.786304	2xPhospho [S8(100);S11(100)]	0.310898	0.963216	0.513374	AKEVAEVSPMSAANISIAAR	FALSE	High	O55017 2xPhospho [S745(100);S748(100)]	0.787717	1.6e-06	0	1	1	4	O55017	Voltage-dependent N-type calcium channel subunit alpha-1B OS=Mus musculus GN=Cacna1b PE=1 SV=1	O55017 [738-757]	1	2174.99	0	2116989	1.99141e+06	86.64	56.17		High	3	725.67	1.63	0	7.48e-08	5.28	99.53
-0.168064	0.119755	-1.9922	0.127835	-0.498943	0.162796	1xPhospho [S8(100)]	0.367183	0.963868	0.510933	AKEVAEVSPMSAANISIAAR	FALSE	High	O55017 1xPhospho [S745(100)]	0.610732	5.4e-07	0	1	1	5	O55017	Voltage-dependent N-type calcium channel subunit alpha-1B OS=Mus musculus GN=Cacna1b PE=1 SV=1	O55017 [738-757]	1	2095.03	0	6.09774e+06	5.18938e+06	74.38	28.25		High	3	699.014	0.89	0	2.43e-08	4.94	92.54
2.00531	1.82715	3.38174	1.88438	1.57218	2.20739	1xPhospho [S3(100)]	0.420055	0.968495	-0.504484	IGSDPYLGQR	FALSE	High	O55017 1xPhospho [S2244(100)]	-0.516753	0.00023178	0	1	2	11	O55017	Voltage-dependent N-type calcium channel subunit alpha-1B OS=Mus musculus GN=Cacna1b PE=1 SV=1	O55017 [2242-2251]	0	1185.53	0	27505500	19190606	11.19	33.83		High	2	593.269	1.32	0	4.35e-05	3.4	63.8
-1.70402	-2.20056	NaN	-2.55918	-2.33862	-2.10252	1xPhospho [S6(100)]	0.644358	0.974144	-0.507228	EVAEVSPMSAANISIAAR	FALSE	High	O55017 1xPhospho [S745(100)]	-0.381146	0.00318747	0.000290594	1	1	1	O55017	Voltage-dependent N-type calcium channel subunit alpha-1B OS=Mus musculus GN=Cacna1b PE=1 SV=1	O55017 [740-757]	0	1895.89	0	1.72624e+06	1.27592e+06	27.55	32.4		High	2	948.451	0.63	4.46e-05	0.0001467	2.29	102.13
-0.814423	-2.25257	NaN	-3.62918	-0.562126	-0.228266	1xCarbamidomethyl [C8];1xOxidation [M15];1xPhospho [S7(100)]	0.0130547	0.990992	0.0302056	LQNLRASCEALYSEMDPEER	FALSE	High	O55017 1xPhospho [S783(100)]	0.0603056	0.000243988	0	1	2	4	O55017	Voltage-dependent N-type calcium channel subunit alpha-1B OS=Mus musculus GN=Cacna1b PE=1 SV=1	O55017 [777-796]	1	2507.06	0	2.30766e+06	4371190	67.96	79.98		High	3	836.357	-0.78	0	1.32e-05	3.66	76.89
0.275806	0.0557442	-2.41805	-0.419307	-0.50219	0.626614	1xCarbamidomethyl [C8];1xPhospho [S7(100)]	0.252974	0.997233	0.415622	LQNLRASCEALYSEMDPEER	FALSE	High	O55017 1xPhospho [S783(100)]	0.597207	4.93e-06	0	1	2	5	O55017	Voltage-dependent N-type calcium channel subunit alpha-1B OS=Mus musculus GN=Cacna1b PE=1 SV=1	O55017 [777-796]	1	2491.06	0	6.77047e+06	4.55661e+06	79.37	61		High	3	831.026	0.58	0	2.4e-07	4.5	95.92
NaN	NaN	NaN	NaN	NaN	NaN	2xPhospho [S6(100);S9(100)]	NaN	1	NaN	EVAEVSPMSAANISIAAR	FALSE	High	O55017 2xPhospho [S745(100);S748(100)]	0	1.44e-06	0	1	1	1	O55017	Voltage-dependent N-type calcium channel subunit alpha-1B OS=Mus musculus GN=Cacna1b PE=1 SV=1	O55017 [740-757]	0	1975.86	0					NoQuanValues	High	2	988.434	0.66	0	6.73e-08	4.04
-1.97803	-1.62575	NaN	-1.16792	-3.26764	-0.522364	1xOxidation [M10];2xPhospho [S8(100);S11(100)]	0.0464115	1	0.0945879	AKEVAEVSPMSAANISIAAR	FALSE	High	O55017 2xPhospho [S745(100);S748(100)]	0.149251	0.000373581	0	1	1	4	O55017	Voltage-dependent N-type calcium channel subunit alpha-1B OS=Mus musculus GN=Cacna1b PE=1 SV=1	O55017 [738-757]	1	2190.99	0	1.91592e+06	2.11375e+06	13.65	82.59		High	3	731.001	0.57	0	2.03e-05	2.93	86.99
4.85032	5.62996	6.56701	5.49245	5.56639	5.48198	1xPhospho [S12(100)]	0.124264	1	-0.169337	LLKEGEEPTVYSDDEEPKDETAR	FALSE	High	O55022 1xPhospho [S181(100)]	-0.168824	5.3e-12	0	1	1	35	O55022	Membrane-associated progesterone receptor component 1 OS=Mus musculus GN=Pgrmc1 PE=1 SV=4	O55022 [170-192]	2	2730.2	0	261487480	305819888	23.98	19.34		High	3	910.741	2.38	0	6.36e-13	9.09	59.87
1.40116	2.96704	3.52201	2.62455	2.54199	3.48123	1xPhospho [S9(100)]	0.132299	1	0.210009	EGEEPTVYSDDEEPKDETAR	FALSE	High	O55022 1xPhospho [S181(100)]	0.252517	1.21e-08	0	1	1	15	O55022	Membrane-associated progesterone receptor component 1 OS=Mus musculus GN=Pgrmc1 PE=1 SV=4	O55022 [173-192]	1	2375.94	0	31682324	3.75865e+07	49.15	52.74		High	3	792.652	0.87	0	4.86e-10	6.24	52.6
2.55575	3.15319	4.38174	2.75144	2.26283	2.58474	1xPhospho [S/T]	0.678332	0.811216	-0.786282	STSATDTHHVELAR	FALSE	High		-0.830558	3.78e-06	0	1	1	21	O55028	[3-methyl-2-oxobutanoate dehydrogenase [lipoamide]] kinase, mitochondrial OS=Mus musculus GN=Bckdk PE=1 SV=1	O55028 [31-44]	0	1604.71	0	57493648	31981482	19.4	16.08		High	3	535.574	1.49	0	6.82e-07	4.4	28.35
NaN	-1.41392	-4.95402	-1.66588	-0.509274	-1.19398	1xPhospho [S8(100)]	0.629962	0.674052	1.09119	TEEVEVESEEDPILEHPPENPVK	FALSE	High	O55091 1xPhospho [S137(100)]	2.06092	0.00185147	0.000290594	1	1	1	O55091	Protein IMPACT OS=Mus musculus GN=Impact PE=1 SV=2	O55091 [130-152]	0	2725.21	0	466382	2.99437e+06	131.49	50.48		High	3	909.076	0.09	4.46e-05	9.29e-05	3.29	94.75
NaN	NaN	NaN	NaN	NaN	NaN	1xPhospho [S9(100)]	NaN	1	NaN	KTEEVEVESEEDPILEHPPENPVK	FALSE	High	O55091 1xPhospho [S137(100)]	0	0.0489954	0.00211746	1	1	1	O55091	Protein IMPACT OS=Mus musculus GN=Impact PE=1 SV=2	O55091 [129-152]	1	2853.31	0					NoQuanValues	High	3	951.778	4.05	0.0004345	0.005	2.46
0.0812607	0.742821	-6.17466	0.457089	0.919336	0.699224	1xPhospho [S10(100)]	0.488147	0.767052	0.914145	FLESAAADVSDEDEDEDTDGR	FALSE	High	O55106 1xPhospho [S245(100)]	2.47541	1.42e-08	0	1	1	9	O55106	Striatin OS=Mus musculus GN=Strn PE=1 SV=2	O55106 [236-256]	0	2365.88	0	7248089	11122890	91.18	30.34		High	2	1183.45	4.18	0	2.32e-09	5.1	77.6
-0.0988808	1.62939	-0.185223	-2.02528	-1.3865	-2.58917	1xPhospho [S14(100)]	1.63199	0.294833	-2.06549	STLINSLFLTDLYSPEYPGPSHR	FALSE	High	O55131 1xPhospho [S76(100)]	-2.44874	0.000113553	0	1	1	5	O55131	Septin-7 OS=Mus musculus GN=Sept7 PE=1 SV=1	O55131 [63-85]	0	2687.28	0	6.39728e+06	1.16672e+06	96.31	47.76		High	3	896.429	-0.76	0	6.05e-06	4.01	117.34
-2.80548	-1.91256	-1.71993	NaN	-3.10371	-5.4281	1xPhospho [T10(98.9)]	0.934712	0.598667	-1.44421	ILEQQNSSRTLEKNK	FALSE	High	O55131 1xPhospho [T425(98.9)]	-2.11991	0.0415464	0.00134801	1	1	3	O55131	Septin-7 OS=Mus musculus GN=Sept7 PE=1 SV=1	O55131 [416-430]	2	1867.93	0	980001	345627	40.57	91.96		High	3	623.315	1.38	0.000323	0.004049	2.43	24.55
0.952291	1.38729	1.9725	1.20538	0.817516	0.686489	1xPhospho [T10(99.5)]	0.732646	0.895406	-0.640477	ILEQQNSSRTLEK	FALSE	High	O55131 1xPhospho [T425(99.5)]	-0.53423	0.0643642	0.00233463	1	1	4	O55131	Septin-7 OS=Mus musculus GN=Sept7 PE=1 SV=1	O55131 [416-428]	1	1625.79	0	13256530	11025130	22.85	2.03		High	3	542.602	1.89	0.000689	0.006919	2.44	32.76
-2.5277	-2.72278	-1.72366	-2.95105	-1.44256	-2.1919	1xPhospho [S8(100)]	0.0863873	1	0.125518	EFDELSPSAQR	FALSE	High	O55143 1xPhospho [S663(100)]	0.129546	0.033813	0.00134801	1	2	1	O55143	Sarcoplasmic/endoplasmic reticulum calcium ATPase 2 OS=Mus musculus GN=Atp2a2 PE=1 SV=2	O55143 [656-666]	0	1358.56	0	986734	1.49935e+06	17.65	58.83		High	2	679.786	1.37	0.0002864	0.003099	2.28	64.43
-3.5117	-1.87331	NaN	NaN	-1.59068	-2.689	1xPhospho [S13(100)]	0.199546	1	0.371857	AFTGREFDELSPSAQR	FALSE	High	O55143 1xPhospho [S663(100)]	0.552665	0.161665	0.0052285	1	2	1	O55143	Sarcoplasmic/endoplasmic reticulum calcium ATPase 2 OS=Mus musculus GN=Atp2a2 PE=1 SV=2	O55143 [651-666]	1	1890.84	0	1.03342e+06	1.50875e+06	69.99	47.67		High	3	630.951	-0.36	0.0017	0.02771	1.92	79.11
-1.16377	-0.120888	-4.28319	-0.800656	-0.551647	-0.831659	1xPhospho [T5(100)]	0.377693	0.89964	0.643249	VFFDTDDDDDVPHSTSR	FALSE	High	O55176 1xPhospho [T231(100)]	1.12796	0.000461074	0	1	1	3	O55176	E3 ubiquitin-protein ligase Praja-1 OS=Mus musculus GN=Pja1 PE=1 SV=3	O55176 [227-243]	0	2047.79	0	3.05796e+06	3.84925e+06	95.46	23.34		High	3	683.269	1.06	0	2.51e-05	2.66	80.72
NaN	-1.61168	-1.53535	NaN	0.0940742	-1.74938	1xPhospho [T/S]	0.29784	0.977669	0.524321	RTQSSGQDGRPQEEPHAEDLQK	FALSE	High		0.745856	0.00267783	0.000290594	1	3	4	O70161	Phosphatidylinositol 4-phosphate 5-kinase type-1 gamma OS=Mus musculus GN=Pip5k1c PE=1 SV=2	O70161 [551-572]	1	2573.14	0	1.42409e+06	3.74649e+06	54.13	76.86		High	4	644.04	0.66	4.46e-05	0.0001263	3.22	27.03
-2.73133	-1.81603	-1.21609	-2.85396	-0.456364	-0.96422	1xPhospho [S3(100)]	0.228014	1	0.367045	TQSSGQDGRPQEEPHAEDLQK	FALSE	High	O70161 1xPhospho [S554(100)]	0.496303	0.00958315	0.000290594	1	3	4	O70161	Phosphatidylinositol 4-phosphate 5-kinase type-1 gamma OS=Mus musculus GN=Pip5k1c PE=1 SV=2	O70161 [552-572]	0	2417.04	0	1.18715e+06	3511326	32.04	70.32		High	3	806.351	1.2	4.46e-05	0.000482	2.56	32.1
1.46588	2.56022	0.0398655	1.68717	2.20058	1.79904	1xPhospho [S28(100)]	0.293213	0.99338	0.433566	YGPSSVEDTTGSGAADAKDDDDIDLFGSDDEEESEEAKK	FALSE	High	O70251 1xPhospho [S106(100)]	0.540277	2.14e-12	0	1	1	8	O70251	Elongation factor 1-beta OS=Mus musculus GN=Eef1b PE=1 SV=5	O70251 [79-117]	2	4174.68	0	18925024	2.38394e+07	88.83	31.52		High	4	1044.43	0.68	0	6.49e-14	9.41	95.34
-0.634945	-0.473633	0.571238	-0.275466	-0.423302	-0.961803	1xPhospho [T3(100)]	0.361736	0.998719	-0.40183	ALTPSIEAK	FALSE	High	O70305 1xPhospho [T710(100)]	-0.37441	0.0872114	0.00326409	1	3	4	O70305	Ataxin-2 OS=Mus musculus GN=Atxn2 PE=1 SV=1	O70305 [708-716]	0	1009.5	0	4.41189e+06	3.92383e+06	6.74	16.22		High	2	505.253	1.89	0.0009255	0.009916	1.82	54.67
-1.787	-2.3643	-1.19949	-2.6185	-2.6294	-2.88919	1xPhospho [S/T]	1.25385	0.668621	-1.09563	DSKSPTKATPLPAEGK	FALSE	High		-0.928765	0.143272	0.0047931	1	1	1	O70318	Band 4.1-like protein 2 OS=Mus musculus GN=Epb41l2 PE=1 SV=2	O70318 [579-594]	2	1706.84	0	1.26507e+06	924695	29.35	14.79		High	3	569.618	1.74	0.001505	0.02217	1.44	30.08
-0.943001	-0.866472	-1.77305	-1.34708	-0.688419	-1.06454	1xPhospho [S9(100)]	0.17559	1	0.189795	SPLPPILGSPTK	FALSE	High	O70405 1xPhospho [S622(100)]	0.160825	0.000551795	0	1	1	4	O70405	Serine/threonine-protein kinase ULK1 OS=Mus musculus GN=Ulk1 PE=1 SV=1	O70405 [614-625]	0	1286.68	0	3.56361e+06	3.27544e+06	60.21	35.64		High	2	643.842	0.57	0	3.01e-05	3.32	98.41
-0.398308	1.16541	1.5306	1.15262	0.632107	0.737865	1xOxidation [M14];1xPhospho [S2(99.5)]	0.0416764	0.994132	0.0673813	ESLKEEDESDDDNM	FALSE	High	O70435 1xPhospho [S243(99.5)]	0.0749636	0.0438982	0.00160103	1	1	5	O70435	Proteasome subunit alpha type-3 OS=Mus musculus GN=Psma3 PE=1 SV=3	O70435 [242-255]	1	1751.58	0	7.96787e+06	10558627	52.24	6.72		High	2	876.295	-1.01	0.0003586	0.004367	2.65	27.82
-5.27275	-2.22829	-0.678379	-5.60376	-4.6045	-4.2338	1xPhospho [S6(98.7)]	0.67188	0.657051	-1.09289	ASSRVSGGFPEDSSKEK	FALSE	High	O70439 1xPhospho [S129(98.7)]	-2.08755	0.00124752	0	1	1	1	O70439	Syntaxin-7 OS=Mus musculus GN=Stx7 PE=1 SV=3	O70439 [124-140]	2	1847.82	0	1.39014e+06	265293	74.18	55.58		High	3	616.612	2.54	0	6.55e-05	3.09	28.04
-0.774635	-0.625603	0.122381	-0.429734	-0.246595	-0.0692139	1xPhospho [T8(99.6)]	0.235333	1	0.222801	EFGSLPTTPSEQR	FALSE	High	O70439 1xPhospho [T79(99.6)]	0.177438	0.00345979	0.000290594	1	1	5	O70439	Syntaxin-7 OS=Mus musculus GN=Stx7 PE=1 SV=3	O70439 [72-84]	0	1528.67	0	4.00473e+06	5.43982e+06	17.38	29.44		High	2	764.838	0.54	4.46e-05	0.0001575	2.74	73.22
NaN	NaN	NaN	NaN	NaN	NaN	1xPhospho [T7(100)]	NaN	1	NaN	TLNQLGTPQDSPELR	FALSE	High	O70439 1xPhospho [T41(100)]	0	0.00472894	0.000290594	1	1	2	O70439	Syntaxin-7 OS=Mus musculus GN=Stx7 PE=1 SV=3	O70439 [35-49]	0	1748.82	0					NoQuanValues	High	2	874.912	-2.87	4.46e-05	0.0004463	2.96
-0.653809	0.691143	NaN	-0.694543	-1.0428	NaN	1xPhospho [S7(100)]	0.481873	0.883155	-0.742756	NLLEDDSDEEEDFFLRGPSGPR	FALSE	High	O70480 1xPhospho [S30(100)]	-0.887336	0.000140153	0	1	1	2	O70480	Vesicle-associated membrane protein 4 OS=Mus musculus GN=Vamp4 PE=1 SV=1	O70480 [24-45]	1	2617.11	0	6.76736e+06	3.032e+06	58.6	4.61		High	3	873.042	0.44	0	7.52e-06	3.46	108.79
-3.36058	-0.662369	NaN	-1.98908	-3.03711	NaN	1xPhospho [S7(100)]	0.118064	1	-0.257599	NLLEDDSDEEEDFFLR	FALSE	High	O70480 1xPhospho [S30(100)]	-0.501623	1.31e-05	0	1	1	2	O70480	Vesicle-associated membrane protein 4 OS=Mus musculus GN=Vamp4 PE=1 SV=1	O70480 [24-39]	0	2065.83	0	1.65686e+06	969857	101.98	29.25		High	2	1033.42	-2.11	0	6.55e-07	3.65	116.31
-0.631346	NaN	-0.215237	-1.40176	0.0828209	0.262489	1xCarbamidomethyl [C6];1xPhospho [S5(99.6)]	0.0337284	0.992999	0.0593708	TQSSSCEDLPSTTQPK	FALSE	High	O70589-3 1xPhospho [S571(99.6)]	0.0711416	0.000102473	0	1	1	5	O70589-3	Isoform 3 of Peripheral plasma membrane protein CASK OS=Mus musculus GN=Cask	O70589-3 [567-582]	0	1845.76	0	3.24153e+06	6835153	42.58	60.16		High	2	923.382	-0.77	0	5.45e-06	2.89	45.05
NaN	NaN	NaN	NaN	NaN	NaN	1xCarbamidomethyl [C6];2xPhospho [S4(100);S5(100)]	NaN	1	NaN	TQSSSCEDLPSTTQPK	FALSE	High	O70589-3 2xPhospho [S570(100);S571(100)]	0	0.000310555	0	1	1	3	O70589-3	Isoform 3 of Peripheral plasma membrane protein CASK OS=Mus musculus GN=Cask	O70589-3 [567-582]	0	1925.72	0					NoQuanValues	High	2	963.367	1.78	0	1.69e-05	2.7
NaN	NaN	NaN	NaN	NaN	NaN	1xPhospho [T17(100)]	NaN	1	NaN	TAEFAPFVVFIAAPTITPGLNEDESLQR	FALSE	High	O70589-3 1xPhospho [T834(100)]	0	9.34e-05	0	1	4	1	O70589-3	Isoform 3 of Peripheral plasma membrane protein CASK OS=Mus musculus GN=Cask	O70589-3 [818-845]	0	3113.52	0					NoQuanValues	High	3	1038.52	3.31	0	4.96e-06	2.91
-0.805656	-0.81926	0.361765	-0.904674	-0.391312	-0.634209	1xPhospho [S4(99.5)]	0.205233	1	-0.242059	FTSSPGLSTEDLKR	FALSE	High	O70589-3 1xPhospho [S51(99.5)]	-0.222348	4.24e-05	0	1	5	4	O70589-3	Isoform 3 of Peripheral plasma membrane protein CASK OS=Mus musculus GN=Cask	O70589-3 [48-61]	1	1617.75	0	3.69161e+06	4.41381e+06	5.09	31.73		High	3	539.923	1.24	0	5.8e-06	3.14	63.05
0.502758	0.603537	-0.239258	NaN	0.942698	0.592009	2xPhospho [S6(100);S9(100)]	0.547339	0.95828	0.551649	ISENYSDKSDVENADESSSSILKPLISPAAER	FALSE	High	O88343 2xPhospho [S65(100);S68(100)]	0.478341	5.22e-06	0	1	1	4	O88343	Electrogenic sodium bicarbonate cotransporter 1 OS=Mus musculus GN=Slc4a4 PE=1 SV=2	O88343 [60-91]	1	3611.6	0	9.70749e+06	1.1318e+07	58.95	12.93		High	3	1204.54	-1.22	0	2.54e-07	3.85	103.75
-0.226204	0.374496	-0.0725365	-0.371926	1.02781	-0.0336971	1xPhospho [S3(100)]	0.147832	1	0.19002	ASSLNFLNK	FALSE	High	O88448 1xPhospho [S575(100)]	0.182143	0.00878522	0.000290594	1	1	11	O88448	Kinesin light chain 2 OS=Mus musculus GN=Klc2 PE=1 SV=1	O88448 [573-581]	0	1073.5	0	5.85689e+06	6692468	51.7	61.83		High	2	537.256	2.19	4.46e-05	0.0005067	2.54	78.92
2.27483	1.92646	2.94566	3.02963	3.41551	2.77786	1xPhospho [S11(100)]	0.918466	0.805778	0.812319	ETQTPLATHQSEEDEEDEEMVEPK	FALSE	High	O88485 1xPhospho [S162(100)]	0.692016	2.92e-06	0	1	2	17	O88485	Cytoplasmic dynein 1 intermediate chain 1 OS=Mus musculus GN=Dync1i1 PE=1 SV=2	O88485 [152-175]	0	2881.16	0	24760637	46983988	23.19	30.17		High	3	961.059	0.89	0	1.39e-07	5.19	74.05
2.62172	3.00578	4.17252	3.34131	3.46801	3.16476	1xPhospho [S6(100)]	0.0416385	0.993242	0.0595399	ANRADSEEEGAVELAA	FALSE	High	O88485 1xPhospho [S618(100)]	0.0580225	0.00207249	0.000290594	1	2	15	O88485	Cytoplasmic dynein 1 intermediate chain 1 OS=Mus musculus GN=Dync1i1 PE=1 SV=2	O88485 [613-628]	1	1711.72	0	49732296	61435188	10.97	19.36		High	2	856.362	0.23	4.46e-05	0.0001022	4.4	70.33
-3.23297	-1.12506	-1.23523	-2.20637	-1.13357	-1.84889	1xPhospho [S/T]	0.0620753	1	0.107494	ETEALLQSIGISPEPPLVPTPMSPSSK	FALSE	High		0.134812	1.05e-05	0	1	2	3	O88485	Cytoplasmic dynein 1 intermediate chain 1 OS=Mus musculus GN=Dync1i1 PE=1 SV=2	O88485 [58-84]	0	2885.43	0	1.1715e+06	1.90177e+06	73.45	48.91		High	3	962.482	2.29	0	5.23e-07	4.67	119.74
-1.85217	-1.14528	-0.434473	-1.32443	-1.2176	-1.39384	1xOxidation [M22];1xPhospho [S/T]	0.152025	1	-0.184104	ETEALLQSIGISPEPPLVPTPMSPSSK	FALSE	High		-0.167986	2.77e-05	0	1	2	2	O88485	Cytoplasmic dynein 1 intermediate chain 1 OS=Mus musculus GN=Dync1i1 PE=1 SV=2	O88485 [58-84]	0	2901.42	0	2.04078e+06	2.607e+06	24.75	19.22		High	3	967.813	1.86	0	1.42e-06	4.99	117.2
2.07613	1.60109	3.43097	2.54159	2.62526	2.42704	1xOxidation [M20];1xPhospho [S11(100)]	0.105914	1	0.154013	ETQTPLATHQSEEDEEDEEMVEPK	FALSE	High	O88485 1xPhospho [S162(100)]	0.161901	3.44e-06	0	1	2	11	O88485	Cytoplasmic dynein 1 intermediate chain 1 OS=Mus musculus GN=Dync1i1 PE=1 SV=2	O88485 [152-175]	0	2897.16	0	28889372	36841932	21.18	18.24		High	3	966.387	-2.63	0	1.66e-07	4.97	62.53
NaN	-1.63977	NaN	NaN	-2.78313	NaN	1xPhospho [S/T]	NaN	1	NaN	EAEALLQSMGLTTDSPIVPPPMSPSSK	FALSE	High		0	0.00200972	0.000290594	1	1	1	O88487	Cytoplasmic dynein 1 intermediate chain 2 OS=Mus musculus GN=Dync1i2 PE=1 SV=1	O88487 [59-85]	0	2863.35	0	2.09034e+06	937584				High	3	955.124	2.39	4.46e-05	9.94e-05	3.76	117.91
-0.31595	-0.765856	-3.01052	0.702798	0.163185	-0.101761	1xPhospho [S/T]	0.869492	0.645279	1.18479	TFSHSDGEDEDVDVDVPGPAPR	FALSE	High		1.61885	2.87e-07	0	1	1	7	O88502	High affinity cAMP-specific and IBMX-insensitive 3',5'-cyclic phosphodiesterase 8A OS=Mus musculus GN=Pde8a PE=1 SV=1	O88502 [14-35]	0	2420.99	0	3830827	7226706	81.64	9.56		High	3	807.669	2.45	0	1.27e-08	5.39	79.19
-2.09439	-1.55476	-0.440336	-3.17777	-1.11169	-2.18631	1xPhospho [S4(100)]	0.443671	0.905421	-0.626264	RRDSDGVDGFEAEGK	FALSE	High	O88532 1xPhospho [S1054(100)]	-0.79543	0.000166879	0	1	1	6	O88532	Zinc finger RNA-binding protein OS=Mus musculus GN=Zfr PE=1 SV=2	O88532 [1051-1065]	2	1717.72	0	2.0325e+06	1.50517e+06	16.11	74.11		High	3	573.245	1.78	0	8.96e-06	3.62	36.64
0.134132	0.569128	1.76776	0.125234	0.975258	-0.142645	1xPhospho [S9(99.5)]	0.353377	0.988352	-0.461296	AVYQGPGSSPVKS	FALSE	High	O88587 1xPhospho [S261(99.5)]	-0.504391	0.0208028	0.000564137	1	2	7	O88587	Catechol O-methyltransferase OS=Mus musculus GN=Comt PE=1 SV=2	O88587 [253-265]	1	1356.62	0	9391472	6.20569e+06	13.19	50.73		High	2	678.814	0.65	0.0001291	0.001534	2.5	47.65
1.48601	-2.40167	NaN	-0.0273848	1.50225	1.24677	2xPhospho [S5(99.3);S8(100)]	0.347583	0.894857	0.658703	DVATSPISPTENNTTPPDALTR	FALSE	High	O88643 2xPhospho [S220(99.3);S223(100)]	1.36504	7.65e-07	0	1	1	7	O88643	Serine/threonine-protein kinase PAK 1 OS=Mus musculus GN=Pak1 PE=1 SV=1	O88643 [216-237]	0	2457.06	0	4.86383e+06	1.62571e+07	124.35	56.25		High	2	1229.03	0.97	0	9.21e-08	3.84	99.66
0.299206	NaN	NaN	NaN	-1.10504	-2.24859	2xPhospho [S20(100);T/S]	NaN	1	NaN	SVIEPLPVTPTRDVATSPISPTENNTTPPDALTR	FALSE	High	O88643 2xPhospho [S223(100);T/S]	0	6.33e-07	0	1	1	1	O88643	Serine/threonine-protein kinase PAK 1 OS=Mus musculus GN=Pak1 PE=1 SV=1	O88643 [204-237]	1	3746.79	0	8430077	2.07971e+06		49.63		High	3	1249.61	3.36	0	2.88e-08	4.66	108.32
0.877583	NaN	NaN	-0.248584	1.10657	0.83708	1xPhospho [S8(100)]	NaN	1	NaN	DVATSPISPTENNTTPPDALTR	FALSE	High	O88643 1xPhospho [S223(100)]	0	9.49e-07	0	1	1	5	O88643	Serine/threonine-protein kinase PAK 1 OS=Mus musculus GN=Pak1 PE=1 SV=1	O88643 [216-237]	0	2377.09	0	1.25875e+07	12238160		52.78		High	2	1189.05	2.03	0	4.38e-08	4.45	94.27
-0.205589	-0.0669003	-2.37131	-0.296594	0.405485	-0.116169	1xPhospho [S4(99.5)]	0.494478	0.87791	0.689166	DSASPGAASGLDPLDSAR	FALSE	High	O88703 1xPhospho [S842(99.5)]	0.878839	1.27e-06	0	1	1	5	O88703	Potassium/sodium hyperpolarization-activated cyclic nucleotide-gated channel 2 OS=Mus musculus GN=Hcn2 PE=1 SV=1	O88703 [839-856]	0	1766.76	0	5.94119e+06	6320621	75.76	37.5		High	2	883.884	0.49	0	5.9e-08	4.65	93.66
1.67862	1.4124	2.76107	1.66664	1.82633	1.69991	1xPhospho [S14(100)]	0.204325	1	-0.240081	GAASGPSAAEEAGSEEAGPAGEPR	FALSE	High	O88703 1xPhospho [S119(100)]	-0.219738	6.46e-09	0	1	1	14	O88703	Potassium/sodium hyperpolarization-activated cyclic nucleotide-gated channel 2 OS=Mus musculus GN=Hcn2 PE=1 SV=1	O88703 [106-129]	0	2234.92	0	18696005	22256322	12.21	21.61		High	2	1117.96	0.65	0	2.33e-09	5.33	53.51
NaN	NaN	NaN	NaN	NaN	NaN	1xPhospho [S9(100)]	NaN	1	NaN	TSPYGVPGSPATR	FALSE	High	O88703 1xPhospho [S771(100)]	0	0.0802798	0.00326409	1	1	2	O88703	Potassium/sodium hyperpolarization-activated cyclic nucleotide-gated channel 2 OS=Mus musculus GN=Hcn2 PE=1 SV=1	O88703 [763-775]	0	1369.61	0					NoQuanValues	High	2	685.311	0.64	0.0009255	0.008966	2.37
-1.00514	-0.361721	0.109282	-1.48931	-0.0485992	0.0632954	1xPhospho [T3(100)]	0.0413788	0.993307	-0.0660551	LGTPPGGGAAGK	FALSE	High	O88704 1xPhospho [T39(100)]	-0.0723429	0.0214464	0.000564137	1	1	8	O88704	Potassium/sodium hyperpolarization-activated cyclic nucleotide-gated channel 1 OS=Mus musculus GN=Hcn1 PE=1 SV=1	O88704 [37-48]	0	1062.5	0	3.41337e+06	6.24003e+06	28.92	58.2		High	2	531.754	1.86	0.0001291	0.001611	1.99	34.53
NaN	NaN	NaN	NaN	NaN	NaN	1xPhospho [S12(100)]	NaN	1	NaN	VDGGGGEEPAGSFEDAEGPR	FALSE	High	O88704 1xPhospho [S69(100)]	0	0.00177707	0.000290594	1	1	2	O88704	Potassium/sodium hyperpolarization-activated cyclic nucleotide-gated channel 1 OS=Mus musculus GN=Hcn1 PE=1 SV=1	O88704 [58-77]	0	2012.79	0					NoQuanValues	High	2	1006.9	7.39	4.46e-05	8.96e-05	2.47	66.78
-0.792704	-1.39775	-0.305796	-1.99995	-0.792484	-0.86132	1xPhospho [S12(100)]	0.313509	1	-0.384669	VDGGGGEEPAGSFEDAEGPRR	FALSE	High	O88704 1xPhospho [S69(100)]	-0.385835	0.0535873	0.00233463	1	1	1	O88704	Potassium/sodium hyperpolarization-activated cyclic nucleotide-gated channel 1 OS=Mus musculus GN=Hcn1 PE=1 SV=1	O88704 [58-78]	1	2168.89	0	2472138	3.72611e+06	32.34	51.09		High	3	723.634	0.36	0.0005435	0.005578	2.25	55.18
-0.949091	-0.580667	0.331083	NaN	-1.71609	-0.976089	1xPhospho [T/S]	0.717829	0.77993	-0.890159	LSSSSATLLNSPDRAR	FALSE	High		-0.946533	0.000399357	0	1	2	5	O88735-2	Isoform 2 of Ensconsin OS=Mus musculus GN=Map7	O88735-2 [199-214]	1	1754.84	0	3.5486e+06	2.61553e+06	12.93	39.42		High	3	585.62	0.71	0	2.17e-05	3.52	55.24
-1.39238	-0.928078	-0.780289	-2.9644	-0.957491	-1.4107	1xPhospho [S11(100)]	0.513679	0.886502	-0.655434	LSSSSATLLNSPDR	FALSE	High	O88735-2 1xPhospho [S209(100)]	-0.743948	0.0026235	0.000290594	1	2	3	O88735-2	Isoform 2 of Ensconsin OS=Mus musculus GN=Map7	O88735-2 [199-212]	0	1527.71	0	2.60983e+06	2.57671e+06	35.76	64.65		High	2	764.356	-0.35	4.46e-05	0.0002681	2.94	64.11
1.69005	2.11722	3.2176	NaN	-0.131369	-1.95773	1xPhospho [T8(100)]	1.4848	0.2238	-2.42029	IADSSVQTDDEEGEGRYLVTRR	FALSE	High	O88737 1xPhospho [T2595(100)]	-3.38617	0.00130646	0	1	2	8	O88737	Protein bassoon OS=Mus musculus GN=Bsn PE=1 SV=4	O88737 [2588-2609]	2	2576.16	0	25655427	3.22354e+06	12.19	76.27		High	4	644.798	2.87	0	6.84e-05	4.24	65.95
-0.501858	0.469547	NaN	NaN	-2.46499	-3.97165	1xPhospho [T/S]	1.15365	0.385867	-2.29327	ATSVPGPTQATAPPEVGRVSPQPPLSTKPSTAEPRPPAGEAQGK	FALSE	High		-3.20216	0.0757038	0.00280896	1	2	1	O88737	Protein bassoon OS=Mus musculus GN=Bsn PE=1 SV=4	O88737 [282-325]	1	4424.22	0	6.60597e+06	714435	42.67	64.5		High	5	885.652	1.61	0.0008649	0.008344	1.74	79.23
0.108829	-0.719532	-3.07611	0.238812	1.07694	1.72356	3xPhospho [T3(99.1);S15(100)];S9(100)	1.00528	0.546182	1.44986	SKTPPSNLSPIEDASPTEELR	FALSE	High	O88737 3xPhospho [T1102(99.1);S1108(100);S1114(100)]	2.24204	2.7e-09	0	1	2	5	O88737	Protein bassoon OS=Mus musculus GN=Bsn PE=1 SV=4	O88737 [1100-1120]	1	2508.03	0	3.95583e+06	13614685	90.76	61.05		High	3	836.685	2.49	0	1.03e-10	7.48	101.26
1.00115	-0.262838	-1.42241	1.06539	1.41792	1.29135	1xOxidation [M6];1xPhospho [S7(100)]	0.98492	0.627221	1.23096	RQILEMSAEEDNLEEDDTAVSGR	FALSE	High	O88737 1xPhospho [S865(100)]	1.48625	7.81e-09	0	1	2	10	O88737	Protein bassoon OS=Mus musculus GN=Bsn PE=1 SV=4	O88737 [859-881]	1	2703.15	0	5.42895e+06	16767323	95.79	27.9		High	3	901.723	3.74	0	5.13e-10	6.81	81.5
2.11426	1.17814	-0.154551	2.43596	2.19609	2.70442	1xOxidation [M5];1xPhospho [S6(100)]	0.972186	0.644815	1.19166	QILEMSAEEDNLEEDDTAVSGR	FALSE	High	O88737 1xPhospho [S865(100)]	1.39954	7.23e-09	0	1	2	23	O88737	Protein bassoon OS=Mus musculus GN=Bsn PE=1 SV=4	O88737 [860-881]	0	2547.04	0	14739878	29573674	87.12	30.06		High	2	1274.03	3.35	0	7.15e-10	5.3	93.72
2.30306	2.19287	2.21577	1.39608	1.79639	1.46458	1xPhospho [T/S/Y]	2.22929	0.650146	-1.09042	TLPSPPPEEAHLPLAGQVPSQLYAASLLQR	FALSE	High		-0.684883	1.29e-07	0	1	2	13	O88737	Protein bassoon OS=Mus musculus GN=Bsn PE=1 SV=4	O88737 [2905-2934]	0	3260.67	0	29782167	1.89066e+07	43.76	28.03		High	3	1087.56	0.78	0	5.6e-09	4.63	113.77
4.27247	3.88348	1.10118	4.7649	4.66998	4.68865	1xPhospho [S13(100)]	0.745313	0.661817	1.08213	HDYVEDSSEGGLSPLPPQPPAR	FALSE	High	O88737 1xPhospho [S839(100)]	1.62213	1.01e-07	0	1	2	45	O88737	Protein bassoon OS=Mus musculus GN=Bsn PE=1 SV=4	O88737 [827-848]	0	2428.08	0	9.61349e+07	1.64293e+08	83.34	15.74		High	3	810.033	1.17	0	4.32e-09	6.37	82.18
2.88722	2.45063	3.22382	1.79704	2.31586	1.73774	1xPhospho [T9(100)]	1.45005	0.665176	-1.14461	RIADSSVQTDDEEGEGRYLVTR	FALSE	High	O88737 1xPhospho [T2595(100)]	-0.903679	0.000420389	0	1	2	13	O88737	Protein bassoon OS=Mus musculus GN=Bsn PE=1 SV=4	O88737 [2587-2608]	2	2576.16	2	3.56083e+07	2.28477e+07	33.6	32.99		High	3	859.39	-2.55	0	7.44e-05	4.44	65.95
3.95806	3.31339	2.07258	4.15921	4.02686	4.57978	1xPhospho [S8(99.8)]	0.922139	0.673695	1.05823	LLDTSFASSER	FALSE	High	O88737 1xPhospho [S2822(99.8)]	1.14061	9.64e-05	0	1	2	18	O88737	Protein bassoon OS=Mus musculus GN=Bsn PE=1 SV=4	O88737 [2815-2825]	0	1305.57	0	64754344	105201552	78.03	34.76		High	2	653.291	1.27	0	5.44e-06	3.79	75.96
2.09371	1.45728	-1.56683	2.1039	2.39187	2.67532	2xPhospho [S15(100);S/T]	0.689698	0.677759	1.05352	SKTPPSNLSPIEDASPTEELR	FALSE	High	O88737 2xPhospho [S1114(100);S/T]	1.72898	4.23e-08	0	1	2	14	O88737	Protein bassoon OS=Mus musculus GN=Bsn PE=1 SV=4	O88737 [1100-1120]	1	2428.07	0	17886466	33872012	88.94	35.85		High	3	810.029	1.5	0	1.76e-09	6.31	94.57
0.198574	0.122971	-3.073	0.0135221	0.972742	1.48337	2xPhospho [S7(100);S10(100)]	0.681404	0.68231	1.04775	SPQVLYSPVSPLSPHR	FALSE	High	O88737 2xPhospho [S2805(100);S2808(100)]	1.74036	5.99e-06	0	1	2	7	O88737	Protein bassoon OS=Mus musculus GN=Bsn PE=1 SV=4	O88737 [2799-2814]	0	1923.88	0	7093428	12666053	81.38	58.92		High	3	641.964	1.11	0	1.29e-06	5.49	95.87
0.980383	0.177467	-2.03238	0.698655	1.21959	1.43737	1xCarbamidomethyl [C3];1xPhospho [S7(100)]	0.69272	0.699372	0.988092	SSCSEYSPSPSLDSEAETLDGGPTR	FALSE	High	O88737 1xPhospho [S1137(100)]	1.41005	3.37e-08	0	1	2	8	O88737	Protein bassoon OS=Mus musculus GN=Bsn PE=1 SV=4	O88737 [1131-1155]	0	2709.09	0	7366501	15029699	89.39	40.2		High	2	1355.05	3.16	0	1.4e-09	4.37	97.14
0.306505	-0.246155	0.159775	0.0996809	-0.812883	-2.3378	2xPhospho [S9(100);S13(100)]	0.678726	0.763924	-0.886512	SKSQQQLHSPALSPAHSPAK	FALSE	High	O88737 2xPhospho [S241(100);S245(100)]	-1.09038	0.000135206	0	1	2	2	O88737	Protein bassoon OS=Mus musculus GN=Bsn PE=1 SV=4	O88737 [233-252]	1	2259.03	0	5.49209e+06	3.67379e+06	47.54	55.89		High	3	753.683	1.52	0	7.23e-06	4.11	32.44
-1.43066	NaN	-0.453556	-0.711658	0.881159	0.263317	1xCarbamidomethyl [C4];1xPhospho [T8(100)]	0.65998	0.766804	0.904846	SADCSVQTDDEDNADWEQPVRR	FALSE	High	O88737 1xPhospho [T2622(100)]	1.08638	0.000129102	0	1	2	3	O88737	Protein bassoon OS=Mus musculus GN=Bsn PE=1 SV=4	O88737 [2615-2636]	1	2673.05	0	2.2624e+06	8.22235e+06	16.38	58.92		High	3	891.691	2.29	0	6.91e-06	3.62	67.35
0.670578	0.346222	-2.62657	0.382283	1.26682	0.785006	1xOxidation [M5];1xPhospho [S6(99.6)]	0.552815	0.788138	0.853202	LYSSMSDTNLAEAGLNYHAQR	FALSE	High	O88737 1xPhospho [S1990(99.6)]	1.34796	1.03e-08	0	1	2	6	O88737	Protein bassoon OS=Mus musculus GN=Bsn PE=1 SV=4	O88737 [1985-2005]	0	2437.05	0	8280594	11804298	83.15	42.07		High	3	813.019	-2.48	0	4.12e-10	5.73	87.45
6.9233	6.66399	7.87761	6.67417	6.30303	6.36965	1xPhospho [S9(100)]	0.848951	0.812717	-0.796613	SLSDPKPLSPTAEESAKER	FALSE	High	O88737 1xPhospho [S2866(100)]	-0.706018	3.08e-11	0	1	1	65	O88737	Protein bassoon OS=Mus musculus GN=Bsn PE=1 SV=4	O88737 [2858-2876]	1	2122.01	0	660541461	509587133	14.34	8.03		High	3	708.008	0.75	0	4.71e-12	7.43	50.15
2.09186	0.617428	-6.63007	0.286672	1.15711	2.34179	2xPhospho [S13(100);S/Y]	0.392816	0.812743	0.787873	HDYVEDSSEGGLSPLPPQPPAR	FALSE	High	O88737 2xPhospho [S839(100);S/Y]	2.56878	1.31e-07	0	1	2	15	O88737	Protein bassoon OS=Mus musculus GN=Bsn PE=1 SV=4	O88737 [827-848]	0	2508.05	0	9.99315e+06	14392643	113.43	81.17		High	3	836.687	-0.16	0	5.7e-09	5.73	91.81
1.95774	2.00515	-0.280663	2.18826	2.45041	2.06356	1xPhospho [S3(100)]	0.589459	0.813543	0.797216	GYSYFTGSSPPLSPSTPSESPTFSPGK	FALSE	High	O88737 1xPhospho [S1476(100)]	1.00667	3.36e-05	0	1	2	2	O88737	Protein bassoon OS=Mus musculus GN=Bsn PE=1 SV=4	O88737 [1474-1500]	0	2842.25	0	26148522	28636702	75.89	23.9		High	3	948.09	2.24	0	1.73e-06	3.94	105.94
1.96566	2.07995	0.558807	1.73469	2.65653	2.71855	1xPhospho [S6(100)]	0.646672	0.821942	0.770784	QILEMSAEEDNLEEDDTAVSGR	FALSE	High	O88737 1xPhospho [S865(100)]	0.835118	5.92e-09	0	1	2	15	O88737	Protein bassoon OS=Mus musculus GN=Bsn PE=1 SV=4	O88737 [860-881]	0	2531.05	1	26759899	40692234	68.55	46.63		High	2	1266.03	1.46	0	2.32e-10	5.45	103.52
0.103745	0.451731	-2.86629	NaN	0.601786	0.806437	3xPhospho [S9(99.2);S/T];S15(100)	0.44604	0.822529	0.792119	SKTPPSNLSPIEDASPTEELRQAAEMEELHR	FALSE	High	O88737 3xPhospho [S1102(99.2);S1108(100);S1114(100]	1.47438	1.02e-07	0	1	2	4	O88737	Protein bassoon OS=Mus musculus GN=Bsn PE=1 SV=4	O88737 [1100-1130]	2	3702.58	0	7361933	1.08326e+07	81.9	14.2		High	4	926.404	3.74	0	4.37e-09	6.78	107.35
3.31219	2.9244	-0.0346298	2.82962	3.70647	3.31801	2xPhospho [T6(100);S13(99)]	0.487564	0.822917	0.767127	GYSYFTGSSPPLSPSTPSESPTFSPGK	FALSE	High	O88737 2xPhospho [T1479(100);S1486(99)]	1.21738	2.61e-08	0	1	2	17	O88737	Protein bassoon OS=Mus musculus GN=Bsn PE=1 SV=4	O88737 [1474-1500]	0	2922.22	0	49450417	68320556	84.05	41.56		High	3	974.745	1.38	0	1.07e-09	6.26	110.85
4.51409	4.11271	5.35424	3.7498	4.29063	3.92591	1xPhospho [T8(100)]	0.775727	0.839787	-0.747054	IADSSVQTDDEEGEGRYLVTR	FALSE	High	O88737 1xPhospho [T2595(100)]	-0.671566	5.19e-08	0	1	2	20	O88737	Protein bassoon OS=Mus musculus GN=Bsn PE=1 SV=4	O88737 [2588-2608]	1	2420.06	0	112816450	104122871	19.85	32.25		High	3	807.361	2.6	0	3.76e-09	6.62	73.03
-0.772118	-0.647202	0.617798	-0.372529	-1.21813	-1.48811	1xPhospho [S4(100)]	0.611776	0.867393	-0.718295	AHVSPQKQFIADSTLR	FALSE	High	O88737 1xPhospho [S2832(100)]	-0.759082	0.00010353	0	1	1	3	O88737	Protein bassoon OS=Mus musculus GN=Bsn PE=1 SV=4	O88737 [2829-2844]	1	1877.93	0	4159210	2774110	2.72	21.42		High	3	626.647	-0.31	0	5.52e-06	3.71	63.52
2.26612	4.0581	-1.90811	-1.46018	0.247133	0.548349	1xPhospho [S5(100)]	0.379413	0.875403	-0.713142	ISKFSPIEEAKDVESDLASYPPPTVSSSLTSR	FALSE	High	O88737 1xPhospho [S3382(100)]	-1.6936	5.18e-13	0	1	2	7	O88737	Protein bassoon OS=Mus musculus GN=Bsn PE=1 SV=4	O88737 [3378-3409]	2	3517.7	0	32955661	7.65969e+06	116.71	66.06		High	3	1173.24	2.36	0	1.51e-14	8.43	110.94
3.37595	2.11918	3.81971	2.30499	2.5341	2.31481	1xPhospho [S/T]	0.630304	0.875484	-0.709865	HSDSGSDSKHDATASSSTTAAATAR	FALSE	High		-0.720314	9.91e-08	0	1	2	31	O88737	Protein bassoon OS=Mus musculus GN=Bsn PE=1 SV=4	O88737 [2644-2668]	1	2499.04	0	3.89432e+07	3.40844e+07	48.34	22.97		High	4	625.516	0.99	0	4.25e-09	6.67	15.11
3.52513	3.15329	1.55813	3.22488	3.49802	3.62019	1xPhospho [S8(99.7)]	0.499023	0.903856	0.630023	LLDTSFASSERLNK	FALSE	High	O88737 1xPhospho [S2822(99.7)]	0.702181	2e-05	0	1	2	22	O88737	Protein bassoon OS=Mus musculus GN=Bsn PE=1 SV=4	O88737 [2815-2828]	1	1660.79	0	57952620	72916634	75.23	30.55		High	3	554.271	3	0	1.94e-06	4.33	75.82
-2.3204	NaN	-0.366302	NaN	-0.26075	-0.449743	2xPhospho [S15(98.7);S/Y/T]	0.376636	0.911062	0.666914	SGSEYNLPAFMSLYSPTETPSGSSTTPSSGRPLK	FALSE	High	O88737 2xPhospho [S1173(98.7);S/Y/T]	0.988104	3.32e-06	0	1	2	2	O88737	Protein bassoon OS=Mus musculus GN=Bsn PE=1 SV=4	O88737 [1159-1192]	0	3693.61	0	1.71311e+06	5.19796e+06	30.93	5.04		High	3	1231.87	-0.98	0	1.59e-07	4.58	114.45
1.10128	1.22504	-6.35337	NaN	0.897121	0.92939	2xPhospho [S32(98);S/T/Y]	0.270985	0.930794	0.603919	SRGEHSSTLPASTPSYTSGTSPTSLSSLEEDSDSSPSRR	FALSE	High	O88737 2xPhospho [S1016(98);S/T/Y]	2.25561	3.13e-05	0	1	2	3	O88737	Protein bassoon OS=Mus musculus GN=Bsn PE=1 SV=4	O88737 [985-1023]	2	4200.79	0	1.46987e+07	1.25225e+07	86.35	5.8		High	4	1050.96	3.35	0	1.61e-06	5.51	83.09
-0.868845	0.314747	NaN	0.457482	-1.68345	-2.31989	1xPhospho [T6(100)]	0.304616	0.956094	-0.541606	AAGPPTPGLGPVPGPGPGPGPGSVPR	FALSE	High	O88737 1xPhospho [T55(100)]	-0.904903	6.44e-08	0	1	2	2	O88737	Protein bassoon OS=Mus musculus GN=Bsn PE=1 SV=4	O88737 [50-75]	0	2323.16	0	5.51315e+06	2.00932e+06	51.9	85.04		High	3	775.06	2.34	0	7.42e-09	5.35	97.9
0.901867	1.08073	-2.54855	-2.78307	-0.541962	-0.285746	1xPhospho [S35(99.1)]	0.288177	0.956882	-0.527871	SRGEHSSTLPASTPSYTSGTSPTSLSSLEEDSDSSPSR	FALSE	High	O88737 1xPhospho [S1021(99.1)]	-1.01494	4.33e-07	0	1	2	4	O88737	Protein bassoon OS=Mus musculus GN=Bsn PE=1 SV=4	O88737 [985-1022]	1	3964.72	0	12801190	4.43271e+06	82.25	71.85		High	4	991.933	-2.41	0	1.95e-08	6.33	87.1
1.27401	1.04383	-0.29492	1.12435	1.13949	1.37044	1xPhospho [S4(100)]	0.469273	0.957069	0.539499	DYLSDSELNQLR	FALSE	High	O88737 1xPhospho [S3022(100)]	0.537118	0.000333692	0	1	2	5	O88737	Protein bassoon OS=Mus musculus GN=Bsn PE=1 SV=4	O88737 [3019-3030]	0	1532.66	0	13429585	14217922	70.03	26.12		High	2	766.837	2.5	0	4.94e-05	3.25	102.95
0.0557919	-0.79685	0.907509	0.196795	0.547615	1.13505	2xPhospho [T4(100);S7(100)]	0.434326	0.957483	0.537154	GYMTPTSPAGSER	FALSE	High	O88737 2xPhospho [T1404(100);S1407(100)]	0.571002	0.00172324	0	1	2	6	O88737	Protein bassoon OS=Mus musculus GN=Bsn PE=1 SV=4	O88737 [1401-1413]	0	1513.54	0	5.17336e+06	9433334	31.65	48.36		High	2	757.276	1.06	4.46e-05	0.0001338	3.12	62.39
-0.763477	-3.14723	NaN	NaN	-1.00918	-0.932486	1xPhospho [S/T/Y]	0.30466	0.958988	0.581697	GEHSSTLPASTPSYTSGTSPTSLSSLEEDSDSSPSRR	FALSE	High		0.984518	0.00379403	0.000290594	1	2	2	O88737	Protein bassoon OS=Mus musculus GN=Bsn PE=1 SV=4	O88737 [987-1023]	1	3877.69	0	1.72258e+06	3.39252e+06	97.83	7.97		High	3	1293.24	4.5	4.46e-05	0.0001711	3.35	87.11
0.690802	0.592363	-1.01276	-0.0859385	0.974138	1.18986	1xPhospho [S7(100)]	0.371944	0.963903	0.511292	RQILEMSAEEDNLEEDDTAVSGR	FALSE	High	O88737 1xPhospho [S865(100)]	0.60255	9.81e-08	0	1	2	4	O88737	Protein bassoon OS=Mus musculus GN=Bsn PE=1 SV=4	O88737 [859-881]	1	2687.15	0	9821041	12678315	71.13	52.89		High	3	896.389	1.35	0	4.21e-09	6.08	97.36
2.49315	0.431599	2.32773	1.97099	1.27788	2.03051	1xPhospho [S11(99.2)]	0.00416681	0.984623	0.00744488	QASATAPGRESPRETR	FALSE	High	O88737 1xPhospho [S105(99.2)]	0.00896422	0.000320268	0	1	2	16	O88737	Protein bassoon OS=Mus musculus GN=Bsn PE=1 SV=4	O88737 [95-110]	2	1793.83	0	1.38453e+07	1.86191e+07	78.13	31.03		High	3	598.615	0.17	0	3.62e-05	4.34	13.75
2.51246	3.47345	1.09472	0.918544	3.10306	2.98137	1xPhospho [S15(100)]	0.00860214	0.985575	-0.0173758	SGSEYNLPAFMSLYSPTETPSGSSTTPSSGRPLK	FALSE	High	O88737 1xPhospho [S1173(100)]	-0.0258862	9.02e-11	0	1	2	9	O88737	Protein bassoon OS=Mus musculus GN=Bsn PE=1 SV=4	O88737 [1159-1192]	0	3613.64	0	39091955	54101781	84.96	66.95		High	3	1205.22	1.68	0	3.09e-12	7.31	108.8
1.46578	0.935865	2.58433	1.4496	1.39591	2.09487	1xCarbamidomethyl [C5];1xPhospho [S9(100)]	0.00934821	0.986247	-0.0146828	LRDACEPESGPDPSTVR	FALSE	High	O88737 1xPhospho [S2578(100)]	-0.0152006	2.44e-06	0	1	2	9	O88737	Protein bassoon OS=Mus musculus GN=Bsn PE=1 SV=4	O88737 [2570-2586]	1	1965.84	0	16540426	16983526	20.46	43		High	3	655.952	2.2	0	1.16e-07	5.33	46.24
3.34357	3.12308	3.96941	2.80859	3.29051	3.22128	1xPhospho [S3(100)]	0.559689	0.986655	-0.467935	YSSVSNIYSDHR	FALSE	High	O88737 1xPhospho [S2068(100)]	-0.371896	2.01e-05	0	1	2	30	O88737	Protein bassoon OS=Mus musculus GN=Bsn PE=1 SV=4	O88737 [2066-2077]	0	1507.62	0	56751794	63147802	23.32	32.68		High	3	503.213	2.22	0	1.02e-06	4.11	51.77
-0.269173	-0.928278	0.31793	-1.66304	-1.11333	0.262335	2xPhospho [S/T]	0.331939	0.988549	-0.463166	LSRHSDSGSDSKHDATASSSTTAAATAR	FALSE	High		-0.544841	0.000880164	0	1	2	5	O88737	Protein bassoon OS=Mus musculus GN=Bsn PE=1 SV=4	O88737 [2641-2668]	2	2935.22	0	3.43789e+06	2.98311e+06	31.13	83.36		High	4	734.562	1.44	0	4.72e-05	3.23	21.58
0.501049	-0.84956	-1.04152	-1.83768	0.0979195	0.601429	2xPhospho [S8(97.4);S/T]	0.0318617	0.99266	0.0604503	HSDSGSDSKHDATASSSTTAAATAR	FALSE	High	O88737 2xPhospho [S2651(97.4);S/T]	0.0838976	0.000487852	0	1	2	11	O88737	Protein bassoon OS=Mus musculus GN=Bsn PE=1 SV=4	O88737 [2644-2668]	1	2579	0	3614891	6.90706e+06	88.46	73.63		High	4	645.508	2.27	0	2.66e-05	4.05	19.7
0.417368	-0.442888	0.765274	0.437968	0.695044	0.7661	1xOxidation [M3];2xPhospho [T4(100);S7(100)]	0.445771	0.992721	0.442853	GYMTPTSPAGSER	FALSE	High	O88737 2xPhospho [T1404(100);S1407(100)]	0.386453	0.00195887	0.000290594	1	2	6	O88737	Protein bassoon OS=Mus musculus GN=Bsn PE=1 SV=4	O88737 [1401-1413]	0	1529.54	0	4.79199e+06	10448297	41.01	28.72		High	2	765.271	-2.49	4.46e-05	9.74e-05	3.23	42.24
1.44364	0.805733	2.02505	1.29325	1.88842	2.39685	3xPhospho [S5(100);S7(100);S9(99.9)]	0.385159	0.992795	0.445815	LSRHSDSGSDSKHDATASSSTTAAATAR	FALSE	High	O88737 3xPhospho [S2645(100);S2647(100);S2649(99.9)]	0.434698	1.85e-06	0	1	2	12	O88737	Protein bassoon OS=Mus musculus GN=Bsn PE=1 SV=4	O88737 [2641-2668]	2	3015.19	0	11386439	2.3894e+07	30.79	51.19		High	4	754.553	1.24	0	1.63e-07	5.53	24.34
0.418863	0.145159	-1.94665	-1.36117	-0.361929	0.0682545	1xPhospho [S12(100)]	0.0357728	0.99417	-0.0667841	LGQLFQGPGRDSAVDLSSLK	FALSE	High	O88737 1xPhospho [S2017(100)]	-0.0907405	8.99e-06	0	1	2	5	O88737	Protein bassoon OS=Mus musculus GN=Bsn PE=1 SV=4	O88737 [2006-2025]	1	2168.07	0	7.20336e+06	5021869	77.64	57.27		High	3	723.365	2.29	0	4.58e-07	4.97	101.88
-1.89692	-0.982227	-4.31771	NaN	-2.08137	-3.01935	1xPhospho [S14(100)]	0.0378024	0.995642	-0.082677	DSAVDLSSLKHSYSLGFADGR	FALSE	High	O88737 1xPhospho [S2029(100)]	-0.151408	1.26e-05	0	1	2	3	O88737	Protein bassoon OS=Mus musculus GN=Bsn PE=1 SV=4	O88737 [2016-2036]	1	2305.05	0	1.83963e+06	1.13511e+06	89.91	40.58		High	3	769.024	4.01	0	6.28e-07	5.23	101.42
3.54137	3.47372	0.453472	1.67658	2.48104	2.8912	1xPhospho [S10(100)]	0.0442759	0.997236	-0.0886167	GLGEHRDYLSDSELNQLR	FALSE	High	O88737 1xPhospho [S3022(100)]	-0.139916	8.14e-09	0	1	2	20	O88737	Protein bassoon OS=Mus musculus GN=Bsn PE=1 SV=4	O88737 [3013-3030]	1	2181.99	0	7.23655e+07	3.60315e+07	80.62	52.65		High	3	728.003	1.57	0	3.21e-10	7.54	85.89
0.771914	-0.257172	1.17065	0.141339	0.720638	0.194864	1xOxidation [M1];1xPhospho [S6(100)]	0.170792	1	-0.217392	MASAYSGEKLSSHDYSSR	FALSE	High	O88737 1xPhospho [S3460(100)]	-0.209517	0.000222455	0	1	2	5	O88737	Protein bassoon OS=Mus musculus GN=Bsn PE=1 SV=4	O88737 [3455-3472]	1	2071.84	0	6.20849e+06	7.84133e+06	43.79	34.14		High	4	518.717	1.18	0	1.2e-05	3.62	41.17
-2.43487	-3.00894	NaN	NaN	NaN	NaN	1xPhospho [S5(100)]	NaN	1	NaN	RTLPSPPPEEAHLPLAGQVPSQLYAASLLQR	FALSE	High	O88737 1xPhospho [S2908(100)]	0	0.00136817	0	1	2	1	O88737	Protein bassoon OS=Mus musculus GN=Bsn PE=1 SV=4	O88737 [2904-2934]	1	3416.77	0	1.01257e+06		31.19			High	4	854.95	2	0	7.11e-05	3.2	108.75
NaN	NaN	NaN	NaN	NaN	NaN	1xPhospho [S6(100)]	NaN	1	NaN	MASAYSGEKLSSHDYSSR	FALSE	High	O88737 1xPhospho [S3460(100)]	0	1.33e-05	0	1	2	4	O88737	Protein bassoon OS=Mus musculus GN=Bsn PE=1 SV=4	O88737 [3455-3472]	1	2055.85	0					NoQuanValues	High	3	685.954	0.08	0	6.64e-07	4.47	47.61
-1.59415	-1.48492	-0.061409	-1.04519	-1.30531	-0.146444	1xPhospho [S4(100)]	0.130096	1	0.193987	LHSSPVSSTLTSK	FALSE	High	O88737 1xPhospho [S1370(100)]	0.214512	0.0013752	0	1	2	4	O88737	Protein bassoon OS=Mus musculus GN=Bsn PE=1 SV=4	O88737 [1367-1379]	0	1423.68	0	2327201	2.61143e+06	8.34	58.39		High	2	712.346	1.93	0	7.14e-05	2.5	38.57
NaN	NaN	NaN	NaN	NaN	NaN		NaN	1	NaN	IADSSVQTDDEEGEGR	FALSE	High		0	0.000102473	0	1	2	1	O88737	Protein bassoon OS=Mus musculus GN=Bsn PE=1 SV=4	O88737 [2588-2603]	0	1707.73	0					NoQuanValues	High	2	854.368	-1.07	0	5.45e-06	2.97
0.690437	0.163748	-2.08051	-0.737245	0.644884	0.397852	1xPhospho [S/T/Y]	0.207947	1	0.352092	LYSSMSDTNLAEAGLNYHAQR	FALSE	High		0.510606	1.77e-06	0	1	2	6	O88737	Protein bassoon OS=Mus musculus GN=Bsn PE=1 SV=4	O88737 [1985-2005]	0	2421.05	0	7296778	9026001	83.16	53.4		High	3	807.692	2.92	0	8.28e-08	4.2	96.24
2.49953	1.96092	3.65741	2.46178	2.35774	2.65628	1xCarbamidomethyl [C5];1xPhospho [S9(100)]	0.15787	1	-0.212306	LRDACEPESGPDPSTVRR	FALSE	High	O88737 1xPhospho [S2578(100)]	-0.214021	0.00075074	0	1	2	16	O88737	Protein bassoon OS=Mus musculus GN=Bsn PE=1 SV=4	O88737 [2570-2587]	2	2121.94	0	34799615	3.30801e+07	20.86	25.07		High	4	531.241	2.45	4.46e-05	0.001222	3.76	39.1
-0.514502	-0.2824	NaN	NaN	-1.17229	NaN	1xPhospho [S10(100)]	NaN	1	NaN	YLGQGLQYGSFTDLR	FALSE	High	O88737 1xPhospho [S2046(100)]	0	0.00148515	0	1	2	1	O88737	Protein bassoon OS=Mus musculus GN=Bsn PE=1 SV=4	O88737 [2037-2051]	0	1797.82	0	5.06821e+06	2.86367e+06	7.8			High	2	899.419	5.29	0	7.67e-05	2.98	107.59
7.20962	7.0491	8.59152	7.50089	7.36314	7.45381	2xPhospho [S3(100);S9(100)]	0.133015	1	-0.179033	SLSDPKPLSPTAEESAKER	FALSE	High	O88737 2xPhospho [S2860(100);S2866(100)]	-0.177466	5.67e-10	0	1	1	47	O88737	Protein bassoon OS=Mus musculus GN=Bsn PE=1 SV=4	O88737 [2858-2876]	1	2201.97	0	1014081565	1062531420	10.69	16.46		High	3	734.663	0.33	0	5.8e-11	8.51	58.29
NaN	-1.7807	NaN	NaN	NaN	NaN		NaN	1	NaN	SLSDPKPLSPTAEESAKER	FALSE	High		0	0.000926497	0	1	1	1	O88737	Protein bassoon OS=Mus musculus GN=Bsn PE=1 SV=4	O88737 [2858-2876]	1	2042.04	0	1.89581e+06					High	4	511.265	-0.83	0	4.95e-05	2.52	41.44
5.0778	4.38502	5.83844	5.14744	5.23409	5.54165	1xPhospho [S3(100)]	0.180754	1	0.221385	SLSDPKPLSPTAEESAK	FALSE	High	O88737 1xPhospho [S2860(100)]	0.207311	6.47e-08	0	1	1	45	O88737	Protein bassoon OS=Mus musculus GN=Bsn PE=1 SV=4	O88737 [2858-2874]	0	1836.86	0	157808247	242904700	28.52	30.97		High	3	612.96	1.05	0	2.73e-09	5.64	56.83
4.10512	3.78043	5.42139	4.63513	4.57682	4.95106	2xPhospho [S3(100);S9(100)]	0.215361	1	0.281142	SLSDPKPLSPTAEESAK	FALSE	High	O88737 2xPhospho [S2860(100);S2866(100)]	0.285358	1.31e-07	0	1	1	27	O88737	Protein bassoon OS=Mus musculus GN=Bsn PE=1 SV=4	O88737 [2858-2874]	0	1916.83	0	117902952	154019796	15.18	29.36		High	3	639.615	1.12	0	8.07e-09	6.49	67.44
2.44649	3.65449	0.772753	2.21109	3.15532	2.88571	1xOxidation [M11];1xPhospho [S15(99.4)]	0.200863	1	0.332602	SGSEYNLPAFMSLYSPTETPSGSSTTPSSGRPLK	FALSE	High	O88737 1xPhospho [S1173(99.4)]	0.459465	2.85e-06	0	1	2	4	O88737	Protein bassoon OS=Mus musculus GN=Bsn PE=1 SV=4	O88737 [1159-1192]	0	3629.64	0	3.73447e+07	50630957	93.84	43.42		High	4	908.163	-1.26	0	1.36e-07	4.59	103.73
NaN	NaN	NaN	NaN	NaN	NaN	1xOxidation [M11];2xPhospho [S15(99.1);S/Y/T]	NaN	1	NaN	SGSEYNLPAFMSLYSPTETPSGSSTTPSSGRPLK	FALSE	High	O88737 2xPhospho [S1173(99.1);S/Y/T]	0	5.69e-06	0	1	2	1	O88737	Protein bassoon OS=Mus musculus GN=Bsn PE=1 SV=4	O88737 [1159-1192]	0	3709.6	0					NoQuanValues	High	3	1237.21	6.85	0	2.78e-07	4.36
2.16051	0.917027	-0.500925	NaN	1.68434	-0.362732	1xOxidation [M26];2xPhospho [S6(94.9);S15(98.2)]	0.0533829	1	-0.113061	SKTPPSNLSPIEDASPTEELRQAAEMEELHR	FALSE	High	O88737 2xPhospho [S1105(94.9);S1114(98.2)]	-0.19807	0.000156909	0	1	2	2	O88737	Protein bassoon OS=Mus musculus GN=Bsn PE=1 SV=4	O88737 [1100-1130]	2	3638.61	0	12299592	1.05122e+07	97.09	83.62		High	4	910.404	-3.85	0	8.42e-06	4.4	101.17
-0.183369	2.18123	-1.93974	NaN	NaN	NaN	2xPhospho [S12(100);S13(100)]	NaN	1	NaN	SHGPLLPTIEDSSEEEELREEEELLREQEK	FALSE	High	O88737 2xPhospho [S1050(100);S1051(100)]	0	1.61e-06	0	1	2	2	O88737	Protein bassoon OS=Mus musculus GN=Bsn PE=1 SV=4	O88737 [1039-1068]	2	3710.64	0	6.0334e+06		126.79			High	4	928.417	2.99	0	7.53e-08	6.57	106.95
-2.10243	NaN	NaN	-0.709237	-0.49935	-0.65428	1xPhospho [S/T/Y]	NaN	1	NaN	SSVSQSPAPTYPSDSHYTSLEQNVPR	FALSE	High		0	0.000215708	0	1	2	1	O88737	Protein bassoon OS=Mus musculus GN=Bsn PE=1 SV=4	O88737 [3213-3238]	0	2914.29	0	1.59539e+06	4352837		22.93		High	3	972.102	0.67	0	1.17e-05	2.95	83.81
NaN	-3.01072	NaN	NaN	-1.88629	-0.080471	3xPhospho [S7(100);S10(100);S13(100)]	NaN	1	NaN	SPQVLYSPVSPLSPHR	FALSE	High	O88737 3xPhospho [S2805(100);S2808(100);S2811(100)]	0	0.000127129	0	1	2	1	O88737	Protein bassoon OS=Mus musculus GN=Bsn PE=1 SV=4	O88737 [2799-2814]	0	2003.84	0	808204	3.36315e+06		81.39		High	3	668.619	-0.19	0	6.8e-06	4.34	101.08
3.22148	3.76222	-1.13847	2.39322	2.07746	2.39669	1xPhospho [S/T/Y]	0.0771275	1	0.165804	SRGEHSSTLPASTPSYTSGTSPTSLSSLEEDSDSSPSRR	FALSE	High		0.340714	2.6e-12	0	1	2	17	O88737	Protein bassoon OS=Mus musculus GN=Bsn PE=1 SV=4	O88737 [985-1023]	2	4120.82	0	6.39031e+07	2.72392e+07	87.8	19.97		High	4	1030.96	2.47	0	7.96e-14	10.05	79.22
-3.3216	NaN	NaN	NaN	-0.183231	0.281013	2xCarbamidomethyl [C30;3xPhospho [S/T/Y];C33]	NaN	1	NaN	SPSVSPDRGSTPTSPYSVPQIAPLPSSTLCPICK	FALSE	High		0	0.00010039	0	1	2	5	O88737	Protein bassoon OS=Mus musculus GN=Bsn PE=1 SV=4	O88737 [138-171]	1	3823.68	0	685267	6.87846e+06		26.65		High	3	1275.23	1.25	0	5.34e-06	2.97	116.79
2.83023	2.12902	3.87638	3.10672	3.44091	3.3156	1xPhospho [S4(100)]	0.264546	1	0.336822	SQGSFEYQDTQDHDYGGR	FALSE	High	O88737 1xPhospho [S1236(100)]	0.342533	5.98e-09	0	1	2	19	O88737	Protein bassoon OS=Mus musculus GN=Bsn PE=1 SV=4	O88737 [1233-1250]	0	2169.81	0	4.05034e+07	68206520	25.93	27.33		High	3	723.944	0.79	0	2.34e-10	5.91	55.56
1.13954	0.046957	1.78729	1.06024	1.06748	1.95767	2xPhospho [S7(100);S11(100)]	0.249265	1	0.340317	SQQQLHSPALSPAHSPAK	FALSE	High	O88737 2xPhospho [S241(100);S245(100)]	0.370531	3.37e-09	0	1	2	8	O88737	Protein bassoon OS=Mus musculus GN=Bsn PE=1 SV=4	O88737 [235-252]	0	2043.9	0	9519468	13525703	40.76	52.69		High	3	681.974	1.43	0	1.29e-10	7.13	41.63
NaN	NaN	NaN	NaN	NaN	NaN	1xPhospho [S33(98.5)]	NaN	1	NaN	GEHSSTLPASTPSYTSGTSPTSLSSLEEDSDSSPSR	FALSE	High	O88737 1xPhospho [S1019(98.5)]	0	2.17e-07	0	1	2	2	O88737	Protein bassoon OS=Mus musculus GN=Bsn PE=1 SV=4	O88737 [987-1022]	0	3721.59	0					NoQuanValues	High	3	1241.2	2.73	0	9.54e-09	4.45
2.72294	1.77055	3.22374	2.5025	2.95832	3.25456	1xPhospho [S5(100)]	0.279368	1	0.339839	GEEESEEDSYDPR	FALSE	High	O88737 1xPhospho [S3301(100)]	0.332718	3.28e-05	0	1	2	16	O88737	Protein bassoon OS=Mus musculus GN=Bsn PE=1 SV=4	O88737 [3297-3309]	0	1621.55	0	25764840	50160148	39.87	40.8		High	2	811.282	1.74	0	1.68e-06	3.95	42.63
-2.39571	-5.59889	-2.28958	-3.47332	-3.44883	-1.66127	1xPhospho [S9(100)]	0.173018	1	0.325709	ASPQATKASPQATK	FALSE	High	O88737 1xPhospho [S579(100)]	0.566923	0.000595947	0	1	2	5	O88737	Protein bassoon OS=Mus musculus GN=Bsn PE=1 SV=4	O88737 [571-584]	1	1465.7	0	564095	591038	88.56	90.43		High	3	489.24	1.27	0	3.24e-05	3.07	9.15
1.3628	-1.16082	1.08101	0.92694	0.586668	1.31466	1xPhospho [S11(100)]	0.246782	1	0.388563	AQGPSGQEAESPRR	FALSE	High	O88737 1xPhospho [S121(100)]	0.515091	0.00175894	0	1	2	7	O88737	Protein bassoon OS=Mus musculus GN=Bsn PE=1 SV=4	O88737 [111-124]	1	1549.68	0	5.83448e+06	9692181	88.58	37.3		High	3	517.23	0.18	0	8.89e-05	4.23	13.48
1.03078	1.11773	1.15532	0.347812	1.32743	1.21903	1xPhospho [S4(100)]	0.164615	1	-0.168077	HSYSLGFADGR	FALSE	High	O88737 1xPhospho [S2029(100)]	-0.136519	0.000995485	0	1	2	4	O88737	Protein bassoon OS=Mus musculus GN=Bsn PE=1 SV=4	O88737 [2026-2036]	0	1289.53	0	13997755	15947586	40.05	45.49		High	2	645.27	1.24	0	5.32e-05	3.47	66.02
1.24833	2.18425	3.53914	-0.163798	2.86795	2.85134	3xPhospho [T6(98.7);S/T/Y];S13(100)	0.145239	1	-0.276481	GYSYFTGSSPPLSPSTPSESPTFSPGK	FALSE	High	O88737 3xPhospho [T1479(98.7);S1486(100);S/T/Y]	-0.472075	3.94e-05	0	1	2	20	O88737	Protein bassoon OS=Mus musculus GN=Bsn PE=1 SV=4	O88737 [1474-1500]	0	3002.18	0	29604795	4.71145e+07	32.69	75.75		High	3	1001.4	1.3	0	6.56e-06	5.15	119.36
3.48971	3.68396	4.35844	3.81169	3.57773	3.90719	1xOxidation [M3];1xPhospho [S7(100)]	0.100333	1	-0.100527	GYMTPTSPAGSER	FALSE	High	O88737 1xPhospho [S1407(100)]	-0.0784966	8.26e-05	0	1	2	21	O88737	Protein bassoon OS=Mus musculus GN=Bsn PE=1 SV=4	O88737 [1401-1413]	0	1449.57	0	76960504	77058648	19.51	22.61		High	2	725.291	2.02	0	7.57e-06	4.12	37.55
2.94857	2.94326	4.01813	3.36882	3.46155	3.7631	1xPhospho [S7(100)]	0.238125	1	0.259882	GYMTPTSPAGSER	FALSE	High	O88737 1xPhospho [S1407(100)]	0.227839	7.45e-05	0	1	2	15	O88737	Protein bassoon OS=Mus musculus GN=Bsn PE=1 SV=4	O88737 [1401-1413]	0	1433.58	0	50101160	71096504	8.47	30.93		High	2	717.293	0.88	0	1.13e-05	3.8	50.52
-1.8298	NaN	NaN	NaN	-0.351469	-0.246992	3xPhospho [S3(100);S13(100)];S9(100)	NaN	1	NaN	SKSQQQLHSPALSPAHSPAK	FALSE	High	O88737 3xPhospho [S235(100);S241(100);S245(100)]	0	0.00734493	0.000290594	1	2	1	O88737	Protein bassoon OS=Mus musculus GN=Bsn PE=1 SV=4	O88737 [233-252]	1	2339	0	1.92724e+06	5.40376e+06		9.33		High	3	780.339	1.79	4.46e-05	0.0003431	3.09	40.22
-1.853	-1.68239	-1.136	-1.70404	-0.844128	-1.57693	3xPhospho [S5(98.1);S/T];S7(98.1)	0.204179	1	0.215667	TLQRSLSDPKPLSPTAEESAKER	FALSE	High	O88737 3xPhospho [S2858(98.1);S2860(98.1);S/T]	0.182098	0.00472894	0.000290594	1	1	2	O88737	Protein bassoon OS=Mus musculus GN=Bsn PE=1 SV=4	O88737 [2854-2876]	2	2780.23	0	1.8965e+06	2296288	23.98	43.96		High	4	695.814	1.99	4.46e-05	0.0002113	2.33	64.11
-0.567963	-1.42619	0.94849	-0.424165	-0.414518	0.508472	1xCarbamidomethyl [C3];1xPhospho [S7(100)]	0.113869	1	0.189272	DACEPESGPDPSTVR	FALSE	High	O88737 1xPhospho [S2578(100)]	0.238485	0.00259675	0.000290594	1	2	4	O88737	Protein bassoon OS=Mus musculus GN=Bsn PE=1 SV=4	O88737 [2572-2586]	0	1696.65	0	4621553	4842102	36.68	54.16		High	2	848.833	3.53	4.46e-05	0.0001229	3.19	47.92
NaN	NaN	NaN	NaN	NaN	NaN	3xPhospho [S3(91.3);T/S/Y]	NaN	1	NaN	GYSYFTGSSPPLSPSTPSESPTFSPGKLGPR	FALSE	High	O88737 3xPhospho [S1476(91.3);T/S/Y]	0	0.0111713	0.000290594	1	2	1	O88737	Protein bassoon OS=Mus musculus GN=Bsn PE=1 SV=4	O88737 [1474-1504]	1	3425.44	0					NoQuanValues	High	3	1142.48	-1.84	4.46e-05	0.000598	2.32
-1.26187	-1.46295	NaN	-1.09275	-1.71918	-2.47181	1xPhospho [T17(100)]	0.301915	1	-0.390986	AEPVPKPPPETTVPPGTPK	FALSE	High	O88737 1xPhospho [T645(100)]	-0.39884	0.00878522	0.000290594	1	2	3	O88737	Protein bassoon OS=Mus musculus GN=Bsn PE=1 SV=4	O88737 [629-647]	0	2019.02	0	2.59821e+06	1.96016e+06	13.38	28.4		High	3	673.679	0.68	0.0001291	0.001941	2.19	62.38
-1.35449	NaN	-4.20875	NaN	NaN	-0.897642	1xPhospho [T16(98.2)]	NaN	1	NaN	NYVMIDDISELTKDSTPTASESQR	FALSE	High	O88737 1xPhospho [T3254(98.2)]	0	0.00614024	0.000290594	1	2	1	O88737	Protein bassoon OS=Mus musculus GN=Bsn PE=1 SV=4	O88737 [3239-3262]	1	2780.23	0	632153	3.67716e+06	126.51			High	3	927.41	-6.35	4.46e-05	0.0002773	2.93	104.39
NaN	NaN	NaN	NaN	NaN	NaN	2xPhospho [S1(97.9);S7(100)]	NaN	1	NaN	SQQQLHSPALSPAHSPAKQPLGKPEQER	FALSE	High	O88737 2xPhospho [S235(97.9);S241(100)]	0	0.0212297	0.000564137	1	2	1	O88737	Protein bassoon OS=Mus musculus GN=Bsn PE=1 SV=4	O88737 [235-262]	1	3206.51	0					NoQuanValues	High	4	802.383	-0.86	0.0001291	0.001586	2.51
NaN	NaN	NaN	NaN	NaN	NaN	3xPhospho [S11(100);S14(100);S17(100)]	NaN	1	NaN	QPPKSPQVLYSPVSPLSPHR	FALSE	High	O88737 3xPhospho [S2805(100);S2808(100);S2811(100)]	0	0.0720807	0.00280896	1	2	2	O88737	Protein bassoon OS=Mus musculus GN=Bsn PE=1 SV=4	O88737 [2795-2814]	1	2454.1	0					NoQuanValues	High	3	818.706	0.75	0.001505	0.02235	2.51
0.408743	0.004076	NaN	NaN	NaN	NaN	1xCarbamidomethyl [C3];1xPhospho [S7(100)]	NaN	1	NaN	DACEPESGPDPSTVRR	FALSE	High	O88737 1xPhospho [S2578(100)]	0	0.0713761	0.00280896	1	2	6	O88737	Protein bassoon OS=Mus musculus GN=Bsn PE=1 SV=4	O88737 [2572-2587]	1	1852.75	0	7.70789e+06		23.19			High	3	618.258	3.4	0.0008279	0.007788	2.74	38.95
NaN	NaN	NaN	NaN	NaN	NaN	1xPhospho [S/Y]	NaN	1	NaN	RYSSVSNIYSDHR	FALSE	High		0	0.0989078	0.00369288	1	2	1	O88737	Protein bassoon OS=Mus musculus GN=Bsn PE=1 SV=4	O88737 [2065-2077]	1	1663.72	0					NoQuanValues	High	3	555.247	1.66	0.001051	0.0118	2.12
NaN	NaN	NaN	-1.90892	-1.49881	NaN	1xPhospho [S11(98.9)]	NaN	1	NaN	AQGPSGQEAESPRRTLQVDSR	FALSE	High	O88737 1xPhospho [S121(98.9)]	0	0.098432	0.00369288	1	2	3	O88737	Protein bassoon OS=Mus musculus GN=Bsn PE=1 SV=4	O88737 [111-131]	2	2349.09	0		1.69946e+06		40.61		High	3	783.706	4.28	0.001051	0.01172	2.34	44.85
-2.90836	NaN	-4.64985	-2.90954	-6.22004	NaN		0.145541	1	-0.33147	LQEELERER	FALSE	High		-0.785687	0.182119	0.00636718	1	2	1	O88737	Protein bassoon OS=Mus musculus GN=Bsn PE=1 SV=4	O88737 [2398-2406]	1	1201.62	0	316628	233930	111.03	107.35		High	3	401.211	2.07	0.002127	0.03489	1.47	25
-1.63336	-2.82295	-5.84065	-5.9504	NaN	NaN	1xPhospho [S/T]	NaN	1	NaN	LSRHSDSGSDSKHDATASSSTTAAATAR	FALSE	High		0	0.202948	0.00771629	1	2	1	O88737	Protein bassoon OS=Mus musculus GN=Bsn PE=1 SV=4	O88737 [2641-2668]	2	2855.26	0	920545	76804.3	102.62			High	5	571.857	0.14	0.002545	0.04251	2.25	17.08
NaN	NaN	NaN	NaN	NaN	NaN	2xPhospho [S7(100);S13(99.2)]	NaN	1	NaN	TPPSNLSPIEDASPTEELR	FALSE	High	O88737 2xPhospho [S1108(100);S1114(99.2)];Q9QYX7 2xPhospho [S1766(100);S1772(99.2)]	0	0.000583839	0	2	4	4	O88737;Q9QYX7	Protein bassoon OS=Mus musculus GN=Bsn PE=1 SV=4;Protein piccolo OS=Mus musculus GN=Pclo PE=1 SV=4	O88737 [1102-1120];Q9QYX7 [1760-1778]	0	2212.94	0					NoQuanValues	High	2	1106.97	-1.37	4.46e-05	0.0001505	3.31
0.267773	-0.221254	NaN	-1.24561	NaN	NaN	1xPhospho [S10(100)]	NaN	1	NaN	AADRLPNLASPSAEGPPRPSPGTAPR	FALSE	High	O88746 1xPhospho [S462(100)]	0	0.000249049	0	1	2	3	O88746	Target of Myb protein 1 OS=Mus musculus GN=Tom1 PE=1 SV=1	O88746 [453-478]	1	2662.31	0	6.78894e+06	2.00294e+06	27.2			High	4	666.333	-0.36	0	1.35e-05	4.05	73.09
3.80887	4.87234	3.09293	4.21328	5.63243	4.84646	1xPhospho [S14(100)]	0.668382	0.789674	0.838461	ASTAAPVASPAAPSPGSSGGGGFFSSLSNAVK	FALSE	High	O88935 1xPhospho [S67(100)]	0.972675	2.36e-12	0	1	3	22	O88935	Synapsin-1 OS=Mus musculus GN=Syn1 PE=1 SV=2	O88935 [54-85]	0	2914.36	0	9.60163e+07	1.97088e+08	81.08	57.54		High	3	972.127	1.46	0	1.59e-13	8.85	110.42
0.613106	2.68787	1.3677	0.839915	1.58347	-1.35248	2xPhospho [S20(100);S22(100)]	0.48813	0.822566	-0.76401	QSRPVAGGPGAPPAARPPASPSPQR	FALSE	High	O88935 2xPhospho [S551(100);S553(100)]	-1.19926	0.000137305	0	1	3	8	O88935	Synapsin-1 OS=Mus musculus GN=Syn1 PE=1 SV=2	O88935 [532-556]	0	2566.21	0	1.04791e+07	8.50106e+06	96.83	83.09		High	4	642.308	1.09	0	7.35e-06	5.21	47.95
1.13265	1.86643	2.40818	1.81149	2.22949	1.33846	1xPhospho [S/T]	0.00675765	0.984806	-0.00975663	GSHSQSSSPGALTLGR	FALSE	High		-0.00927258	0.0010006	0	1	3	8	O88935	Synapsin-1 OS=Mus musculus GN=Syn1 PE=1 SV=2	O88935 [431-446]	0	1621.73	0	1.50219e+07	17323999	28.95	35.8		High	2	811.37	-0.4	0	5.33e-05	3.3	43.84
2.05929	1.25915	-4.06287	0.805879	-0.475586	-0.879883	1xPhospho [S/T]	0.010775	0.987703	0.0261113	SQSLTNAFNLPEPAPPRPSLSQDEVKAETIR	FALSE	High		0.0649481	0.157242	0.0052285	1	2	1	O88935	Synapsin-1 OS=Mus musculus GN=Syn1 PE=1 SV=2	O88935 [664-694]	1	3472.71	0	15591196	4.64142e+06	96.22	43.61		High	4	868.941	9.29	0.0017	0.02629	1.88	101.84
7.50545	8.11464	8.52792	7.93576	8.00031	7.01022	1xPhospho [S3(100)]	0.386545	0.989565	-0.427769	DASPGRGSHSQSSSPGALTLGR	FALSE	High	O88935 1xPhospho [S427(100)]	-0.400575	1.67e-09	0	1	3	59	O88935	Synapsin-1 OS=Mus musculus GN=Syn1 PE=1 SV=2	O88935 [425-446]	1	2205	0	1244882210	1162881952	29.89	31.59		High	3	735.674	1.06	0	1.8e-09	7.22	45.03
-0.552263	-0.182611	0.0981522	-2.60117	0.376047	-0.362108	2xPhospho [S4(99.3);S8(99.3)]	0.286961	0.989843	-0.459577	GSHSQSSSPGALTLGR	FALSE	High	O88935 2xPhospho [S434(99.3);S438(99.3)]	-0.65017	0.00568632	0.000290594	1	3	3	O88935	Synapsin-1 OS=Mus musculus GN=Syn1 PE=1 SV=2	O88935 [431-446]	0	1701.7	0	4.67212e+06	5.32997e+06	31.57	79.12		High	2	851.351	-2.33	4.46e-05	0.0002553	2.42	56.82
1.65048	2.37437	2.76493	1.42422	3.10305	2.40807	2xPhospho [S9(100);S14(100)]	0.0277878	0.993698	0.0446668	ASTAAPVASPAAPSPGSSGGGGFFSSLSNAVK	FALSE	High	O88935 2xPhospho [S62(100);S67(100)]	0.0485226	1.21e-09	0	1	3	10	O88935	Synapsin-1 OS=Mus musculus GN=Syn1 PE=1 SV=2	O88935 [54-85]	0	2994.33	1	21508315	3.63607e+07	32.42	61.38		High	3	998.783	1.93	0	4.5e-11	6.43	117.06
-2.9604	-1.45186	-0.669968	-2.10638	-0.589451	-2.07891	1xPhospho [S3(100)]	0.0416283	0.99478	0.0765802	QASQAGPGPR	FALSE	High	O88935 1xPhospho [S605(100)]	0.102497	0.00101612	0	1	3	6	O88935	Synapsin-1 OS=Mus musculus GN=Syn1 PE=1 SV=2	O88935 [603-612]	0	1048.46	0	1.73342e+06	1.6215e+06	45.21	73.13		High	2	524.733	1.56	4.46e-05	0.001307	2.32	11.8
2.38687	3.33795	3.85836	2.97594	4.20064	3.69729	1xPhospho [S3(99.6)]	0.315097	0.997941	0.406459	LPSPTAAPQQSASQATPVTQGQGR	FALSE	High	O88935 1xPhospho [S510(99.6)]	0.43023	2.22e-09	0	1	3	18	O88935	Synapsin-1 OS=Mus musculus GN=Syn1 PE=1 SV=2	O88935 [508-531]	0	2458.17	0	4.00007e+07	8.88636e+07	34.45	50.38		High	3	820.064	1.72	0	1.9e-10	6.73	68.41
2.95294	3.52449	4.44894	3.31885	4.38032	2.8155	1xPhospho [S3(100)]	0.0760505	1	-0.120957	QASISGPAPTK	FALSE	High	O88935 1xPhospho [S568(100)]	-0.137233	7.15e-05	0	1	2	13	O88935	Synapsin-1 OS=Mus musculus GN=Syn1 PE=1 SV=2	O88935 [566-576]	0	1136.53	0	60235096	48225916	17.8	65.21		High	2	568.772	1.49	0	3.76e-06	3.93	31.58
NaN	0.477432	NaN	NaN	NaN	NaN	1xPhospho [S20(98.5)]	NaN	1	NaN	QSRPVAGGPGAPPAARPPASPSPQR	FALSE	High	O88935 1xPhospho [S551(98.5)]	0	0.000674052	0	1	3	1	O88935	Synapsin-1 OS=Mus musculus GN=Syn1 PE=1 SV=2	O88935 [532-556]	0	2486.24	0	9068999					High	4	622.315	-1.32	0	3.66e-05	4.54	45.01
0.887077	2.05215	2.41411	0.128211	2.37045	NaN	2xPhospho [S3(100);S14(100)]	0.195224	1	-0.350741	DASPGRGSHSQSSSPGALTLGR	FALSE	High	O88935 2xPhospho [S427(100);S438(100)]	-0.535117	5.95e-05	0	1	3	8	O88935	Synapsin-1 OS=Mus musculus GN=Syn1 PE=1 SV=2	O88935 [425-446]	1	2284.97	0	14699614	1.31617e+07	42.82	103.35		High	3	762.328	-0.4	0	3.12e-06	4.7	52.68
0.816708	0.881046	2.00765	1.07027	2.17869	1.15833	3xPhospho [S3(99.7);S/T];S14(100)	0.168031	1	0.228158	DASPGRGSHSQSSSPGALTLGR	FALSE	High	O88935 3xPhospho [S427(99.7);S438(100);S/T]	0.233959	5.53e-05	0	1	3	9	O88935	Synapsin-1 OS=Mus musculus GN=Syn1 PE=1 SV=2	O88935 [425-446]	1	2364.94	0	11996632	15290477	4.65	54.73		High	3	788.983	-0.68	0	2.99e-06	4.64	63.82
NaN	NaN	NaN	NaN	NaN	NaN		NaN	1	NaN	GSHSQSSSPGALTLGR	FALSE	High		0	0.00176798	0	1	3	2	O88935	Synapsin-1 OS=Mus musculus GN=Syn1 PE=1 SV=2	O88935 [431-446]	0	1541.77	0					NoQuanValues	High	3	514.594	1.45	0	8.92e-05	2.59
-1.74696	-0.628222	-1.77675	-0.97358	-0.513885	-1.34362	1xPhospho [S3(100)]	0.418958	0.98726	0.464563	SLSLSLPGPR	FALSE	High	O89084 1xPhospho [S13(100)]	0.440279	0.000798415	0	1	1	6	O89084	cAMP-specific 3',5'-cyclic phosphodiesterase 4A OS=Mus musculus GN=Pde4a PE=1 SV=2	O89084 [11-20]	0	1106.56	0	2.04115e+06	2.69935e+06	73.34	35.51		High	2	553.785	2.02	4.46e-05	0.0002367	2.77	98.24
-2.19543	-1.23858	-3.23166	-2.80347	-1.34264	-2.62235	1xPhospho [T4(99.6)]	0.015413	0.988198	-0.0277048	LVHTGSLNINVPR	FALSE	High	O89084 1xPhospho [T331(99.6)]	-0.0342595	0.00298207	0.000290594	1	3	4	O89084	cAMP-specific 3',5'-cyclic phosphodiesterase 4A OS=Mus musculus GN=Pde4a PE=1 SV=2	O89084 [328-340]	0	1499.77	0	1.49579e+06	1.11256e+06	81.34	67.49		High	3	500.597	1.72	4.46e-05	0.0001385	2.42	76.43
NaN	NaN	NaN	NaN	NaN	NaN	1xPhospho [S15(100)]	NaN	1	NaN	GLGESDALDSEPAVSPLLPR	FALSE	High	P00520-4 1xPhospho [S588(100)]	0	0.000637059	0	1	4	1	P00520-4	Isoform IV of Tyrosine-protein kinase ABL1 OS=Mus musculus GN=Abl1	P00520-4 [574-593]	0	2103	0					NoQuanValues	High	2	1052.01	1.15	0	3.45e-05	3.01
-1.44486	-1.53918	0.780949	-1.40902	-1.94662	-2.19986	1xPhospho [S3(100)]	0.635132	0.775751	-0.864119	SISVYRDK	FALSE	High	P01831 1xPhospho [S122(100)]	-1.11747	0.0787262	0.00326409	1	1	2	P01831	Thy-1 membrane glycoprotein OS=Mus musculus GN=Thy1 PE=1 SV=1	P01831 [120-127]	1	1047.49	0	2.5166e+06	1.67428e+06	43.26	9.08		High	2	524.248	2.03	0.0009255	0.00872	1.62	29.48
0.844803	1.8806	2.7112	1.77911	1.62085	1.99406	1xPhospho [S4(100)]	0.00847655	0.985327	-0.0135082	VTLSNQPYIK	FALSE	High	P01831 1xPhospho [S82(100)]	-0.0141916	0.00212629	0.000290594	1	1	17	P01831	Thy-1 membrane glycoprotein OS=Mus musculus GN=Thy1 PE=1 SV=1	P01831 [79-88]	0	1242.61	0	18060812	19849155	32.24	26.52		High	2	621.811	2.05	4.46e-05	0.0002242	2.58	59.79
0.38826	0.49962	1.64378	2.4391	0.398376	0.133488		0.0610891	1	0.109968	VTLSNQPYIK	FALSE	High		0.146434	0.000778193	0	1	1	9	P01831	Thy-1 membrane glycoprotein OS=Mus musculus GN=Thy1 PE=1 SV=1	P01831 [79-88]	0	1162.65	0	8966843	8506280	3.33	73.66		High	2	581.828	1.58	0	4.2e-05	2.68	56.55
-1.08562	-0.17889	2.10672	-1.62371	-3.11003	NaN		0.84238	0.598265	-1.43466	LAADDFR	FALSE	High		-2.64761	0.0214464	0.000564137	1	20	2	P02535	Keratin, type I cytoskeletal 10 OS=Mus musculus GN=Krt10 PE=1 SV=3	P02535 [227-233]	0	807.4	0	5754225	1.07331e+06	63.97	49.04		High	2	404.204	2.24	0.0001291	0.001611	1.86	40.24
NaN	NaN	NaN	NaN	NaN	NaN		NaN	1	NaN	ALEESNYELEGK	FALSE	High		0	0.00177707	0.000290594	1	3	1	P02535	Keratin, type I cytoskeletal 10 OS=Mus musculus GN=Krt10 PE=1 SV=3	P02535 [164-175]	0	1381.65	0					NoQuanValues	High	2	691.33	2.88	4.46e-05	8.95e-05	2.29
-1.7977	-0.795542	NaN	0.54742	-1.18076	-0.252392	1xPhospho [S1(100)]	0.566189	0.818388	0.804304	SYASETVVR	FALSE	High	P03995 1xPhospho [S12(100)]	1.00138	0.00174995	0	1	2	3	P03995	Glial fibrillary acidic protein OS=Mus musculus GN=Gfap PE=1 SV=4	P03995 [12-20]	0	1091.48	0	2.71944e+06	5751124	44.04	40.66		High	2	546.242	-0.14	0	8.85e-05	2.59	45.2
NaN	-1.83696	-0.580835	NaN	-2.44035	-1.39206		0.320226	0.973437	-0.53663	TNAENEFVTIK	FALSE	High		-0.707301	0.00057492	0	1	1	2	P04104	Keratin, type II cytoskeletal 1 OS=Mus musculus GN=Krt1 PE=1 SV=4	P04104 [286-296]	0	1265.64	0	1.83357e+06	1.76173e+06	0.79	52.9		High	2	633.324	2.74	0	3.12e-05	2.6	62.28
1.07234	2.63397	2.72247	1.83314	0.59273	0.905811	1xPhospho [S2(100)]	0.723929	0.765008	-0.895681	FSWGGR	FALSE	High	P04370-11 1xPhospho [S161(100)]	-1.03236	0.223769	0.00858352	1	3	4	P04370-11	Isoform 11 of Myelin basic protein OS=Mus musculus GN=Mbp	P04370-11 [160-165]	0	789.308	0	18202426	12835312	57.75	27.39		High	2	395.159	2.25	0.007037	0.1164	1.66	65.04
-2.50682	0.6992	-1.51719	-0.847186	-1.02257	0.0328026	1xPhospho [S2(100)]	0.189274	1	0.330089	FSWGAEGQKPGFGYGGR	FALSE	High	P04370-4 1xPhospho [S139(100)]	0.49595	2.52e-06	0	1	3	5	P04370-4	Isoform 4 of Myelin basic protein OS=Mus musculus GN=Mbp	P04370-4 [138-154]	0	1880.81	0	1.20541e+06	3.17682e+06	129.02	55.72		High	3	627.609	-0.3	0	1.2e-07	3.69	93.15
-4.84818	-2.6166	0.642269	-1.3963	-1.46855	-2.15635		0.137566	1	0.284234	GAEGQKPGFGYGGR	FALSE	High		0.600436	0.00843298	0.000290594	1	2	1	P04370-9	Isoform 9 of Myelin basic protein OS=Mus musculus GN=Mbp	P04370-9 [130-143]	0	1380.67	0	1062096	1.80428e+06	115.08	21.4		High	3	460.894	0.38	4.46e-05	0.0004063	1.69	31.19
-1.56896	0.375704	0.17576	-1.57483	-2.34451	-2.64668	1xPhospho [T4(100)]	1.24905	0.490465	-1.5475	HRDTGILDSIGR	FALSE	High	P04370-9 1xPhospho [T34(100)];P04370-11 1xPhospho [T34(100)];P04370-4 1xPhospho [T34(100)]	-1.84951	4.35e-05	0	3	12	5	P04370-9;P04370-11;P04370-4	Isoform 9 of Myelin basic protein OS=Mus musculus GN=Mbp;Isoform 11 of Myelin basic protein OS=Mus musculus GN=Mbp;Isoform 4 of Myelin basic protein OS=Mus musculus GN=Mbp	P04370-9 [31-42];P04370-11 [31-42];P04370-4 [31-42]	1	1419.67	0	3.11526e+06	1.27072e+06	72.17	19.23	NotUnique	High	3	473.897	1.27	0	2.25e-06	3.74	58.65
-2.02295	-2.1244	-1.97944	-1.8538	-3.85931	-5.82844		0.718827	0.664781	-1.09508	FFSGDRGAPK	FALSE	High		-1.80492	0.122074	0.0041529	3	12	2	P04370-9;P04370-11;P04370-4	Isoform 9 of Myelin basic protein OS=Mus musculus GN=Mbp;Isoform 11 of Myelin basic protein OS=Mus musculus GN=Mbp;Isoform 4 of Myelin basic protein OS=Mus musculus GN=Mbp	P04370-9 [43-52];P04370-11 [43-52];P04370-4 [43-52]	1	1081.54	0	1.49393e+06	444682	40.45	98.52	NotUnique	High	3	361.186	2.06	0.00125	0.01648	1.67	24.83
5.21115	6.34571	6.39183	5.96438	4.56341	3.90626	1xPhospho [T7(100)]	0.74784	0.718877	-0.960813	NIVTPRTPPPSQGK	FALSE	High	P04370-9 1xPhospho [T122(100)];P04370-11 1xPhospho [T122(100)];P04370-4 1xPhospho [T122(100)]	-1.17154	3.38e-07	0	3	11	64	P04370-9;P04370-11;P04370-4	Isoform 9 of Myelin basic protein OS=Mus musculus GN=Mbp;Isoform 11 of Myelin basic protein OS=Mus musculus GN=Mbp;Isoform 4 of Myelin basic protein OS=Mus musculus GN=Mbp	P04370-9 [116-129];P04370-11 [116-129];P04370-4 [116-129]	1	1571.79	0	253790632	152595060	49.09	54.71	NotUnique	High	2	786.401	0.69	0	1.51e-08	5.27	34.26
-0.0795536	0.655903	-3.65669	0.708005	-1.87845	-1.9105		4.16255e-05	0.982464	-9.72115e-05	TQDENPVVHFFK	FALSE	High		-0.000203133	0.000656978	0	3	11	5	P04370-9;P04370-11;P04370-4	Isoform 9 of Myelin basic protein OS=Mus musculus GN=Mbp;Isoform 11 of Myelin basic protein OS=Mus musculus GN=Mbp;Isoform 4 of Myelin basic protein OS=Mus musculus GN=Mbp	P04370-9 [104-115];P04370-11 [104-115];P04370-4 [104-115]	0	1460.72	0	6.48356e+06	1.82227e+06	89.71	91.21	NotUnique	High	3	487.578	1.34	0	3.56e-05	2.74	80.72
-0.644024	-0.710438	-1.42133	0.721669	-1.25316	-1.64186		0.0926856	1	0.157765	DTGILDSIGR	FALSE	High		0.20081	0.00125394	0	3	12	6	P04370-9;P04370-11;P04370-4	Isoform 9 of Myelin basic protein OS=Mus musculus GN=Mbp;Isoform 11 of Myelin basic protein OS=Mus musculus GN=Mbp;Isoform 4 of Myelin basic protein OS=Mus musculus GN=Mbp	P04370-9 [33-42];P04370-11 [33-42];P04370-4 [33-42]	0	1046.55	0	3.98084e+06	2.70756e+06	58.48	73.43	NotUnique	High	2	523.778	1.04	0	6.57e-05	2.43	80.9
NaN	-0.167835	NaN	NaN	NaN	NaN		NaN	1	NaN	HRDTGILDSIGR	FALSE	High		0	0.00157133	0	3	12	1	P04370-9;P04370-11;P04370-4	Isoform 9 of Myelin basic protein OS=Mus musculus GN=Mbp;Isoform 11 of Myelin basic protein OS=Mus musculus GN=Mbp;Isoform 4 of Myelin basic protein OS=Mus musculus GN=Mbp	P04370-9 [31-42];P04370-11 [31-42];P04370-4 [31-42]	1	1339.71	0	5798490				NotUnique	High	3	447.241	1.59	0	8.07e-05	2.79	49.39
-3.61442	-2.60825	-0.984236	-3.91881	NaN	NaN	1xPhospho [S]	NaN	1	NaN	QSRSPLPSHAR	FALSE	High		0	0.0194729	0.000290594	3	5	2	P04370-9;P04370-11;P04370-4	Isoform 9 of Myelin basic protein OS=Mus musculus GN=Mbp;Isoform 11 of Myelin basic protein OS=Mus musculus GN=Mbp;Isoform 4 of Myelin basic protein OS=Mus musculus GN=Mbp	P04370-9 [63-73];P04370-11 [63-73];P04370-4 [63-73]	1	1315.63	0	1.06826e+06	314016	41.77		NotUnique	High	3	439.214	1.33	4.46e-05	0.001386	2.05	9.66
-2.59613	-3.08977	-3.68052	-4.80021	NaN	NaN	1xOxidation [M10]	NaN	1	NaN	SKYLATASTMDHAR	FALSE	High		0	0.0415464	0.00134801	3	12	1	P04370-9;P04370-11;P04370-4	Isoform 9 of Myelin basic protein OS=Mus musculus GN=Mbp;Isoform 11 of Myelin basic protein OS=Mus musculus GN=Mbp;Isoform 4 of Myelin basic protein OS=Mus musculus GN=Mbp	P04370-9 [11-24];P04370-11 [11-24];P04370-4 [11-24]	1	1567.75	0	765111	170462	65.58		NotUnique	High	3	523.258	3.2	0.000323	0.00406	1.93	18.16
NaN	NaN	NaN	NaN	NaN	NaN		NaN	1	NaN	HGFLPR	FALSE	High		0	0.0924389	0.00350621	3	12	1	P04370-9;P04370-11;P04370-4	Isoform 9 of Myelin basic protein OS=Mus musculus GN=Mbp;Isoform 11 of Myelin basic protein OS=Mus musculus GN=Mbp;Isoform 4 of Myelin basic protein OS=Mus musculus GN=Mbp	P04370-9 [25-30];P04370-11 [25-30];P04370-4 [25-30]	0	726.405	0					NoQuanValues	High	2	363.706	1.54	0.000993	0.01077	1.69
NaN	NaN	NaN	-3.38507	NaN	-3.13805		NaN	1	NaN	GAYDAQGTLSK	FALSE	High		0	0.143272	0.0047931	2	5	2	P04370-9;P04370-4	Isoform 9 of Myelin basic protein OS=Mus musculus GN=Mbp;Isoform 4 of Myelin basic protein OS=Mus musculus GN=Mbp	P04370-9 [156-166];P04370-4 [167-177]	0	1110.54	0		594778		37.12	NotUnique	High	2	555.776	2.81	0.001505	0.02215	1.2	30.73
-0.425016	-0.0392876	1.79157	0.864652	0.807619	-0.612896	1xPhospho [S8(99.7)]	0.0361181	0.993786	-0.0667759	GILAADESTGSIAK	FALSE	High	P05064 1xPhospho [S36(99.7)]	-0.0892973	4.84e-05	0	1	1	11	P05064	Fructose-bisphosphate aldolase A OS=Mus musculus GN=Aldoa PE=1 SV=2	P05064 [29-42]	0	1412.67	0	6.33887e+06	8.64808e+06	32.79	42.21		High	2	706.837	0.38	0	7.63e-06	3.77	73.84
1.82006	1.8449	3.42327	2.28299	2.33197	1.68087	1xPhospho [S11(99.7)]	0.175712	1	-0.246821	GILAADESTGSIAKR	FALSE	High	P05064 1xPhospho [S39(99.7)]	-0.264133	2.94e-06	0	1	1	28	P05064	Fructose-bisphosphate aldolase A OS=Mus musculus GN=Aldoa PE=1 SV=2	P05064 [29-43]	1	1568.77	0	2.4191e+07	2.31143e+07	13.09	22.34		High	3	523.594	0.47	0	1.4e-07	5.11	57.71
-4.11685	-3.40523	-4.69213	-1.25935	-3.23108	-3.22075		0.930742	0.642038	1.19715	EIIDLVLDR	FALSE	High		1.50101	0.0372044	0.00134801	1	3	1	P05213	Tubulin alpha-1B chain OS=Mus musculus GN=Tuba1b PE=1 SV=2	P05213 [113-121]	0	1085.62	0	394880	734830	68.48	64.76		High	2	543.315	2.08	0.0002864	0.003511	1.42	103.42
-0.357817	1.35118	-1.77154	1.35182	1.16282	0.7861		0.672249	0.717444	0.958857	DYEEVGVDSVEGEGEEEGEEY	FALSE	High		1.35964	0.00822002	0.000290594	1	2	4	P05213	Tubulin alpha-1B chain OS=Mus musculus GN=Tuba1b PE=1 SV=2	P05213 [431-451]	0	2348.9	0	5346232	12121916	107.24	11.27		High	2	1174.95	-0.94	4.46e-05	0.00128	3.08	100.79
-1.64328	0.233994	-6.10633	-0.81037	-0.309631	-0.71797		0.428808	0.814178	0.792979	EDMAALEKDYEEVGVDSVEGEGEEEGEEY	FALSE	High		1.89255	0.000893815	0	1	2	1	P05213	Tubulin alpha-1B chain OS=Mus musculus GN=Tuba1b PE=1 SV=2	P05213 [423-451]	1	3236.31	0	2193236	4.16485e+06	119.12	31.17		High	3	1079.44	2.62	0	4.78e-05	3.12	109.1
-1.97279	-1.4205	-6.17496	-0.785487	-2.19011	-2.17774		0.395574	0.877312	0.710259	TIGGGDDSFNTFFSETGAGK	FALSE	High		1.47164	2.52e-07	0	1	4	4	P05213	Tubulin alpha-1B chain OS=Mus musculus GN=Tuba1b PE=1 SV=2	P05213 [41-60]	0	2007.89	0	1.74539e+06	1.51414e+06	87.73	39.43		High	2	1004.45	-1.79	0	4.45e-08	3.97	103.34
-1.23131	-0.593178	-3.35775	-1.45594	-1.16567	-1.38237	1xPhospho [S8(100)]	0.177488	1	0.293044	TIGGGDDSFNTFFSETGAGK	FALSE	High	P05213 1xPhospho [S48(100)]	0.392753	3.37e-06	0	1	4	4	P05213	Tubulin alpha-1B chain OS=Mus musculus GN=Tuba1b PE=1 SV=2	P05213 [41-60]	0	2087.86	0	2918098	2627815	82.2	24.98		High	2	1044.44	1.9	0	1.62e-07	3.5	108.12
0.744337	0.586424	1.64541	2.36268	1.12629	0.442173		0.186576	1	0.276413	DVNAAIATIK	FALSE	High		0.318327	0.000823376	0	1	4	12	P05213	Tubulin alpha-1B chain OS=Mus musculus GN=Tuba1b PE=1 SV=2	P05213 [327-336]	0	1015.58	0	9780688	14088498	14.39	48.48		High	2	508.293	1.2	4.46e-05	0.0001432	2.93	65.16
-1.08438	-0.689701	-3.91116	0.702727	-1.42015	-2.8754		0.183048	1	0.357306	AVFVDLEPTVIDEVR	FALSE	High		0.697476	3.87e-06	0	1	3	4	P05213	Tubulin alpha-1B chain OS=Mus musculus GN=Tuba1b PE=1 SV=2	P05213 [65-79]	0	1701.91	0	3.23095e+06	2.41162e+06	81.84	96.82		High	2	851.457	0.02	0	1.87e-07	3.58	108.09
-2.45979	-2.29287	-2.22544	-3.93266	-2.1165	-1.85889	1xPhospho [T8(100)]	0.179598	1	-0.268086	DVNAAIATIK	FALSE	High	P05213 1xPhospho [T334(100)]	-0.309982	0.0092936	0.000290594	1	4	3	P05213	Tubulin alpha-1B chain OS=Mus musculus GN=Tuba1b PE=1 SV=2	P05213 [327-336]	0	1095.54	0	1.24534e+06	1.48828e+06	38.39	66.71		High	2	548.276	0.92	4.46e-05	0.0004706	2.99	65.72
-3.34313	-2.68208	NaN	-4.11964	NaN	NaN	1xPhospho [T/Y]	NaN	1	NaN	AVFVDLEPTVIDEVRTGTYR	FALSE	High		0	0.134801	0.00459076	1	3	1	P05213	Tubulin alpha-1B chain OS=Mus musculus GN=Tuba1b PE=1 SV=2	P05213 [65-84]	1	2360.15	0	827782	273210	28.44			High	3	787.391	1.91	0.001344	0.01966	2.22	108.61
-0.878828	-0.2439	-4.09892	1.27807	-0.621374	-1.12555		0.493501	0.791993	0.833887	VGINYQPPTVVPGGDLAK	FALSE	High		1.58427	0.00208314	0.000290594	2	6	4	P05213;P68368	Tubulin alpha-1B chain OS=Mus musculus GN=Tuba1b PE=1 SV=2;Tubulin alpha-4A chain OS=Mus musculus GN=Tuba4a PE=1 SV=1	P05213 [353-370];P68368 [353-370]	0	1824.99	0	3725700	4195315	86.91	72.61	NotUnique	High	2	912.997	0.65	4.46e-05	0.0001026	2.73	96.77
NaN	NaN	NaN	-2.17482	NaN	NaN	1xOxidation [M2];2xCarbamidomethyl [C4;C5]	NaN	1	NaN	YMACCLLYR	FALSE	High		0	0.0186018	0.000290594	2	5	1	P05213;P68368	Tubulin alpha-1B chain OS=Mus musculus GN=Tuba1b PE=1 SV=2;Tubulin alpha-4A chain OS=Mus musculus GN=Tuba4a PE=1 SV=1	P05213 [312-320];P68368 [312-320]	0	1265.55	0		1.05183e+06			NotUnique	High	2	633.277	-0.2	4.46e-05	0.001296	1.47	69.86
-1.16426	-0.486219	-0.306463	1.15475	-0.886402	-1.18845		0.16689	1	0.269823	NLDIERPTYTNLNR	FALSE	High		0.345612	0.00420337	0.000290594	2	6	6	P05213;P68368	Tubulin alpha-1B chain OS=Mus musculus GN=Tuba1b PE=1 SV=2;Tubulin alpha-4A chain OS=Mus musculus GN=Tuba4a PE=1 SV=1	P05213 [216-229];P68368 [216-229]	0	1718.88	0	3.05693e+06	3.49127e+06	37.14	74.45	NotUnique	High	3	573.632	-0.73	4.46e-05	0.0001879	2.42	69.26
3.23046	-2.50646	-0.278419	2.40135	2.08325	2.56942	1xPhospho [S13(100)]	0.586689	0.680995	1.01238	LFGGFNSSDTVTSPQR	FALSE	High	P05480 1xPhospho [S75(100)]	2.20281	7.23e-09	0	1	1	13	P05480	Neuronal proto-oncogene tyrosine-protein kinase Src OS=Mus musculus GN=Src PE=1 SV=4	P05480 [62-77]	0	1792.79	0	2.2739e+06	2.73487e+07	160.1	27.12		High	2	896.899	-0.18	0	2.85e-10	6.22	91.42
0.605198	NaN	NaN	-0.451373	NaN	NaN	1xPhospho [S1(100)]	NaN	1	NaN	SLEPSENVHGAGGAFPASQTPSKPASADGHR	FALSE	High	P05480 1xPhospho [S17(100)]	0	2.63e-07	0	1	1	2	P05480	Neuronal proto-oncogene tyrosine-protein kinase Src OS=Mus musculus GN=Src PE=1 SV=4	P05480 [17-47]	0	3139.42	0	10421837	3.47341e+06				High	4	785.613	1.9	0	1.16e-08	4.88	57.21
NaN	NaN	NaN	NaN	NaN	NaN	1xPhospho [S3(97.2)]	NaN	1	NaN	RRSLEPSENVHGAGGAFPASQTPSKPASADGHR	FALSE	High	P05480 1xPhospho [S17(97.2)]	0	0.0355585	0.00134801	1	1	1	P05480	Neuronal proto-oncogene tyrosine-protein kinase Src OS=Mus musculus GN=Src PE=1 SV=4	P05480 [15-47]	2	3451.63	0					NoQuanValues	High	6	576.112	3.57	0.0002864	0.003305	2.86
6.04819	7.05897	7.5388	5.84916	5.51374	6.37332	1xPhospho [S6(100)]	0.894581	0.727981	-0.964581	ATTDNSPSSKAEDGPAKEEPK	FALSE	High	P06837 1xPhospho [S142(100)]	-0.969908	6.14e-11	0	1	1	85	P06837	Neuromodulin OS=Mus musculus GN=Gap43 PE=1 SV=1	P06837 [137-157]	2	2238.98	0	512848561	2.94862e+08	36.71	43.31		High	3	746.996	-1.51	0	4.03e-12	7.27	21.61
2.81289	3.24821	4.90752	3.02823	2.33803	2.82693	1xPhospho [T26(99.6)]	0.620481	0.809655	-0.790551	AEDGPAKEEPKQADVPAAVTDAAATTPAAEDAATK	FALSE	High	P06837 1xPhospho [T172(99.6)]	-0.925142	3.08e-12	0	1	1	17	P06837	Neuromodulin OS=Mus musculus GN=Gap43 PE=1 SV=1	P06837 [147-181]	2	3487.61	0	6.18938e+07	38745596	27.13	20.16		High	4	872.661	3.65	0	9.49e-14	9.15	71.18
2.55047	3.6688	4.4853	3.46019	1.66612	2.57743	1xPhospho [S15(99.5)]	0.584592	0.809922	-0.791747	EGDGSATTDAAPATSPK	FALSE	High	P06837 1xPhospho [S96(99.5)]	-1.00027	6.21e-08	0	1	1	23	P06837	Neuromodulin OS=Mus musculus GN=Gap43 PE=1 SV=1	P06837 [82-98]	0	1655.68	0	61772429	40889593	34.68	42.52		High	2	828.344	1.1	0	2.62e-09	5.35	29.06
2.2946	3.62334	4.41935	2.4707	1.53713	3.34093	1xPhospho [S16(99.4)]	0.543778	0.826908	-0.760711	KEGDGSATTDAAPATSPKAEEPSK	FALSE	High	P06837 1xPhospho [S96(99.4)]	-0.996179	5.1e-09	0	1	1	32	P06837	Neuromodulin OS=Mus musculus GN=Gap43 PE=1 SV=1	P06837 [81-104]	2	2425.08	0	5.90124e+07	2.63261e+07	40.53	71.64		High	3	809.032	2.19	0	1.99e-10	7.1	30.05
0.0312023	0.894857	1.41857	0.572064	-0.559055	0.448734	1xPhospho [S15(100)]	0.508635	0.919735	-0.603297	KGEGDAAPSEEKAGSAETESAAK	FALSE	High	P06837 1xPhospho [S128(100)]	-0.627629	1.93e-06	0	1	1	7	P06837	Neuromodulin OS=Mus musculus GN=Gap43 PE=1 SV=1	P06837 [114-136]	2	2299.99	0	7372536	7.06061e+06	32.28	35.89		High	3	767.337	1.18	0	9.07e-08	5.43	24.21
1.99787	3.63499	4.17712	2.18771	2.2229	3.24231	1xPhospho [S/T]	0.412668	0.934608	-0.579517	AAQPPTETAESSQAEEEKDAVDEAKPK	FALSE	High		-0.719015	2.5e-07	0	1	1	10	P06837	Neuromodulin OS=Mus musculus GN=Gap43 PE=1 SV=1	P06837 [182-208]	1	2936.3	0	49891072	30128456	51	58.88		High	3	979.442	2.33	0	1.1e-08	4.63	57.94
6.39384	8.08776	8.28491	7.11956	6.1781	7.81193	1xPhospho [S15(99.5)]	0.29244	0.994447	-0.436788	EGDGSATTDAAPATSPKAEEPSK	FALSE	High	P06837 1xPhospho [S96(99.5)]	-0.552306	3.3e-09	0	1	1	57	P06837	Neuromodulin OS=Mus musculus GN=Gap43 PE=1 SV=1	P06837 [82-104]	1	2296.98	0	860182650	660440673	58.43	64.28		High	2	1149	1.52	0	6.35e-10	7.18	36.78
-1.76196	-1.0397	-0.158779	-0.642091	-2.4077	-1.38282		0.286869	0.998003	-0.412172	ESARQDEGKEDPEADQEHA	FALSE	High		-0.490725	0.00475322	0.000290594	1	1	4	P06837	Neuromodulin OS=Mus musculus GN=Gap43 PE=1 SV=1	P06837 [209-227]	2	2140.9	0	2.47052e+06	2.627e+06	22.67	41.71		High	4	535.982	1.89	4.46e-05	0.0002116	2.77	17.15
5.98516	7.67421	7.8308	6.48089	6.2253	7.75571	1xPhospho [S15(99.1)]	0.171212	1	-0.272667	EGDGSATTDAAPATSPKAEEPSKAGDAPSEEK	FALSE	High	P06837 1xPhospho [S96(99.1)]	-0.342758	9.02e-11	0	1	1	53	P06837	Neuromodulin OS=Mus musculus GN=Gap43 PE=1 SV=1	P06837 [82-113]	2	3181.37	0	627902614	482856848	59.15	74.6		High	3	1061.13	1.49	0	5.87e-12	8.2	41.43
-5.71727	-2.70606	-1.67002	NaN	NaN	-2.92497		NaN	1	NaN	KGEGDAAPSEEKAGSAETESAAK	FALSE	High		0	0.00135421	0	1	1	2	P06837	Neuromodulin OS=Mus musculus GN=Gap43 PE=1 SV=1	P06837 [114-136]	2	2220.03	0	866680	902043	70.34			High	4	555.763	1.55	0	7.04e-05	2.62	21.14
0.631304	2.60739	3.05404	2.1405	1.23545	2.54308	2xPhospho [S6(100);S9(99.3)]	0.0510342	1	-0.0930431	ATTDNSPSSKAEDGPAKEEPK	FALSE	High	P06837 2xPhospho [S142(100);S145(99.3)]	-0.124568	1.76e-07	0	1	1	16	P06837	Neuromodulin OS=Mus musculus GN=Gap43 PE=1 SV=1	P06837 [137-157]	2	2318.94	0	2.29057e+07	20940602	59.82	51.05		High	3	773.652	-0.49	0	7.7e-09	5.39	27.8
NaN	-1.6403	NaN	0.343509	NaN	-2.69265		NaN	1	NaN	AAQPPTETAESSQAEEEKDAVDEAKPK	FALSE	High		0	5.34e-07	0	1	1	1	P06837	Neuromodulin OS=Mus musculus GN=Gap43 PE=1 SV=1	P06837 [182-208]	1	2856.34	0	2.08958e+06	2.52697e+06		99.12		High	4	714.841	0.74	0	2.42e-08	4.91	55.51
NaN	NaN	NaN	NaN	NaN	NaN	1xPhospho [S6(97.7)]	NaN	1	NaN	ATTDNSPSSKAEDGPAK	FALSE	High	P06837 1xPhospho [S142(97.7)]	0	0.0185074	0.000290594	1	1	1	P06837	Neuromodulin OS=Mus musculus GN=Gap43 PE=1 SV=1	P06837 [137-153]	1	1755.74	0					NoQuanValues	High	3	585.919	-0.67	4.46e-05	0.001281	1.99
NaN	-3.95193	NaN	-3.30159	-3.33759	-2.25822		NaN	1	NaN	AGDAPSEEKKGEGDAAPSEEK	FALSE	High		0	0.0221096	0.000564137	1	1	1	P06837	Neuromodulin OS=Mus musculus GN=Gap43 PE=1 SV=1	P06837 [105-125]	2	2101.95	0	420911	638412		59.89		High	4	526.244	1.29	0.0001291	0.001692	2.19	14.64
-3.4777	-2.51328	-1.65461	-5.01082	NaN	NaN	1xPhospho [T/S]	NaN	1	NaN	KEGDGSATTDAAPATSPK	FALSE	High		0	0.1863	0.00705396	1	1	1	P06837	Neuromodulin OS=Mus musculus GN=Gap43 PE=1 SV=1	P06837 [81-98]	1	1783.77	0	875988	147308	29.98			High	3	595.263	-0.18	0.002291	0.03634	1.69	20.82
-3.41107	0.207453	-0.714643	-1.77485	-2.4487	0.854658	2xPhospho [S/T]	0.0421175	1	0.0924271	AAQPPTETAESSQAEEEKDAVDEAKPK	FALSE	High		0.183124	0.193162	0.00727942	1	1	3	P06837	Neuromodulin OS=Mus musculus GN=Gap43 PE=1 SV=1	P06837 [182-208]	1	3016.27	0	1.68057e+06	1387876	112.97	128.58		High	4	754.826	4.4	0.006161	0.1033	1.83	62.98
0.105303	1.84632	-0.37891	1.50867	1.6041	0.579058	2xOxidation [M23;M35]	0.397994	0.937536	0.564826	LGLGIDEDDPTVDDTSAAVTEEMPPLEGDDDTSRMEEVD	FALSE	High		0.706373	4.28e-07	0	1	1	3	P07901	Heat shock protein HSP 90-alpha OS=Mus musculus GN=Hsp90aa1 PE=1 SV=4	P07901 [695-733]	1	4210.78	0	7.36989e+06	1.35141e+07	101.16	32.95		High	3	1404.27	4.06	0	1.92e-08	5.38	106.73
0.902802	2.34767	0.387304	1.81174	2.14413	1.32976	1xOxidation [M]	0.362312	0.975779	0.484992	LGLGIDEDDPTVDDTSAAVTEEMPPLEGDDDTSRMEEVD	FALSE	High		0.549284	2.14e-07	0	1	1	5	P07901	Heat shock protein HSP 90-alpha OS=Mus musculus GN=Hsp90aa1 PE=1 SV=4	P07901 [695-733]	1	4194.79	0	1.28095e+07	1.72197e+07	91.5	32.16		High	3	1398.94	5.8	0	6.41e-08	4.92	111.94
0.0121593	1.4191	1.21505	0.796943	1.36158	0.766478		0.0675876	1	0.0948231	LGLGIDEDDPTVDDTSAAVTEEMPPLEGDDDTSRMEEVD	FALSE	High		0.0928977	2.72e-10	0	1	1	4	P07901	Heat shock protein HSP 90-alpha OS=Mus musculus GN=Hsp90aa1 PE=1 SV=4	P07901 [695-733]	1	4178.79	0	6.9091e+06	11653668	60.72	34.44		High	3	1393.61	2.83	0	9.67e-12	6.81	113.85
3.48594	0.616678	3.66794	3.04801	2.35129	2.71279	1xPhospho [T8(99.6)]	0.0383163	0.995124	0.0754729	IIEDNEYTAR	FALSE	High	P08103 1xPhospho [T410(99.6)]	0.113845	0.00203043	0.000290594	1	2	6	P08103	Tyrosine-protein kinase HCK OS=Mus musculus GN=Hck PE=1 SV=4	P08103 [403-412]	0	1303.56	0	35054544	39280312	83.08	15.35		High	2	652.282	0.45	4.46e-05	0.0001218	2.87	38.47
-1.18772	-0.996241	-0.995657	-1.85091	-1.61504	-0.971973	1xOxidation [M10];1xPhospho [S/Y]	0.708431	0.954728	-0.544498	SYSSSSGSLMPSLENLDLSQVAAISNDLK	FALSE	High		-0.419434	8.83e-05	0	1	1	2	P08551	Neurofilament light polypeptide OS=Mus musculus GN=Nefl PE=1 SV=5	P08551 [56-84]	0	3109.43	0	3.00762e+06	2.10689e+06	39.99	47.78		High	3	1037.15	2.68	0	4.68e-06	2.96	121.19
-2.51115	-1.09802	NaN	NaN	NaN	-2.31629	1xPhospho [S/Y]	NaN	1	NaN	SYSSSSGSLMPSLENLDLSQVAAISNDLK	FALSE	High		0	0.000871179	0	1	1	1	P08551	Neurofilament light polypeptide OS=Mus musculus GN=Nefl PE=1 SV=5	P08551 [56-84]	0	3093.43	0	1.91234e+06	1.37549e+06	61.34			High	3	1031.82	5.63	0	4.68e-05	2.64	126.48
-1.58514	-0.94482	NaN	NaN	-3.05622	NaN	1xPhospho [S10(100)]	NaN	1	NaN	AEEAKDEPPSEGEAEEEEK	FALSE	High	P08551 1xPhospho [S473(100)]	0	0.00115515	0	1	1	3	P08551	Neurofilament light polypeptide OS=Mus musculus GN=Nefl PE=1 SV=5	P08551 [464-482]	1	2182.85	0	2.77973e+06	775896	27.46			High	3	728.292	2.81	0	6.09e-05	3.74	36.02
-1.40065	0.370159	-2.11637	-3.75601	NaN	-3.58874	1xPhospho [S3(100)]	1.14808	0.471525	-1.80166	AESPVKEKAVEEVITISK	FALSE	High	P08553 1xPhospho [S669(100)]	-2.62342	0.000627327	0	1	1	4	P08553	Neurofilament medium polypeptide OS=Mus musculus GN=Nefm PE=1 SV=4	P08553 [667-684]	2	2037.05	0	2.59492e+06	447390	104.25	33.46		High	3	679.689	0.22	0	3.39e-05	2.62	82.96
4.03397	4.5439	4.52058	4.32875	-1.46206	-0.683453	1xOxidation [M5];2xPhospho [S3(100);S8(100)]	0.933543	0.480198	-1.56688	AKSPMPKSPVEEVKPKPEAK	FALSE	High	P08553 2xPhospho [S605(100);S610(100)]	-3.6384	1.07e-08	0	1	1	20	P08553	Neurofilament medium polypeptide OS=Mus musculus GN=Nefm PE=1 SV=4	P08553 [603-622]	2	2353.13	0	1.12229e+08	4265698	40.68	156.41		High	4	589.037	-0.24	0	4.25e-10	6.95	24.09
3.60433	4.34735	4.19047	3.79371	1.12313	1.0601	1xOxidation [M3];1xPhospho [S6(100)]	1.03921	0.537931	-1.43829	SPMPKSPVEEVKPKPEAK	FALSE	High	P08553 1xPhospho [S610(100)]	-2.05507	1.51e-08	0	1	1	27	P08553	Neurofilament medium polypeptide OS=Mus musculus GN=Nefm PE=1 SV=4	P08553 [605-622]	1	2074.03	0	8.33247e+07	14284060	46.63	95.04		High	3	692.017	3.27	0	6.09e-10	6.53	24.44
3.34059	4.57574	4.13092	3.75803	2.09024	2.1246	1xPhospho [S6(100)]	0.966375	0.652934	-1.17258	SPMPKSPVEEVKPKPEAK	FALSE	High	P08553 1xPhospho [S610(100)]	-1.35812	1.21e-08	0	1	1	25	P08553	Neurofilament medium polypeptide OS=Mus musculus GN=Nefm PE=1 SV=4	P08553 [605-622]	1	2058.03	0	6.9403e+07	2.98744e+07	62.28	50.76		High	4	515.265	1.77	0	7.04e-10	6.4	37.5
3.40671	4.40077	4.11647	3.91297	1.95874	2.40184	2xPhospho [S3(100);S8(100)]	0.855131	0.684346	-1.04779	AKSPMPKSPVEEVKPKPEAK	FALSE	High	P08553 2xPhospho [S605(100);S610(100)]	-1.2168	1.22e-09	0	1	1	17	P08553	Neurofilament medium polypeptide OS=Mus musculus GN=Nefm PE=1 SV=4	P08553 [603-622]	2	2337.13	0	7.26581e+07	3.6204e+07	53.88	54.78		High	4	585.04	1.76	0	2.12e-10	7.62	35.21
0.672909	0.443291	1.58323	1.09326	0.255434	0.198271	1xPhospho [S4(100)]	0.352804	0.997187	-0.403273	VSGSPSSGFR	FALSE	High	P08553 1xPhospho [S30(100)]	-0.384154	0.00730744	0.000290594	1	1	13	P08553	Neurofilament medium polypeptide OS=Mus musculus GN=Nefm PE=1 SV=4	P08553 [27-36]	0	1060.45	0	8856905	7.85988e+06	14.93	15.87		High	2	530.727	1.32	4.46e-05	0.0004015	2.55	34.44
NaN	NaN	NaN	NaN	-4.49728	-3.30203	1xPhospho [S11(100)]	NaN	1	NaN	VKEKAEEEGGSEEEGSDR	FALSE	High	P08553 1xPhospho [S715(100)]	0	0.00968165	0.000290594	1	1	2	P08553	Neurofilament medium polypeptide OS=Mus musculus GN=Nefm PE=1 SV=4	P08553 [705-722]	2	2044.83	0		445513		58.98		High	3	682.285	2.71	4.46e-05	0.0004899	2.6	11.63
-1.59654	-0.482656	NaN	NaN	NaN	NaN	1xPhospho [S8(98.3)]	NaN	1	NaN	AKSPMPKSPVEEVKPKPEAK	FALSE	High	P08553 1xPhospho [S610(98.3)]	0	0.0724354	0.00280896	1	1	2	P08553	Neurofilament medium polypeptide OS=Mus musculus GN=Nefm PE=1 SV=4	P08553 [603-622]	2	2257.17	0	3.24974e+06		48.92			High	5	452.24	2.2	0.0008279	0.007935	2.23	32.3
NaN	NaN	-2.38675	0.0312243	-0.258556	-2.07036		NaN	1	NaN	SVAEEEDDEEEDEDDEDEDDEEEDDEDDDEEEEEEEPVK	FALSE	High		0	4.37e-07	0	1	1	2	P09405	Nucleolin OS=Mus musculus GN=Ncl PE=1 SV=2	P09405 [238-276]	0	4676.57	0	527352	4853248		51.39		High	3	1559.53	1.42	0	1.97e-08	3.86	72.96
-3.37955	-2.86235	-3.29543	NaN	-3.0151	-4.27147	1xPhospho [S4(100)]	0.365159	0.993464	-0.458723	ALESPERPFLAILGGAK	FALSE	High	P09411 1xPhospho [S203(100)]	-0.464173	0.0274919	0.000838717	1	1	1	P09411	Phosphoglycerate kinase 1 OS=Mus musculus GN=Pgk1 PE=1 SV=4	P09411 [200-216]	0	1848.96	0	658290	532152	50.69	54.41		High	3	616.992	-0.35	0.0002119	0.002328	2.03	111.07
0.179953	-0.956821	0.35742	0.574523	0.772264	0.389942	1xPhospho [S3(99.5)]	0.777182	0.817237	0.775957	SGSKENVQETQI	FALSE	High	P0C192 1xPhospho [S700(99.5)]	0.718726	0.0631056	0.00233463	1	1	4	P0C192	Leucine-rich repeat-containing protein 4B OS=Mus musculus GN=Lrrc4b PE=1 SV=1	P0C192 [698-709]	1	1399.61	0	3.53329e+06	8976650	51.07	21.89		High	2	700.311	2.76	0.000689	0.006736	2.35	41.8
1.44754	-0.297226	1.96765	0.321515	0.135612	-0.32032	1xPhospho [S11(100)]	0.629407	0.805013	-0.820592	AISGPLPAPASPR	FALSE	High	P0C7L0 1xPhospho [S161(100)]	-0.993718	6.62e-05	0	1	2	9	P0C7L0	WAS/WASL-interacting protein family member 3 OS=Mus musculus GN=Wipf3 PE=1 SV=1	P0C7L0 [151-163]	0	1313.66	0	10787139	5.93497e+06	58.05	13.41		High	2	657.335	1.65	0	2.09e-05	3.14	70.83
2.28205	0.663382	2.07635	1.01997	1.65173	0.652	1xPhospho [S11(99.1)]	0.40984	0.960233	-0.520941	LNPPPAPPARSPTTELSSK	FALSE	High	P0C7L0 1xPhospho [S392(99.1)]	-0.566031	5.84e-06	0	1	2	13	P0C7L0	WAS/WASL-interacting protein family member 3 OS=Mus musculus GN=Wipf3 PE=1 SV=1	P0C7L0 [382-400]	1	2040.02	0	11631349	10764700	70.12	43.13		High	3	680.678	1.95	0	2.85e-07	4.51	62.75
NaN	NaN	NaN	NaN	NaN	NaN	1xPhospho [T4(100)]	NaN	1	NaN	GGNTPPALGDLFAGGFPVLRPAGQR	FALSE	High	P0C7L0 1xPhospho [T106(100)]	0	0.000349468	0	1	2	2	P0C7L0	WAS/WASL-interacting protein family member 3 OS=Mus musculus GN=Wipf3 PE=1 SV=1	P0C7L0 [103-127]	0	2545.27	0					NoQuanValues	High	3	849.096	0.7	0	1.9e-05	2.91
0.45599	NaN	-0.170395	-0.30387	0.813385	-0.402115	1xPhospho [S5(100)]	0.0658147	1	-0.101442	AQLVSPPAPPTK	FALSE	High	P0C7L0 1xPhospho [S211(100)]	-0.106997	0.000260824	0	1	2	6	P0C7L0	WAS/WASL-interacting protein family member 3 OS=Mus musculus GN=Wipf3 PE=1 SV=1	P0C7L0 [207-218]	0	1285.66	0	4.7991e+06	5.1842e+06	82.92	58.86		High	2	643.332	1.91	0	1.42e-05	2.93	68.48
1.3775	0.918032	1.89038	0.290433	-0.486305	NaN	1xPhospho [T/S/Y]	1.31304	0.542168	-1.5491	AKTDHGAEIVYKSPVVSGDTSPR	FALSE	High		-1.49324	1.59e-07	0	1	6	8	P10637	Microtubule-associated protein tau OS=Mus musculus GN=Mapt PE=1 SV=3	P10637 [676-698]	2	2494.2	0	12308164	5.17301e+06	29.11	16.31		High	4	624.307	3.05	0	6.91e-09	6.3	53.18
-0.570862	-0.248022	-0.949814	-2.21052	-1.34571	-1.59916	2xPhospho [T3(100);T8(100)]	1.58449	0.601435	-1.36484	SRTPSLPTPPTREPK	FALSE	High	P10637 2xPhospho [T504(100);T509(100)]	-1.1289	0.0011259	0	1	6	8	P10637	Microtubule-associated protein tau OS=Mus musculus GN=Mapt PE=1 SV=3	P10637 [502-516]	2	1823.85	0	4.61228e+06	2.26118e+06	55.59	41.47		High	3	608.621	1	0	5.95e-05	3.52	57.97
1.42237	1.15004	1.53407	-0.0131197	1.00614	0.322351	1xOxidation [M13];1xPhospho [S10(99.5)]	1.35521	0.667969	-1.13341	HLSNVSSTGSIDMVDSPQLATLADEVSASLAK	FALSE	High	P10637 1xPhospho [S708(99.5)]	-0.930368	4.6e-11	0	1	6	4	P10637	Microtubule-associated protein tau OS=Mus musculus GN=Mapt PE=1 SV=3	P10637 [699-730]	0	3339.57	0	14455502	8565788	38.53	47.24		High	3	1113.86	0.21	0	1.76e-12	8.01	116.23
2.93586	2.98511	2.97006	2.94135	1.75332	1.30696	1xPhospho [T7(100)]	0.922115	0.712097	-0.974881	TTPSPKTPPGSGEPPKSGER	FALSE	High	P10637 1xPhospho [T473(100)]	-0.963132	7.12e-09	0	1	6	43	P10637	Microtubule-associated protein tau OS=Mus musculus GN=Mapt PE=1 SV=3	P10637 [467-486]	2	2086.98	0	51575610	2.1758e+07	41.92	40.6		High	4	522.501	0.53	0	2.8e-10	5.76	24.91
1.47666	0.99489	2.00606	0.863828	0.645803	0.698004	2xPhospho [T6(100);S]	1.1884	0.735521	-0.946636	VAVVRTPPKSPSASK	FALSE	High	P10637 2xPhospho [T523(100);S]	-0.75666	0.000577878	0	1	6	3	P10637	Microtubule-associated protein tau OS=Mus musculus GN=Mapt PE=1 SV=3	P10637 [518-532]	2	1683.82	0	1.29817e+07	10097711	29.03	12.48		High	3	561.947	1.83	0	3.14e-05	4.29	34.49
2.9714	2.58	3.35553	2.50409	2.24702	2.2143	2xPhospho [S13(100);T20(99.5)]	1.25573	0.765649	-0.872317	AKTDHGAEIVYKSPVVSGDTSPR	FALSE	High	P10637 2xPhospho [S688(100);T695(99.5)]	-0.647176	2.47e-07	0	1	6	22	P10637	Microtubule-associated protein tau OS=Mus musculus GN=Mapt PE=1 SV=3	P10637 [676-698]	2	2574.16	0	38949021	30636376	31.77	8.5		High	4	644.298	2.67	0	1.09e-08	7.03	53.17
0.62962	0.210794	1.52137	0.112397	0.410921	-0.673981	1xPhospho [S19(99.4)]	0.764644	0.792547	-0.834124	TDHGAEIVYKSPVVSGDTSPR	FALSE	High	P10637 1xPhospho [S696(99.4)]	-0.837482	1.55e-05	0	1	6	8	P10637	Microtubule-associated protein tau OS=Mus musculus GN=Mapt PE=1 SV=3	P10637 [678-698]	1	2295.07	0	7917050	5134146	19.22	37.84		High	3	765.693	-0.53	0	1.53e-06	5.37	62.56
-1.68094	0.024292	0.49962	-1.72154	-1.21333	-1.05332	2xPhospho [S4(98.7);T7(100)]	0.612017	0.808755	-0.791727	TTPSPKTPPGSGEPPKSGER	FALSE	High	P10637 2xPhospho [S470(98.7);T473(100)]	-0.943721	0.0021482	0.000290594	1	6	8	P10637	Microtubule-associated protein tau OS=Mus musculus GN=Mapt PE=1 SV=3	P10637 [467-486]	2	2166.95	0	3.89929e+06	2783356	53.58	38.29		High	3	722.988	0.84	4.46e-05	0.000105	2.17	30.69
NaN	-3.67467	-1.65419	-1.86668	-1.35667	-2.00152	2xPhospho [S5(100);T/S]	0.482189	0.877647	0.712857	SPVVSGDTSPR	FALSE	High	P10637 2xPhospho [S692(100);T/S]	0.922808	0.102298	0.00369288	1	6	1	P10637	Microtubule-associated protein tau OS=Mus musculus GN=Mapt PE=1 SV=3	P10637 [688-698]	0	1261.49	0	668556	1.71085e+06	37.35	33.6		High	2	631.249	3.09	0.001051	0.01238	2.11	38.49
3.28641	3.01859	4.14846	3.22118	2.98709	2.63089	1xPhospho [S8(100)]	0.635726	0.912751	-0.610342	SGYSSPGSPGTPGSR	FALSE	High	P10637 1xPhospho [S494(100)]	-0.538097	5.71e-05	0	1	6	14	P10637	Microtubule-associated protein tau OS=Mus musculus GN=Mapt PE=1 SV=3	P10637 [487-501]	0	1473.6	0	52786712	44290008	16.8	10.01		High	2	737.305	1.61	0	3.75e-06	3.81	35.35
2.66973	2.35633	3.67552	2.83014	2.60652	2.02052	1xPhospho [T/S]	0.373496	0.992081	-0.429662	SPVVSGDTSPR	FALSE	High		-0.414801	2.46e-05	0	1	6	13	P10637	Microtubule-associated protein tau OS=Mus musculus GN=Mapt PE=1 SV=3	P10637 [688-698]	0	1181.52	0	35239284	33774608	14.57	17.12		High	2	591.264	1.46	0	1.25e-06	4.25	28.39
3.48794	3.39387	4.21171	3.30521	3.9033	3.99436	3xPhospho [S11(100);S15(100);T18(99.5)]	0.0366636	0.993489	0.0435549	TDHGAEIVYKSPVVSGDTSPR	FALSE	High	P10637 3xPhospho [S688(100);S692(100);T695(99.5)]	0.0364491	1.78e-07	0	1	6	20	P10637	Microtubule-associated protein tau OS=Mus musculus GN=Mapt PE=1 SV=3	P10637 [678-698]	1	2455	0	6.84692e+07	9.65665e+07	20.07	39.06		High	3	819.005	1.47	0	7.78e-09	8.87	70.38
4.76937	4.66409	5.29277	4.20142	4.74377	4.74311	3xPhospho [S13(100);S17(100);T/S/Y]	0.581157	0.993846	-0.452026	AKTDHGAEIVYKSPVVSGDTSPR	FALSE	High	P10637 3xPhospho [S688(100);S692(100);T/S/Y]	-0.34598	5.4e-11	0	1	6	39	P10637	Microtubule-associated protein tau OS=Mus musculus GN=Mapt PE=1 SV=3	P10637 [676-698]	2	2654.13	0	1.65146e+08	172915064	26.52	35.63		High	4	664.289	1.84	0	1.82e-12	10.97	59.29
0.0930843	-0.281904	0.173094	-0.235272	0.327978	0.0405006	2xPhospho [S4(100);S5(99.5)]	0.0817014	0.995809	0.0694583	SGYSSPGSPGTPGSR	FALSE	High	P10637 2xPhospho [S490(100);S491(99.5)]	0.0496442	7.93e-05	0	1	6	5	P10637	Microtubule-associated protein tau OS=Mus musculus GN=Mapt PE=1 SV=3	P10637 [487-501]	0	1553.57	0	5.35768e+06	7045667	39.95	33		High	2	777.285	-2.89	4.46e-05	0.0003427	3.06	44.53
0.968475	0.835758	1.44279	1.22239	1.33192	0.490742	1xPhospho [T6(100)]	0.0733568	0.995849	-0.0819071	TPSLPTPPTREPK	FALSE	High	P10637 1xPhospho [T509(100)]	-0.0673253	0.00626727	0.000290594	1	6	14	P10637	Microtubule-associated protein tau OS=Mus musculus GN=Mapt PE=1 SV=3	P10637 [504-516]	1	1500.75	0	11625896	11081768	27.95	28.24		High	3	500.922	3.52	4.46e-05	0.0002842	3.04	60
1.82571	1.58931	2.74268	1.71294	2.02718	1.72149	2xPhospho [S11(100);S/T/Y]	0.250905	1	-0.267746	TDHGAEIVYKSPVVSGDTSPR	FALSE	High	P10637 2xPhospho [S688(100);S/T/Y]	-0.232031	2.8e-06	0	1	6	10	P10637	Microtubule-associated protein tau OS=Mus musculus GN=Mapt PE=1 SV=3	P10637 [678-698]	1	2375.03	0	19600478	22591704	14.86	25.37		High	3	792.35	1.89	0	1.34e-07	6.14	63.14
0.265709	1.24293	NaN	NaN	NaN	-4.67611	1xPhospho [S/T]	NaN	1	NaN	HLSNVSSTGSIDMVDSPQLATLADEVSASLAK	FALSE	High		0	1.27e-05	0	1	6	3	P10637	Microtubule-associated protein tau OS=Mus musculus GN=Mapt PE=1 SV=3	P10637 [699-730]	0	3323.57	0	1.12687e+07	267966	42.93			High	3	1108.53	0.07	0	2.7e-06	3.04	120.13
-1.48558	-2.96009	NaN	NaN	-1.74876	-2.99688	1xPhospho [S3(100)]	0.050191	1	-0.102314	IGSLDNITHVPGGGNK	FALSE	High	P10637 1xPhospho [S648(100)]	-0.149984	0.00883026	0.000290594	1	6	5	P10637	Microtubule-associated protein tau OS=Mus musculus GN=Mapt PE=1 SV=3	P10637 [646-661]	0	1658.79	0	1.43106e+06	1.28376e+06	69.32	54.06		High	3	553.603	1.98	0.0003586	0.004493	2.24	73.45
NaN	NaN	NaN	NaN	NaN	NaN	1xOxidation [M13];2xPhospho [S/T]	NaN	1	NaN	HLSNVSSTGSIDMVDSPQLATLADEVSASLAK	FALSE	High		0	0.102298	0.00369288	1	6	1	P10637	Microtubule-associated protein tau OS=Mus musculus GN=Mapt PE=1 SV=3	P10637 [699-730]	0	3419.53	0					NoQuanValues	High	3	1140.51	-3.91	0.001051	0.01243	1.7
-3.36315	-0.0509605	-2.46188	-0.703971	-0.185272	-1.53791		0.467431	0.849347	0.7349	LGLGIDEDEVTAEEPSAAVPDEIPPLEGDEDASR	FALSE	High		1.14961	2.25e-06	0	1	1	2	P11499	Heat shock protein HSP 90-beta OS=Mus musculus GN=Hsp90ab1 PE=1 SV=3	P11499 [686-719]	0	3535.64	0	665812	2.91553e+06	132.59	48.66		High	3	1179.22	1.46	0	1.07e-07	4.35	111.62
1.11936	2.00378	0.953579	2.17204	2.03024	1.41103	1xOxidation [M35]	0.56758	0.932661	0.568439	LGLGIDEDEVTAEEPSAAVPDEIPPLEGDEDASRMEEVD	FALSE	High		0.512197	1.09e-07	0	1	1	2	P11499	Heat shock protein HSP 90-beta OS=Mus musculus GN=Hsp90ab1 PE=1 SV=3	P11499 [686-724]	1	4154.86	0	14884123	21403356	67.33	18.66		High	3	1385.63	3.33	0	4.68e-09	5.55	112.62
0.373543	0.991196	1.95719	0.677684	1.68992	0.848608	1xPhospho [S6(100)]	0.0210941	0.991788	-0.0333387	IEDVGSDEEDDSGKDK	FALSE	High	P11499 1xPhospho [S255(100)]	-0.0352386	0.000495421	0	1	1	13	P11499	Heat shock protein HSP 90-beta OS=Mus musculus GN=Hsp90ab1 PE=1 SV=3	P11499 [250-265]	1	1817.7	0	1.07093e+07	12336340	18.81	49.32		High	3	606.571	1.49	0	2.69e-05	3.53	28.22
1.50363	1.82201	2.64192	2.3023	2.71178	2.13079	1xPhospho [S6(100)]	0.443135	0.992259	0.445779	IEDVGSDEEDDSGKDKK	FALSE	High	P11499 1xPhospho [S255(100)]	0.39244	1.29e-06	0	1	1	18	P11499	Heat shock protein HSP 90-beta OS=Mus musculus GN=Hsp90ab1 PE=1 SV=3	P11499 [250-266]	2	1945.79	0	19426684	3.00029e+07	14.76	30		High	3	649.268	-0.61	0	1.41e-07	5.03	20.43
0.841673	1.90826	2.33975	1.73561	2.0514	1.47159		0.0402475	0.993029	0.0577055	LGLGIDEDEVTAEEPSAAVPDEIPPLEGDEDASRMEEVD	FALSE	High		0.0563046	0.000222455	0	1	1	3	P11499	Heat shock protein HSP 90-beta OS=Mus musculus GN=Hsp90ab1 PE=1 SV=3	P11499 [686-724]	1	4138.87	0	1.39611e+07	1.89987e+07	39.04	27.41		High	4	1035.47	-2.89	4.46e-05	0.001016	3.25	114.55
-1.7789	-1.98987	-1.29261	-2.18846	-3.82163	-5.87966		0.980807	0.54078	-1.43362	ITAAEALK	FALSE	High		-2.27612	0.00475322	0.000290594	1	1	2	P11798	Calcium/calmodulin-dependent protein kinase type II subunit alpha OS=Mus musculus GN=Camk2a PE=1 SV=2	P11798 [260-267]	0	816.483	0	1639935	456446	27.57	86.98		High	2	408.746	1.7	4.46e-05	0.0002123	1.88	33.2
0.632721	1.3773	1.41111	-0.240209	0.297155	0.956463	1xOxidation [M7];1xPhospho [T12(100)];2xCarbamidomethyl [C6;C15]	0.870024	0.775922	-0.863663	STVASCMHRQETVDCLK	FALSE	High	P11798 1xPhospho [T286(100)]	-0.802576	0.000362252	0	1	1	10	P11798	Calcium/calmodulin-dependent protein kinase type II subunit alpha OS=Mus musculus GN=Camk2a PE=1 SV=2	P11798 [275-291]	1	2117.88	0	10622567	7.92993e+06	41.9	55.32		High	3	706.633	1.87	0	1.97e-05	4.24	32.27
3.29209	3.70184	4.77055	3.769	3.08886	2.76248	1xCarbamidomethyl [C6];1xPhospho [T3(100)]	0.602674	0.880169	-0.69312	QETVDCLK	FALSE	High	P11798 1xPhospho [T286(100)]	-0.714709	0.0256114	0.000564137	1	5	18	P11798	Calcium/calmodulin-dependent protein kinase type II subunit alpha OS=Mus musculus GN=Camk2a PE=1 SV=2	P11798 [284-291]	0	1072.44	0	75277328	54910560	11.67	16.5		High	2	536.724	2.26	0.0008279	0.007882	2.88	36.25
-2.55581	-3.6124	-1.95854	-2.5279	-4.6976	NaN	1xOxidation [M1]	0.35514	0.934195	-0.594037	MLTINPSKR	FALSE	High		-0.903837	0.0298074	0.00110744	1	1	2	P11798	Calcium/calmodulin-dependent protein kinase type II subunit alpha OS=Mus musculus GN=Camk2a PE=1 SV=2	P11798 [251-259]	1	1075.59	0	709587	452561	40.67	75.81		High	3	359.203	1.08	0.0008279	0.008285	1.53	24.42
2.35977	3.2566	4.53091	2.40816	3.18233	2.82872	1xCarbamidomethyl [C6];1xPhospho [T3(100)]	0.359081	0.974524	-0.492976	QETVDCLKK	FALSE	High	P11798 1xPhospho [T286(100)]	-0.576025	0.00281863	0.000290594	1	5	28	P11798	Calcium/calmodulin-dependent protein kinase type II subunit alpha OS=Mus musculus GN=Camk2a PE=1 SV=2	P11798 [284-292]	1	1200.53	0	62254894	48669922	29.95	38.82		High	3	400.85	0.82	4.46e-05	0.0001667	3.17	23.7
1.46015	2.85764	2.71169	2.32419	2.02283	2.69979	1xPhospho [T9(100)]	0.00389518	0.984418	0.00586097	ESSESTNTTIEDEDTK	FALSE	High	P11798 1xPhospho [T337(100)]	0.00577195	1.69e-06	0	1	1	26	P11798	Calcium/calmodulin-dependent protein kinase type II subunit alpha OS=Mus musculus GN=Camk2a PE=1 SV=2	P11798 [329-344]	0	1865.72	0	1.885e+07	26227137	59.22	35.95		High	2	933.364	1.78	0	7.89e-08	4.71	37.89
5.17851	5.77118	6.31307	5.50609	5.46023	6.24668	1xPhospho [T9(100)]	0.01321	0.986679	-0.0181252	ESSESTNTTIEDEDTKVR	FALSE	High	P11798 1xPhospho [T337(100)]	-0.016586	3.91e-09	0	1	1	59	P11798	Calcium/calmodulin-dependent protein kinase type II subunit alpha OS=Mus musculus GN=Camk2a PE=1 SV=2	P11798 [329-346]	1	2120.89	0	2.48113e+08	284125644	26.21	46.96		High	3	707.635	1.26	0	1.51e-10	5.57	42.11
2.41849	3.34813	4.05729	3.30968	3.50315	4.46227	3xPhospho [T8(100);S/T];T9(100)	0.336552	0.991574	0.442404	ESSESTNTTIEDEDTKVR	FALSE	High	P11798 3xPhospho [T336(100);T337(100);S/T]	0.483732	3.43e-07	0	1	1	49	P11798	Calcium/calmodulin-dependent protein kinase type II subunit alpha OS=Mus musculus GN=Camk2a PE=1 SV=2	P11798 [329-346]	1	2280.82	0	4.59145e+07	7.31761e+07	30.62	59.79		High	3	760.946	1.28	0	3.6e-08	5.88	57.24
4.24159	4.86128	5.30656	4.62316	4.43505	5.26395	2xPhospho [T8(100);T9(100)]	0.0244618	0.991695	-0.0323956	ESSESTNTTIEDEDTKVR	FALSE	High	P11798 2xPhospho [T336(100);T337(100)]	-0.0290874	9.23e-08	0	1	1	75	P11798	Calcium/calmodulin-dependent protein kinase type II subunit alpha OS=Mus musculus GN=Camk2a PE=1 SV=2	P11798 [329-346]	1	2200.85	0	1.296e+08	1.39605e+08	29.2	45.42		High	3	734.29	1.73	0	3.95e-09	6.24	50.14
0.0344963	-0.35743	1.3742	0.872285	-0.741276	-0.629913		0.281726	0.9965	-0.417184	VLAGQEYAAK	FALSE	High		-0.516723	0.000857874	0	1	1	11	P11798	Calcium/calmodulin-dependent protein kinase type II subunit alpha OS=Mus musculus GN=Camk2a PE=1 SV=2	P11798 [33-42]	0	1049.56	0	7.01692e+06	4.42697e+06	18.01	46.68		High	2	525.286	2.17	0	4.62e-05	2.36	29.66
-2.29616	-0.214523	-3.36876	-0.981139	-3.13603	-3.93108		0.220473	0.998378	-0.406545	FTEEYQLFEELGK	FALSE	High		-0.722939	2.45e-06	0	1	1	2	P11798	Calcium/calmodulin-dependent protein kinase type II subunit alpha OS=Mus musculus GN=Camk2a PE=1 SV=2	P11798 [9-21]	0	1632.78	0	1.39492e+06	734136	116.21	88.36		High	2	816.893	0.1	0	1.17e-07	3.73	106.4
1.95615	2.79582	2.95501	2.39265	2.32098	3.36697	1xPhospho [S8(99.4)]	0.0973646	1	0.129993	NDGVKESSESTNTTIEDEDTK	FALSE	High	P11798 1xPhospho [S331(99.4)]	0.124541	1.86e-06	0	1	1	22	P11798	Calcium/calmodulin-dependent protein kinase type II subunit alpha OS=Mus musculus GN=Camk2a PE=1 SV=2	P11798 [324-344]	1	2378.97	0	26584049	3.22479e+07	40.36	57.65		High	3	793.664	1.72	0	9.78e-08	5.78	39.53
NaN	-1.90356	NaN	NaN	-0.339443	0.432865	2xPhospho [S7(100);S8(100)]	NaN	1	NaN	NDGVKESSESTNTTIEDEDTK	FALSE	High	P11798 2xPhospho [S330(100);S331(100)]	0	7.49e-05	0	1	1	5	P11798	Calcium/calmodulin-dependent protein kinase type II subunit alpha OS=Mus musculus GN=Camk2a PE=1 SV=2	P11798 [324-344]	1	2458.94	0	1.74104e+06	6.86807e+06		40.87		High	3	820.319	1.46	0	3.95e-06	3.74	46.77
5.28481	6.15491	6.75973	5.50411	5.57561	6.3355	1xPhospho [S/T]	0.199723	1	-0.260368	NDGVKESSESTNTTIEDEDTKVR	FALSE	High		-0.261406	4.57e-12	0	1	1	80	P11798	Calcium/calmodulin-dependent protein kinase type II subunit alpha OS=Mus musculus GN=Camk2a PE=1 SV=2	P11798 [324-346]	2	2634.14	0	298858434	307780788	30.81	48.64		High	3	878.719	0.73	0	1.43e-13	8.26	45.84
5.01184	5.78716	6.44695	5.7888	4.90096	6.10467	2xPhospho [T13(100);T14(100)]	0.098169	1	-0.143425	NDGVKESSESTNTTIEDEDTKVR	FALSE	High	P11798 2xPhospho [T336(100);T337(100)]	-0.150509	3.87e-09	0	1	1	74	P11798	Calcium/calmodulin-dependent protein kinase type II subunit alpha OS=Mus musculus GN=Camk2a PE=1 SV=2	P11798 [324-346]	2	2714.11	0	2.40609e+08	2.62565e+08	27.41	46.93		High	3	905.37	-4.47	0	3.73e-09	7.3	48.26
4.67831	5.76307	6.05763	5.41954	4.91712	6.52911	3xPhospho [T13(100);S/T];T14(100)	0.0672147	1	0.107753	NDGVKESSESTNTTIEDEDTKVR	FALSE	High	P11798 3xPhospho [T336(100);T337(100);S/T]	0.122252	8.54e-10	0	1	1	78	P11798	Calcium/calmodulin-dependent protein kinase type II subunit alpha OS=Mus musculus GN=Camk2a PE=1 SV=2	P11798 [324-346]	2	2794.07	0	1.83702e+08	2.03272e+08	42.36	72.85		High	3	932.03	0.65	0	7.28e-11	8.76	54.08
NaN	NaN	NaN	NaN	NaN	NaN	1xPhospho [S/Y/T]	NaN	1	NaN	LHDSISEEGHHYLIFDLVTGGELFEDIVAR	FALSE	High		0	0.000373581	0	1	1	1	P11798	Calcium/calmodulin-dependent protein kinase type II subunit alpha OS=Mus musculus GN=Camk2a PE=1 SV=2	P11798 [75-104]	0	3491.65	0					NoQuanValues	High	4	873.669	1.15	0	2.04e-05	3.63
NaN	-1.77892	-2.14678	NaN	-2.95703	NaN	2xPhospho [S8(100);S9(100)]	NaN	1	NaN	KNDGVKESSESTNTTIEDEDTK	FALSE	High	P11798 2xPhospho [S330(100);S331(100)]	0	1.49e-05	0	1	1	6	P11798	Calcium/calmodulin-dependent protein kinase type II subunit alpha OS=Mus musculus GN=Camk2a PE=1 SV=2	P11798 [323-344]	2	2587.03	0	1.08726e+06	831119	71.55			High	3	863.018	2.28	0	7.51e-07	4.34	36.32
-0.221481	2.51805	2.36079	1.40353	1.8642	2.63066	1xPhospho [S8(99.4)]	0.162417	1	0.283822	KNDGVKESSESTNTTIEDEDTK	FALSE	High	P11798 1xPhospho [S330(99.4)]	0.413678	3.31e-07	0	1	1	12	P11798	Calcium/calmodulin-dependent protein kinase type II subunit alpha OS=Mus musculus GN=Camk2a PE=1 SV=2	P11798 [323-344]	2	2507.07	0	1.41662e+07	2.34962e+07	85.22	57.75		High	3	836.361	0.81	0	1.48e-08	5.65	31.2
-2.40938	-2.01829	NaN	NaN	NaN	NaN	1xPhospho [T12(100)];2xCarbamidomethyl [C6;C15]	NaN	1	NaN	STVASCMHRQETVDCLK	FALSE	High	P11798 1xPhospho [T286(100)]	0	0.000487852	0	1	1	1	P11798	Calcium/calmodulin-dependent protein kinase type II subunit alpha OS=Mus musculus GN=Camk2a PE=1 SV=2	P11798 [275-291]	1	2101.89	0	1.44002e+06		15.54			High	4	526.228	1.35	0	2.65e-05	3.69	45.51
0.448738	0.117105	1.35417	1.74657	0.254181	0.25704		0.0631849	1	0.100582	SGAPSVLPH	FALSE	High		0.112593	0.018792	0.000290594	1	2	13	P11798	Calcium/calmodulin-dependent protein kinase type II subunit alpha OS=Mus musculus GN=Camk2a PE=1 SV=2	P11798 [470-478]	0	864.457	0	7064646	8186662	16.93	43.58		High	2	432.733	0.48	0.000323	0.003899	2.1	42.84
-0.543154	0.655287	0.156237	-3.06484	NaN	NaN	1xPhospho [T12(100)];2xCarbamidomethyl [C6;C15]	NaN	1	NaN	STVASCMHRQETVDCLKK	FALSE	High	P11798 1xPhospho [T286(100)]	0	0.00332084	0.000290594	1	1	2	P11798	Calcium/calmodulin-dependent protein kinase type II subunit alpha OS=Mus musculus GN=Camk2a PE=1 SV=2	P11798 [275-292]	2	2229.98	0	4.70171e+06	567577	62.67			High	4	558.252	1.38	4.46e-05	0.0001518	3.73	37.29
NaN	NaN	NaN	NaN	NaN	NaN	3xPhospho [T8(100);S/T];T9(100)	NaN	1	NaN	ESSESTNTTIEDEDTKVRK	FALSE	High	P11798 3xPhospho [T336(100);T337(100);S/T]	0	0.152928	0.0047931	1	1	1	P11798	Calcium/calmodulin-dependent protein kinase type II subunit alpha OS=Mus musculus GN=Camk2a PE=1 SV=2	P11798 [329-347]	2	2408.91	0					NoQuanValues	High	3	803.643	0.21	0.00164	0.02507	1.87
1.60828	1.6862	0.488918	2.3427	1.84882	1.88215	1xOxidation [M7];1xPhospho [T6(100)]	0.847573	0.793832	0.831336	GAILTTMLATR	FALSE	High	P11798 1xPhospho [T306(100)];P28652 1xPhospho [T307(100)]	0.763422	0.000695126	0	2	6	11	P11798;P28652	Calcium/calmodulin-dependent protein kinase type II subunit alpha OS=Mus musculus GN=Camk2a PE=1 SV=2;Calcium/calmodulin-dependent protein kinase type II subunit beta OS=Mus musculus GN=Camk2b PE=1 SV=2	P11798 [301-311];P28652 [302-312]	0	1243.61	0	20888228	24091060	64.61	4.16	NotUnique	High	2	622.309	-0.08	0	3.75e-05	3.07	75.48
1.01122	1.29933	-0.138439	1.51577	0.965853	0.990372	1xPhospho [T6(100)]	0.384336	0.993781	0.444679	GAILTTMLATR	FALSE	High	P11798 1xPhospho [T306(100)];P28652 1xPhospho [T307(100)]	0.433294	0.00259675	0.000290594	2	6	9	P11798;P28652	Calcium/calmodulin-dependent protein kinase type II subunit alpha OS=Mus musculus GN=Camk2a PE=1 SV=2;Calcium/calmodulin-dependent protein kinase type II subunit beta OS=Mus musculus GN=Camk2b PE=1 SV=2	P11798 [301-311];P28652 [302-312]	0	1227.62	0	13809223	13580793	67.27	4.31	NotUnique	High	2	614.313	0.94	4.46e-05	0.0001231	2.94	100.08
NaN	NaN	-3.68453	-0.870191	-3.19291	-3.81825		NaN	1	NaN	GAILTTMLATR	FALSE	High		0	0.00323685	0.000290594	2	6	2	P11798;P28652	Calcium/calmodulin-dependent protein kinase type II subunit alpha OS=Mus musculus GN=Camk2a PE=1 SV=2;Calcium/calmodulin-dependent protein kinase type II subunit beta OS=Mus musculus GN=Camk2b PE=1 SV=2	P11798 [301-311];P28652 [302-312]	0	1147.65	0	214502	705756		91.94	NotUnique	High	2	574.329	1.14	4.46e-05	0.0001483	1.8	92.62
-1.83565	-0.0816822	-4.52117	1.03189	-1.20247	-1.65622		0.427913	0.831841	0.755333	AGAYDFPSPEWDTVTPEAK	FALSE	High		1.53723	6.06e-06	0	3	9	3	P11798;P28652;Q923T9	Calcium/calmodulin-dependent protein kinase type II subunit alpha OS=Mus musculus GN=Camk2a PE=1 SV=2;Calcium/calmodulin-dependent protein kinase type II subunit beta OS=Mus musculus GN=Camk2b PE=1 SV=2;Calcium/calmodulin-dependent protein kinase type II subunit gamma OS=Mus musculus GN=Camk2g PE=1 SV=1	P11798 [227-245];P28652 [228-246];Q923T9 [228-246]	0	2080.95	0	1.91945e+06	2804388	113.43	85.4	NotUnique	High	2	1040.98	3.84	0	2.96e-07	4.27	102.61
-2.04344	-2.71693	-1.10274	-2.20262	-3.11634	-2.2296		0.432391	0.957528	-0.531983	LYQQIK	FALSE	High		-0.561817	0.176401	0.00615104	3	9	1	P11798;P28652;Q923T9	Calcium/calmodulin-dependent protein kinase type II subunit alpha OS=Mus musculus GN=Camk2a PE=1 SV=2;Calcium/calmodulin-dependent protein kinase type II subunit beta OS=Mus musculus GN=Camk2b PE=1 SV=2;Calcium/calmodulin-dependent protein kinase type II subunit gamma OS=Mus musculus GN=Camk2g PE=1 SV=1	P11798 [221-226];P28652 [222-227];Q923T9 [222-227]	0	792.461	0	1.28419e+06	1.03176e+06	25.64	33.42	NotUnique	High	2	396.735	0.38	0.002031	0.03286	0.87	21.72
0.54133	1.1284	-0.899118	0.692477	0.693962	1.0079	1xPhospho [S8(100)]	0.370565	0.977796	0.486995	AGAYDFPSPEWDTVTPEAK	FALSE	High	P11798 1xPhospho [S234(100)];P28652 1xPhospho [S235(100)];Q923T9 1xPhospho [S235(100)]	0.541243	0.00018683	0	3	9	7	P11798;P28652;Q923T9	Calcium/calmodulin-dependent protein kinase type II subunit alpha OS=Mus musculus GN=Camk2a PE=1 SV=2;Calcium/calmodulin-dependent protein kinase type II subunit beta OS=Mus musculus GN=Camk2b PE=1 SV=2;Calcium/calmodulin-dependent protein kinase type II subunit gamma OS=Mus musculus GN=Camk2g PE=1 SV=1	P11798 [227-245];P28652 [228-246];Q923T9 [228-246]	0	2160.92	0	9970537	10440476	75.86	28.74	NotUnique	High	2	1080.97	3.23	0	1.19e-05	3.65	107.85
1.96181	1.90278	0.706841	2.84018	1.16087	0.96209		0.0627964	1	0.106805	DLKPENLLLASK	FALSE	High		0.130567	0.000180236	0	3	9	13	P11798;P28652;Q923T9	Calcium/calmodulin-dependent protein kinase type II subunit alpha OS=Mus musculus GN=Camk2a PE=1 SV=2;Calcium/calmodulin-dependent protein kinase type II subunit beta OS=Mus musculus GN=Camk2b PE=1 SV=2;Calcium/calmodulin-dependent protein kinase type II subunit gamma OS=Mus musculus GN=Camk2g PE=1 SV=1	P11798 [135-146];P28652 [136-147];Q923T9 [136-147]	0	1340.78	0	2.43575e+07	1.44302e+07	65.85	56.47	NotUnique	High	3	447.598	1.66	0	9.74e-06	3.4	84.12
-1.30427	-3.14451	-2.55431	-0.137338	-2.11116	-1.15255	1xPhospho [S3(100)]	0.695289	0.744174	0.933074	RDSVLAASR	FALSE	High	P11881 1xPhospho [S1588(100)]	1.20068	0.048268	0.00211746	1	8	2	P11881	Inositol 1,4,5-trisphosphate receptor type 1 OS=Mus musculus GN=Itpr1 PE=1 SV=2	P11881 [1586-1594]	1	1054.5	0	736625	3081605	95.01	47.76		High	2	527.756	0.44	0.0004345	0.004922	1.97	19.69
-0.462725	1.29006	-4.87165	-0.660619	0.594984	1.15188	1xCarbamidomethyl [C5];1xPhospho [S3(100)]	0.375574	0.873476	0.709692	RVSVCAETFNPDEEEEDNDPR	FALSE	High	P12367 1xPhospho [S96(100)]	1.71019	1.79e-05	0	1	1	7	P12367	cAMP-dependent protein kinase type II-alpha regulatory subunit OS=Mus musculus GN=Prkar2a PE=1 SV=2	P12367 [94-114]	1	2588.02	0	4971273	9748202	115.88	65.63		High	3	863.347	1.31	0	9.06e-07	5	75.68
NaN	NaN	NaN	NaN	NaN	NaN	1xOxidation [M];1xPhospho [S4(100)]	NaN	1	NaN	MFGSNLDLMDPGQ	FALSE	High	P12367 1xPhospho [S392(100)]	0	0.0768241	0.0030555	1	1	2	P12367	cAMP-dependent protein kinase type II-alpha regulatory subunit OS=Mus musculus GN=Prkar2a PE=1 SV=2	P12367 [389-401]	0	1520.58	0					NoQuanValues	High	2	760.795	2.12	0.0009	0.008471	1.25
2.7258	3.40216	3.17641	3.41697	4.04804	3.24496	1xPhospho [S3(100)]	0.675859	0.933385	0.574999	TLSIDKGF	FALSE	High	P12382 1xPhospho [S775(100)]	0.468532	0.0150967	0.000290594	1	1	18	P12382	ATP-dependent 6-phosphofructokinase, liver type OS=Mus musculus GN=Pfkl PE=1 SV=4	P12382 [773-780]	1	960.444	0	45322136	64947104	47.41	39.28		High	2	480.726	1.83	0.0001716	0.002159	2.57	86.22
2.06748	3.59428	3.97968	3.06024	3.66567	2.47614	1xPhospho [T2(100)]	0.0760333	1	-0.124396	RTLSIDKGF	FALSE	High	P12382 1xPhospho [T773(100)]	-0.14646	0.0696433	0.00280896	1	1	14	P12382	ATP-dependent 6-phosphofructokinase, liver type OS=Mus musculus GN=Pfkl PE=1 SV=4	P12382 [772-780]	2	1116.54	0	43509840	39614764	51.02	46.72		High	2	558.777	1.26	0.002195	0.03551	2.6	64.67
NaN	-3.2589	NaN	NaN	NaN	NaN		NaN	1	NaN	ELTITWAPLSR	FALSE	High		0	0.00715937	0.000290594	1	1	1	P12960	Contactin-1 OS=Mus musculus GN=Cntn1 PE=1 SV=1	P12960 [724-734]	0	1286.71	0	680472					High	2	643.86	1.28	4.46e-05	0.0003321	2.12	103.24
-3.76273	-1.42327	-4.09449	-2.67405	-4.78415	-3.37601		0.189707	1	-0.335268	FIPLIPIPER	FALSE	High		-0.517903	0.0326412	0.00134801	1	1	2	P12960	Contactin-1 OS=Mus musculus GN=Cntn1 PE=1 SV=1	P12960 [226-235]	0	1194.72	0	504738	659858	118.46	50.05		High	2	597.867	1.76	0.0002864	0.002959	1.88	107.11
-0.105122	-0.671715	-3.33378	0.0558004	-0.10162	0.283815	1xPhospho [S14(100)]	0.654854	0.726876	0.965337	ASPAPTPTPAGAASPLAAVAAPATDAPQAK	FALSE	High	P13595 1xPhospho [S958(100)]	1.44954	1.16e-09	0	1	1	4	P13595	Neural cell adhesion molecule 1 OS=Mus musculus GN=Ncam1 PE=1 SV=3	P13595 [945-974]	0	2748.36	0	4.08914e+06	6014869	86.1	27.05		High	3	916.793	0.97	0	4.29e-11	6.65	99.51
0.456362	-0.725918	-0.131678	0.556598	-0.100374	0.582001	1xPhospho [S8(99.7)]	0.516164	0.957136	0.528505	GVTASSSSPASAPK	FALSE	High	P13595 1xPhospho [S887(99.7)]	0.479819	1.5e-06	0	1	1	6	P13595	Neural cell adhesion molecule 1 OS=Mus musculus GN=Ncam1 PE=1 SV=3	P13595 [880-893]	0	1326.59	0	3.93836e+06	6985315	68.75	28.63		High	2	663.801	0.62	0	7.01e-08	4.54	24.17
5.27072	4.92853	5.97375	5.05622	4.87354	5.06413	1xPhospho [S8(100)]	0.554793	0.976811	-0.482907	AAFSKDESKEPIVEVR	FALSE	High	P13595 1xPhospho [S774(100)]	-0.393038	5.38e-06	0	1	2	39	P13595	Neural cell adhesion molecule 1 OS=Mus musculus GN=Ncam1 PE=1 SV=3	P13595 [767-782]	2	1884.91	0	198368905	1.8919e+08	22.21	18.57		High	3	628.976	1.8	0	3.64e-06	5.3	56.22
1.34566	0.0762196	1.72966	1.4493	0.984718	1.76249	1xPhospho [S11(100)]	0.251982	1	0.33227	NPPEAATAPASPK	FALSE	High	P13595 1xPhospho [S1005(100)]	0.348323	4.58e-05	0	1	1	11	P13595	Neural cell adhesion molecule 1 OS=Mus musculus GN=Ncam1 PE=1 SV=3	P13595 [995-1007]	0	1330.6	0	9146704	1.29693e+07	49.8	36.68		High	2	665.807	1.88	0	2.4e-06	4.42	30.95
-1.90059	-3.13775	-1.9025	-2.34539	-2.21213	-1.55612	1xPhospho [S33(100)]	0.225058	1	0.28169	VAPLVDLSDTPTSAPSASNLSSTVLANQGAVLSPSTPASAGETSK	FALSE	High	P13595 1xPhospho [S926(100)]	0.275734	5.34e-07	0	1	1	3	P13595	Neural cell adhesion molecule 1 OS=Mus musculus GN=Ncam1 PE=1 SV=3	P13595 [894-938]	0	4376.14	0	740084	1.39283e+06	57.31	45.81		High	3	1459.39	4.47	0	2.42e-08	4.55	114.01
2.31612	2.32411	-0.521498	2.50746	1.21563	2.07465		0.212856	1	0.368095	DGEPIENEEEDDEKHIFSDDSSELTIR	FALSE	High		0.55967	2.73e-09	0	1	4	10	P13595	Neural cell adhesion molecule 1 OS=Mus musculus GN=Ncam1 PE=1 SV=3	P13595 [250-276]	1	3148.37	0	32618663	2.70057e+07	79.4	31.88		High	4	787.851	3.24	0	3.04e-09	5.5	97.51
1.49961	0.404041	2.20884	1.03237	1.20318	1.51647	2xPhospho [S4(100);S8(100)]	0.0778255	1	-0.115116	AAFSKDESKEPIVEVR	FALSE	High	P13595 2xPhospho [S770(100);S774(100)]	-0.120154	2.54e-05	0	1	2	12	P13595	Neural cell adhesion molecule 1 OS=Mus musculus GN=Ncam1 PE=1 SV=3	P13595 [767-782]	2	1964.88	0	12750046	14859745	39.94	33.58		High	3	655.631	1.18	0	2.76e-06	4.61	67.8
-1.82737	NaN	NaN	-1.36178	-1.55894	-0.903429	1xPhospho [S24(100)]	NaN	1	NaN	GPDPEPTQPGTVKNPPEAATAPASPK	FALSE	High	P13595 1xPhospho [S1005(100)]	0	0.00313885	0.000290594	1	1	2	P13595	Neural cell adhesion molecule 1 OS=Mus musculus GN=Ncam1 PE=1 SV=3	P13595 [982-1007]	1	2634.24	0	1.93049e+06	2190427		37.56		High	3	878.754	0.73	4.46e-05	0.0001447	3.32	56.07
-2.15614	NaN	NaN	-3.01655	-3.69239	-2.75454	1xPhospho [S11(99.2)]	NaN	1	NaN	NPPEAATAPASPKSK	FALSE	High	P13595 1xPhospho [S1005(99.2)]	0	0.216002	0.00814518	1	1	1	P13595	Neural cell adhesion molecule 1 OS=Mus musculus GN=Ncam1 PE=1 SV=3	P13595 [995-1009]	1	1545.73	0	1537090	586897		39.41		High	3	515.916	1.82	0.002769	0.04762	1.53	21.39
NaN	-2.01367	-1.33946	-2.05082	-2.05563	-2.16189	1xPhospho [S3(99.3)]	0.689032	0.958371	-0.546438	QLSSGVSEIR	FALSE	High	P14602 1xPhospho [S86(99.3)]	-0.412879	0.03011	0.00110744	1	3	2	P14602	Heat shock protein beta-1 OS=Mus musculus GN=Hspb1 PE=1 SV=3	P14602 [84-93]	0	1155.54	0	1.32591e+06	1.53086e+06	27.38	16.21		High	2	578.275	1.82	0.000251	0.002642	2.03	57.04
NaN	-0.982258	0.254234	-2.38402	-0.979645	-0.787081	2xPhospho [S7(100);S10(100)]	0.536752	0.827265	-0.786357	AEAKEESEESDEDMGFGLFD	FALSE	High	P14869 2xPhospho [S304(100);S307(100)]	-1.01957	0.145294	0.0047931	1	1	2	P14869	60S acidic ribosomal protein P0 OS=Mus musculus GN=Rplp0 PE=1 SV=3	P14869 [298-317]	1	2394.82	0	3.29331e+06	3.27276e+06	0.17	59.02		High	2	1197.92	-0.38	0.001505	0.0227	1.75	122.13
NaN	-0.292707	1.04786	0.108191	-0.549797	0.103989	1xOxidation [M14];2xPhospho [S7(100);S10(100)]	0.341215	0.992791	-0.456425	AEAKEESEESDEDMGFGLFD	FALSE	High	P14869 2xPhospho [S304(100);S307(100)]	-0.490118	0.00301279	0.000290594	1	1	3	P14869	60S acidic ribosomal protein P0 OS=Mus musculus GN=Rplp0 PE=1 SV=3	P14869 [298-317]	1	2410.82	0	5.50648e+06	5119200	4.93	27.39		High	2	1205.92	2.75	4.46e-05	0.0001396	3.2	115.12
0.145086	-2.08088	-2.4573	0.711106	1.56591	1.1785	1xPhospho [S8(100)]	1.43355	0.341467	1.93965	QGFPDRESPVSDLTSTGLYQDKQEEK	FALSE	High	P14873 1xPhospho [S1438(100)]	2.6162	1.3e-08	0	1	1	8	P14873	Microtubule-associated protein 1B OS=Mus musculus GN=Map1b PE=1 SV=2	P14873 [1431-1456]	2	3034.37	0	1.53968e+06	15505829	119.15	40.98		High	3	1012.13	3.69	0	5.22e-10	5.52	90.78
-1.31486	-1.9764	NaN	0.696092	-0.314838	0.348986	1xOxidation [M6];2xPhospho [S4(100);S15(100)]	1.59428	0.380293	1.97728	ASLSPMDEPVPDSESPVEK	FALSE	High	P14873 2xPhospho [S1373(100);S1384(100)]	1.88904	0.00633177	0.000290594	1	1	9	P14873	Microtubule-associated protein 1B OS=Mus musculus GN=Map1b PE=1 SV=2	P14873 [1370-1388]	0	2189.86	0	2.13509e+06	7694452	35.24	25.25		High	2	1095.44	4.67	4.46e-05	0.0003495	3.24	82.34
-0.0820446	-3.39969	-5.76421	0.0720568	0.66115	0.898317	1xCarbamidomethyl [C15];2xPhospho [S3(99.4);S17(100)]	1.02157	0.463667	1.67383	SVSPGVTQAVVEEHCASPEEK	FALSE	High	P14873 2xPhospho [S1293(99.4);S1307(100)]	3.62582	1.27e-06	0	1	1	5	P14873	Microtubule-associated protein 1B OS=Mus musculus GN=Map1b PE=1 SV=2	P14873 [1291-1311]	0	2399.98	0	617206	10205702	149.38	42.51		High	3	800.668	2.66	0	5.91e-08	5.63	76.39
0.949001	-0.251778	-2.23973	1.59728	1.40743	1.87712	1xOxidation [M3];1xPhospho [S14(100)]	1.07105	0.520417	1.48736	DVMSDETNNEETESPSQEFVNITK	FALSE	High	P14873 1xPhospho [S1151(100)]	2.14144	1.7e-06	0	1	1	5	P14873	Microtubule-associated protein 1B OS=Mus musculus GN=Map1b PE=1 SV=2	P14873 [1138-1161]	0	2839.15	0	5.47073e+06	17119698	99.19	29.71		High	3	947.062	7.52	0	7.96e-08	5.45	100.85
0.177322	0.000736237	-2.72312	1.39084	1.42654	0.645561	1xOxidation [M6];1xPhospho [S4(100)]	0.96423	0.597701	1.35988	ASLSPMDEPVPDSESPVEK	FALSE	High	P14873 1xPhospho [S1373(100)]	2.00267	9.71e-06	0	1	1	14	P14873	Microtubule-associated protein 1B OS=Mus musculus GN=Map1b PE=1 SV=2	P14873 [1370-1388]	0	2109.89	0	6517178	1.24542e+07	80.2	25.46		High	2	1055.45	-0.35	0	4.81e-07	3.62	75.42
1.29936	0.00897789	-1.60357	0.754699	2.02252	2.30381	1xPhospho [S14(100)]	0.863259	0.624467	1.22287	DVMSDETNNEETESPSQEFVNITK	FALSE	High	P14873 1xPhospho [S1151(100)]	1.79209	1.09e-07	0	1	1	9	P14873	Microtubule-associated protein 1B OS=Mus musculus GN=Map1b PE=1 SV=2	P14873 [1138-1161]	0	2823.16	0	6554517	2.62214e+07	99.78	58.47		High	2	1412.08	-0.07	0	4.69e-09	4.7	105.03
-0.128889	-1.36833	-3.53865	0.31869	-0.320984	0.243698	1xPhospho [S3(100)]	0.799562	0.659729	1.15981	KESKEETPEVTK	FALSE	High	P14873 1xPhospho [S561(100)]	1.75909	0.0008108	0	1	1	13	P14873	Microtubule-associated protein 1B OS=Mus musculus GN=Map1b PE=1 SV=2	P14873 [559-570]	2	1484.69	0	2.52307e+06	5.92337e+06	101.15	23.89		High	3	495.568	1.33	0	4.37e-05	3.28	9.86
0.820635	0.428101	NaN	1.35555	1.26118	1.84979	1xPhospho [S4(100)]	1.27902	0.665243	1.11207	ASLSPMDEPVPDSESPVEK	FALSE	High	P14873 1xPhospho [S1373(100)]	0.864471	1.04e-07	0	1	1	14	P14873	Microtubule-associated protein 1B OS=Mus musculus GN=Map1b PE=1 SV=2	P14873 [1370-1388]	0	2093.9	0	1.0298e+07	15469211	22.61	37.26		High	2	1047.45	0.48	0	4.49e-09	4.7	89.49
1.99066	0.311869	2.59146	2.69877	2.84549	3.17191	1xCarbamidomethyl [C15];1xPhospho [S17(100)]	0.849918	0.667567	1.06497	SVSPGVTQAVVEEHCASPEEK	FALSE	High	P14873 1xPhospho [S1307(100)]	1.27406	2.24e-08	0	1	1	16	P14873	Microtubule-associated protein 1B OS=Mus musculus GN=Map1b PE=1 SV=2	P14873 [1291-1311]	0	2320.02	0	16622327	46386660	55.39	33.36		High	3	774.012	2.49	0	9.87e-10	7.09	63.5
1.36238	1.00976	-2.5533	1.84028	2.00157	1.91433	1xPhospho [T8(100)]	0.723677	0.67375	1.12997	DLTGQVPTPPVK	FALSE	High	P14873 1xPhospho [T527(100)]	1.97912	0.000475493	0	1	1	16	P14873	Microtubule-associated protein 1B OS=Mus musculus GN=Map1b PE=1 SV=2	P14873 [520-531]	0	1331.66	0	13116125	25822572	85.47	22.26		High	2	666.336	3.32	4.46e-05	0.0001349	3.4	85.01
1.54336	1.18623	-3.89124	1.95141	2.24915	1.67594	3xPhospho [S6(100);S/T];S15(100)	0.595108	0.673773	1.03678	LSPAKSPSLSPSPPSPIEKTPLGER	FALSE	High	P14873 3xPhospho [S1251(100);S1260(100);S/T]	2.34605	3.36e-05	0	1	1	9	P14873	Microtubule-associated protein 1B OS=Mus musculus GN=Map1b PE=1 SV=2	P14873 [1246-1270]	2	2812.3	0	14822777	2.18896e+07	88.03	26.82		High	4	703.83	0.24	0	1.74e-06	4.56	97.09
-1.24734	-1.67807	-6.59944	-1.09805	-0.329756	-0.697428	2xPhospho [S10(100);S13(100)]	0.643381	0.674022	1.10556	VQSLEGEKLSPKSDISPLTPR	FALSE	High	P14873 2xPhospho [S1775(100);S1778(100)]	2.46654	0.000537817	0	1	1	3	P14873	Microtubule-associated protein 1B OS=Mus musculus GN=Map1b PE=1 SV=2	P14873 [1766-1786]	2	2441.17	0	2.03558e+06	4.22458e+06	88.92	38.66		High	3	814.4	5.5	0	2.93e-05	3.97	88.59
0.771084	0.126913	-2.90252	0.844241	1.18617	1.12584	1xPhospho [S/Y/T]	0.6883	0.679964	1.05058	ESSPLYSPGFSDSTSAAK	FALSE	High		1.72026	3.06e-06	0	1	1	13	P14873	Microtubule-associated protein 1B OS=Mus musculus GN=Map1b PE=1 SV=2	P14873 [1787-1804]	0	1910.81	0	7.11284e+06	14685551	89.12	28.57		High	2	955.905	-1.13	0	2.16e-06	3.76	83.69
1.87482	-0.231407	1.47309	2.02701	2.08188	2.52326	1xPhospho [S10(100)]	0.816562	0.680258	1.00638	VQSLEGEKLSPK	FALSE	High	P14873 1xPhospho [S1775(100)]	1.17189	0.000273156	0	1	1	11	P14873	Microtubule-associated protein 1B OS=Mus musculus GN=Map1b PE=1 SV=2	P14873 [1766-1777]	1	1394.69	0	7.65647e+06	27322854	84.11	35.15		High	3	465.57	1.53	0	1.48e-05	4.13	45.47
1.41631	0.724588	NaN	1.74518	1.84721	2.04367	2xPhospho [S3(100);S7(100)]	1.1939	0.694362	1.03422	ESSPLYSPGFSDSTSAAK	FALSE	High	P14873 2xPhospho [S1789(100);S1793(100)]	0.808241	4.66e-06	0	1	1	8	P14873	Microtubule-associated protein 1B OS=Mus musculus GN=Map1b PE=1 SV=2	P14873 [1787-1804]	0	1990.77	0	1.40293e+07	23221086	36.62	27.59		High	2	995.89	0.87	0	3.95e-07	4.03	90.07
4.36546	4.06368	1.61701	4.56372	4.87564	4.50879	1xPhospho [S/T/Y]	0.672656	0.735875	0.944091	ETAAAHQASSSPPIDAATAEPYGFR	FALSE	High		1.30067	3.08e-07	0	1	1	22	P14873	Microtubule-associated protein 1B OS=Mus musculus GN=Map1b PE=1 SV=2	P14873 [1805-1829]	0	2625.16	0	108924960	155959436	80.32	25.35		High	3	875.727	1.59	0	4.08e-07	6.06	85.61
0.359186	0.0314789	-3.0806	0.531804	0.814119	0.389151	2xPhospho [S5(100);S10(100)]	0.598304	0.760875	0.920061	SPSLSPSPPSPIEKTPLGER	FALSE	High	P14873 2xPhospho [S1255(100);S1260(100)]	1.475	9.49e-07	0	1	1	5	P14873	Microtubule-associated protein 1B OS=Mus musculus GN=Map1b PE=1 SV=2	P14873 [1251-1270]	1	2236.03	0	6.65755e+06	8971722	83.72	24.74		High	3	746.015	0.38	0	4.37e-08	5.32	96.02
0.734928	-0.177231	1.76983	1.29034	1.41438	2.41152	1xPhospho [S9(100)]	0.629462	0.814257	0.797895	EVSSKEEQSPVKAEVAEK	FALSE	High	P14873 1xPhospho [S614(100)]	0.929572	6.46e-07	0	1	1	8	P14873	Microtubule-associated protein 1B OS=Mus musculus GN=Map1b PE=1 SV=2	P14873 [606-623]	2	2053.97	0	9404939	17202324	32.3	59.88		High	3	685.328	0.88	0	2.94e-08	5.17	30.96
3.12212	3.13499	2.52757	1.63679	2.61711	2.56448	1xPhospho [S3(100)]	0.805767	0.839223	-0.748067	VLSPLRSPPLLGSESPYEDFLSADSK	FALSE	High	P14873 1xPhospho [S1391(100)]	-0.65543	3.23e-11	0	1	1	13	P14873	Microtubule-associated protein 1B OS=Mus musculus GN=Map1b PE=1 SV=2	P14873 [1389-1414]	1	2884.4	0	57222004	39595552	55.55	46.19		High	3	962.137	-1.7	0	1.07e-12	7.23	113.77
-0.867355	-0.895674	1.2374	0.281709	1.0459	0.647154	1xCarbamidomethyl [C6];1xPhospho [S4(100)]	0.490733	0.887277	0.672136	TIKSPCDSGYSYETIEK	FALSE	High	P14873 1xPhospho [S1911(100)]	0.833463	4.27e-06	0	1	1	8	P14873	Microtubule-associated protein 1B OS=Mus musculus GN=Map1b PE=1 SV=2	P14873 [1908-1924]	1	2057.88	0	3.75545e+06	10728597	36.29	38.59		High	3	686.631	0.52	0	2.07e-07	3.91	67.66
3.46157	3.26437	0.449032	3.55538	3.46792	2.70724	1xPhospho [S10(100)]	0.350373	0.937876	0.564301	SPSLSPSPPSPIEKTPLGER	FALSE	High	P14873 1xPhospho [S1260(100)]	0.85185	2.86e-08	0	1	1	16	P14873	Microtubule-associated protein 1B OS=Mus musculus GN=Map1b PE=1 SV=2	P14873 [1251-1270]	1	2156.06	0	62591012	55835172	80.86	23.37		High	3	719.361	2.44	0	1.18e-09	6.46	88.05
0.0723305	1.57489	-0.151159	NaN	-0.519293	0.304871	1xOxidation [M3];2xPhospho [S4(100);S5(100)]	0.313603	0.984789	-0.479308	SLMSSPEDLTKDFEELKAEEIDVAK	FALSE	High	P14873 2xPhospho [S828(100);S829(100)]	-0.605899	2.24e-07	0	1	1	9	P14873	Microtubule-associated protein 1B OS=Mus musculus GN=Map1b PE=1 SV=2	P14873 [825-849]	2	3000.31	0	7.20336e+06	6.17305e+06	90.05	43.19		High	3	1000.77	-2.78	0	1e-08	5.15	115.76
-1.1449	-0.986107	-0.18186	NaN	-0.454929	-1.00526	1xPhospho [S9(100)]	0.0309308	0.993168	0.0436497	HSPTEDDESAKAEADVHLK	FALSE	High	P14873 1xPhospho [S974(100)]	0.0408595	0.000323573	0	1	1	4	P14873	Microtubule-associated protein 1B OS=Mus musculus GN=Map1b PE=1 SV=2	P14873 [966-984]	1	2158.93	0	3098223	4.0086e+06	15.31	22.56		High	4	540.488	1.47	0	1.76e-05	3.57	40.16
-0.225311	-1.24949	0.371569	-0.890674	0.793192	0.578239	1xCarbamidomethyl [C12];1xPhospho [T4(100)]	0.302457	0.993633	0.436382	TIKTPEDGGYTCEITEK	FALSE	High	P14873 1xPhospho [T1928(100)]	0.527997	1.39e-06	0	1	1	8	P14873	Microtubule-associated protein 1B OS=Mus musculus GN=Map1b PE=1 SV=2	P14873 [1925-1941]	1	2021.88	0	3.56811e+06	10228160	39.86	59.14		High	3	674.631	0.98	0	6.48e-08	4.22	62.82
1.72845	1.41767	2.48283	1.88899	2.04438	1.91661	1xPhospho [S4(100)]	0.0813844	0.99962	0.0898693	SDISPLTPR	FALSE	High	P14873 1xPhospho [S1781(100)]	0.0736793	0.00589382	0.000290594	1	1	12	P14873	Microtubule-associated protein 1B OS=Mus musculus GN=Map1b PE=1 SV=2	P14873 [1778-1786]	0	1065.5	0	17401960	25863588	20.35	21.45		High	2	533.253	1.48	4.46e-05	0.0006167	2.97	59.7
-1.09848	-1.52962	-4.29901	-2.67177	-0.983503	NaN	1xPhospho [S6(100)]	0.119158	1	0.248229	LGGDVSPTQIDVSQFGSFKEDTK	FALSE	High	P14873 1xPhospho [S1497(100)]	0.481399	2.15e-08	0	1	1	1	P14873	Microtubule-associated protein 1B OS=Mus musculus GN=Map1b PE=1 SV=2	P14873 [1492-1514]	1	2535.17	0	2.2562e+06	1.55974e+06	83.99	88.84		High	3	845.727	0.61	0	8.78e-10	5.31	102.02
-1.38566	-1.84362	-3.69432	-2.31182	-1.94157	-1.91807	1xPhospho [S7(99.6)]	0.128267	1	0.205981	KLGGDVSPTQIDVSQFGSFK	FALSE	High	P14873 1xPhospho [S1497(99.6)]	0.25071	7.81e-05	0	1	1	3	P14873	Microtubule-associated protein 1B OS=Mus musculus GN=Map1b PE=1 SV=2	P14873 [1491-1510]	1	2190.05	0	1.81491e+06	1.68014e+06	79.11	31.07		High	3	730.688	1.14	0	4.13e-06	3.21	102.29
1.25896	0.794836	-1.82066	-0.622437	0.722374	0.697762	1xPhospho [S7(100)]	0.0618383	1	0.120904	KLGGDVSPTQIDVSQFGSFKEDTK	FALSE	High	P14873 1xPhospho [S1497(100)]	0.18819	2.55e-09	0	1	1	6	P14873	Microtubule-associated protein 1B OS=Mus musculus GN=Map1b PE=1 SV=2	P14873 [1491-1514]	2	2663.26	0	1.13008e+07	1.06481e+07	83.89	54.41		High	3	888.428	3.86	0	9.71e-11	6.19	97.37
-2.30275	NaN	NaN	-1.59389	-0.663191	-0.563625	1xPhospho [S9(99.2)]	NaN	1	NaN	ITSFPESESYSYETSTK	FALSE	High	P14873 1xPhospho [S2018(99.2)]	0	0.000409738	0	1	1	1	P14873	Microtubule-associated protein 1B OS=Mus musculus GN=Map1b PE=1 SV=2	P14873 [2010-2026]	0	2035.84	0	1.38856e+06	4.07546e+06		47.56		High	2	1018.43	0.77	0	2.24e-05	2.57	84.47
3.65575	3.57596	4.78572	3.71905	4.24853	3.55338	1xPhospho [T4(99.5)]	0.137941	1	-0.175429	TTRTPEEGGYSYEISEK	FALSE	High	P14873 1xPhospho [T1945(99.5)]	-0.165487	1.71e-09	0	1	1	28	P14873	Microtubule-associated protein 1B OS=Mus musculus GN=Map1b PE=1 SV=2	P14873 [1942-1958]	1	2026.86	0	77680043	80427705	6.91	34.87		High	3	676.293	0.48	0	9.61e-11	7.37	57
-0.0567131	-1.15666	NaN	-1.37331	0.427668	0.70764	3xPhospho [S10(100);S13(100);S16(100)]	0.212812	1	0.367171	VQSLEGEKLSPKSDISPLTPR	FALSE	High	P14873 3xPhospho [S1775(100);S1778(100);S1781(100)]	0.527353	0.00051884	0	1	1	3	P14873	Microtubule-associated protein 1B OS=Mus musculus GN=Map1b PE=1 SV=2	P14873 [1766-1786]	2	2521.14	0	4.38701e+06	8680753	54.51	66.94		High	3	841.055	4.61	0	2.82e-05	4.9	96.41
2.65026	2.3753	3.0187	1.0394	2.7511	3.27205	2xPhospho [S3(100);S7(100)]	0.177613	1	-0.272777	VLSPLRSPPLLGSESPYEDFLSADSK	FALSE	High	P14873 2xPhospho [S1391(100);S1395(100)]	-0.327238	1.34e-13	0	1	1	18	P14873	Microtubule-associated protein 1B OS=Mus musculus GN=Map1b PE=1 SV=2	P14873 [1389-1414]	1	2964.37	0	3.37968e+07	4.3449e+07	31.31	71.33		High	3	988.795	1.2	0	3.72e-15	9.58	120.97
NaN	-1.79694	-2.1674	NaN	-2.31472	-1.03012	3xPhospho [S3(100);S15(100)];S7(100)	0.162009	1	0.265088	VLSPLRSPPLLGSESPYEDFLSADSK	FALSE	High	P14873 3xPhospho [S1391(100);S1395(100);S1403(100)]	0.309748	0.000113553	0	1	1	4	P14873	Microtubule-associated protein 1B OS=Mus musculus GN=Map1b PE=1 SV=2	P14873 [1389-1414]	1	3044.33	0	1.0728e+06	2.08605e+06	71.64	62.55		High	3	1015.45	0.4	0	6.06e-06	2.73	127.37
NaN	0.61903	-1.16242	NaN	NaN	-5.1837	2xPhospho [S4(100);S5(100)]	NaN	1	NaN	SLMSSPEDLTKDFEELKAEEIDVAK	FALSE	High	P14873 2xPhospho [S828(100);S829(100)]	0	6.89e-08	0	1	1	1	P14873	Microtubule-associated protein 1B OS=Mus musculus GN=Map1b PE=1 SV=2	P14873 [825-849]	2	2984.31	0	3.51094e+06	188487	110.41			High	3	995.445	2.03	0	2.92e-09	5.05	121.6
-1.73372	-3.37864	-3.29814	-2.11711	NaN	NaN	1xPhospho [S7(100)]	NaN	1	NaN	SKPLAASPKPGALKESSDK	FALSE	High	P14873 1xPhospho [S2267(100)]	0	0.000147535	0	1	1	2	P14873	Microtubule-associated protein 1B OS=Mus musculus GN=Map1b PE=1 SV=2	P14873 [2261-2279]	1	1991.02	0	626277	1.09476e+06	95.42			High	4	498.512	2.27	0	7.94e-06	3.15	24.71
2.76464	2.0683	2.80326	2.85655	2.6441	2.98992	1xPhospho [S10(100)]	0.476858	1	0.375129	SPSLSPSPPSPIEK	FALSE	High	P14873 1xPhospho [S1260(100)]	0.284787	7.81e-07	0	1	1	16	P14873	Microtubule-associated protein 1B OS=Mus musculus GN=Map1b PE=1 SV=2	P14873 [1251-1264]	0	1502.71	0	27318696	40343164	45.19	23.89		High	2	751.861	0.55	0	3.58e-08	5.38	72.96
-0.595192	NaN	NaN	-3.97874	-1.89334	0.366264	1xCarbamidomethyl [C25];1xPhospho [S11(100)]	NaN	1	NaN	ETEVSKGSAESPDEGITTTEGEGECEQTPEELEPVEK	FALSE	High	P14873 1xPhospho [S888(100)]	0	5.45e-05	0	1	1	2	P14873	Microtubule-associated protein 1B OS=Mus musculus GN=Map1b PE=1 SV=2	P14873 [878-914]	1	4087.72	0	4.53514e+06	1.73726e+06		126.05		High	3	1363.25	4.53	0	2.85e-06	2.88	86.15
1.34797	0.677238	1.70094	1.25286	1.2019	0.656677	2xPhospho [S3(100);S6(100)]	0.225144	1	-0.239447	ADSRESLKPATKPVASK	FALSE	High	P14873 2xPhospho [S541(100);S544(100)]	-0.204901	3.85e-06	0	1	1	8	P14873	Microtubule-associated protein 1B OS=Mus musculus GN=Map1b PE=1 SV=2	P14873 [539-555]	1	1944.92	0	1.04161e+07	11318283	36.92	17.87		High	3	648.978	0.57	0	1.85e-07	5.16	24.26
4.4556	3.42426	4.19505	4.4722	3.39627	3.0032	1xPhospho [S3(99.5)]	0.303784	1	-0.386671	ADSRESLKPATKPVASK	FALSE	High	P14873 1xPhospho [S541(99.5)]	-0.401081	1.72e-06	0	1	1	44	P14873	Microtubule-associated protein 1B OS=Mus musculus GN=Map1b PE=1 SV=2	P14873 [539-555]	1	1864.95	0	6.99267e+07	6.79511e+07	58.63	34.44		High	4	466.994	1.09	0	9.21e-08	5.93	19.97
-0.404821	NaN	NaN	0.361575	-0.264912	0.796967	1xCarbamidomethyl [C19];1xPhospho [S5(99.4)]	NaN	1	NaN	GSAESPDEGITTTEGEGECEQTPEELEPVEK	FALSE	High	P14873 1xPhospho [S888(99.4)]	0	7.57e-07	0	1	1	3	P14873	Microtubule-associated protein 1B OS=Mus musculus GN=Map1b PE=1 SV=2	P14873 [884-914]	0	3414.39	0	5.17485e+06	6.10208e+06		45.93		High	3	1138.8	1.78	0	3.46e-08	4.24	94.73
-1.09299	NaN	NaN	1.06553	0.405903	1.40708	1xCarbamidomethyl [C19]	NaN	1	NaN	GSAESPDEGITTTEGEGECEQTPEELEPVEK	FALSE	High		0	2.65e-06	0	1	1	5	P14873	Microtubule-associated protein 1B OS=Mus musculus GN=Map1b PE=1 SV=2	P14873 [884-914]	0	3334.43	0	3.21174e+06	9940094		42.54		High	3	1112.15	-0.33	0	1.26e-07	4.45	85.75
-1.37047	NaN	-0.482637	-0.755042	-0.407698	-0.715281	1xPhospho [T1(100)]	0.332553	1	0.349499	TPEEGGYSYEISEK	FALSE	High	P14873 1xPhospho [T1945(100)]	0.300548	0.0162131	0.000290594	1	1	2	P14873	Microtubule-associated protein 1B OS=Mus musculus GN=Map1b PE=1 SV=2	P14873 [1945-1958]	0	1668.67	0	2.28693e+06	4172625	20.68	26.41		High	2	834.838	1.24	0.0001291	0.001717	2.05	67.52
NaN	-2.26681	NaN	-2.66677	-1.02416	-0.817667	3xPhospho [T7(96.6);S/Y/T];S16(100)	NaN	1	NaN	SDISPLTPRESSPLYSPGFSDSTSAAK	FALSE	High	P14873 3xPhospho [T1784(96.6);S1793(100);S/Y/T]	0	0.013985	0.000290594	1	1	2	P14873	Microtubule-associated protein 1B OS=Mus musculus GN=Map1b PE=1 SV=2	P14873 [1778-1804]	1	3037.25	0	1.35351e+06	3.17333e+06		63.22		High	3	1013.09	-3.55	4.46e-05	0.0008334	2.88	107.02
1.46303	2.12308	-0.948479	1.97438	0.100693	2.19141	2xPhospho [S4(100);S15(100)]	0.18033	1	0.329985	ASLSPMDEPVPDSESPVEK	FALSE	High	P14873 2xPhospho [S1373(100);S1384(100)]	0.542954	0.0132893	0.000290594	1	1	2	P14873	Microtubule-associated protein 1B OS=Mus musculus GN=Map1b PE=1 SV=2	P14873 [1370-1388]	0	2173.86	0	18887626	18663028	84.21	64.29		High	2	1087.44	4.49	4.46e-05	0.0007686	3.44	97.15
NaN	NaN	NaN	NaN	NaN	NaN	1xPhospho [S6(95.3)]	NaN	1	NaN	TLEVVSPSQSVTGSAGHTPYYQSPTDEK	FALSE	High	P14873 1xPhospho [S1317(95.3)]	0	0.00362306	0.000290594	1	1	1	P14873	Microtubule-associated protein 1B OS=Mus musculus GN=Map1b PE=1 SV=2	P14873 [1312-1339]	0	3045.37	0					NoQuanValues	High	3	1015.79	-0.75	4.46e-05	0.0001643	2.77
NaN	NaN	NaN	NaN	NaN	NaN	1xPhospho [S15(100)]	NaN	1	NaN	LSPAKSPSLSPSPPSPIEK	FALSE	High	P14873 1xPhospho [S1260(100)]	0	0.00477763	0.000290594	1	1	2	P14873	Microtubule-associated protein 1B OS=Mus musculus GN=Map1b PE=1 SV=2	P14873 [1246-1264]	1	1999.01	0					NoQuanValues	High	3	667.011	1.37	4.46e-05	0.0002137	2.59
0.0638161	NaN	NaN	0.507846	0.0508728	0.511087	2xPhospho [S15(100);S]	NaN	1	NaN	LSPAKSPSLSPSPPSPIEK	FALSE	High	P14873 2xPhospho [S1260(100);S]	0	0.0253533	0.000564137	1	1	4	P14873	Microtubule-associated protein 1B OS=Mus musculus GN=Map1b PE=1 SV=2	P14873 [1246-1264]	1	2078.98	0	7.16097e+06	6.75321e+06		22.73		High	3	693.668	3.36	0.0001291	0.002066	2.83	79.02
NaN	NaN	NaN	NaN	NaN	NaN	1xPhospho [S4(98.5)]	NaN	1	NaN	SLMSSPEDLTKDFEELKAEEIDVAK	FALSE	High	P14873 1xPhospho [S828(98.5)]	0	0.0216652	0.000564137	1	1	1	P14873	Microtubule-associated protein 1B OS=Mus musculus GN=Map1b PE=1 SV=2	P14873 [825-849]	2	2904.35	0					NoQuanValues	High	3	968.791	3.77	0.0001291	0.001631	2.33
NaN	NaN	NaN	NaN	NaN	NaN	1xPhospho [S/Y]	NaN	1	NaN	SPPLLGSESPYEDFLSADSK	FALSE	High		0	0.0411321	0.00134801	1	1	2	P14873	Microtubule-associated protein 1B OS=Mus musculus GN=Map1b PE=1 SV=2	P14873 [1395-1414]	0	2218.98	0					NoQuanValues	High	2	1110	2.93	0.000323	0.00401	2.04
NaN	NaN	NaN	NaN	-3.99805	-1.80597	1xPhospho [S2(99.6)]	NaN	1	NaN	RSESPFEGK	FALSE	High	P14873 1xPhospho [S1420(99.6)]	0	0.041755	0.00134801	1	1	1	P14873	Microtubule-associated protein 1B OS=Mus musculus GN=Map1b PE=1 SV=2	P14873 [1419-1427]	1	1116.47	0		889572		93.08		High	2	558.74	0.4	0.000323	0.004095	1.89	16.72
NaN	NaN	NaN	NaN	NaN	NaN	2xPhospho [S6(97.8);S/T/Y]	NaN	1	NaN	TLEVVSPSQSVTGSAGHTPYYQSPTDEK	FALSE	High	P14873 2xPhospho [S1317(97.8);S/T/Y]	0	0.046379	0.00160103	1	1	1	P14873	Microtubule-associated protein 1B OS=Mus musculus GN=Map1b PE=1 SV=2	P14873 [1312-1339]	0	3125.34	0					NoQuanValues	High	3	1042.46	4.03	0.0003586	0.004656	2.78
NaN	NaN	NaN	-1.56501	-1.34174	-0.401361	2xPhospho [S5(100);S10(100)]	NaN	1	NaN	SPSLSPSPPSPIEK	FALSE	High	P14873 2xPhospho [S1255(100);S1260(100)]	0	0.0512417	0.00233463	1	1	2	P14873	Microtubule-associated protein 1B OS=Mus musculus GN=Map1b PE=1 SV=2	P14873 [1251-1264]	0	1582.68	0		2546315		59.65		High	2	791.846	2.52	0.0005107	0.005289	2.47	82.15
NaN	0.0934467	-4.11703	-0.767186	-0.602282	-0.224754	1xCarbamidomethyl [C8];1xPhospho [T16(100)]	0.378173	0.878514	0.710773	AALANEDCPHIDQALTPDEGLPFTR	FALSE	High	P15388-3 1xPhospho [T527(100)]	1.48038	0.00196893	0.000290594	1	1	3	P15388-3	Isoform 2 of Potassium voltage-gated channel subfamily C member 1 OS=Mus musculus GN=Kcnc1	P15388-3 [512-536]	0	2831.27	0	1.051e+06	4.2512e+06	135.1	35.72		High	3	944.433	4.81	4.46e-05	9.76e-05	3.6	103.12
-1.22535	2.80137	-0.547661	-1.57995	-0.969685	-1.34995	1xPhospho [T17(100)]	0.582563	0.745167	-0.934697	DVNNFDQDFTREEPILTLVDEAIIK	FALSE	High	P16054 1xPhospho [T710(100)]	-1.64265	4.12e-08	0	1	1	6	P16054	Protein kinase C epsilon type OS=Mus musculus GN=Prkce PE=1 SV=1	P16054 [694-718]	1	3014.44	0	2.93019e+06	2.68754e+06	148.32	34.28		High	3	1005.49	1.29	0	1.72e-09	6.57	127.29
-1.32348	-0.656033	-1.14026	-1.48727	-1.37939	-2.75065	1xPhospho [S4(100)]	0.795983	0.789342	-0.846793	KALSFDNRGEEHR	FALSE	High	P16054 1xPhospho [S368(100)]	-0.832516	0.000401412	0	1	1	4	P16054	Protein kinase C epsilon type OS=Mus musculus GN=Prkce PE=1 SV=1	P16054 [365-377]	2	1638.74	0	2.73751e+06	1.69402e+06	53.24	42.3		High	4	410.441	1.8	0	2.19e-05	3.55	24.34
-0.88798	0.282259	1.20588	-0.86233	0.848562	0.337679	1xPhospho [S15(100)]	0.0396103	0.995565	-0.0713806	LAAGAESPQPASGNSPSEDDRSK	FALSE	High	P16054 1xPhospho [S337(100)]	-0.0920839	2.21e-06	0	1	1	4	P16054	Protein kinase C epsilon type OS=Mus musculus GN=Prkce PE=1 SV=1	P16054 [323-345]	1	2351.01	0	6.36198e+06	8.65729e+06	35.59	60.17		High	3	784.345	1.94	0	1.05e-07	5.62	34.45
-0.837694	1.0681	0.613247	-0.592134	0.495634	0.155941	1xPhospho [T6(100)]	0.147756	1	-0.225662	EEPILTLVDEAIIK	FALSE	High	P16054 1xPhospho [T710(100)]	-0.261402	0.000119534	0	1	1	10	P16054	Protein kinase C epsilon type OS=Mus musculus GN=Prkce PE=1 SV=1	P16054 [705-718]	0	1662.86	0	4.21882e+06	7632606	76.89	46.76		High	2	831.935	1.77	0	6.39e-06	3.78	125.36
3.1546	3.25376	4.03524	3.71377	3.22694	3.11001	1xPhospho [S3(100)]	0.145568	1	-0.15697	ALSFDNRGEEHR	FALSE	High	P16054 1xPhospho [S368(100)]	-0.130956	0.0085197	0.000290594	1	1	13	P16054	Protein kinase C epsilon type OS=Mus musculus GN=Prkce PE=1 SV=1	P16054 [366-377]	1	1510.64	0	61008509	60425962	16.85	2.63		High	3	504.22	0.48	4.46e-05	0.0004116	2.61	35.6
NaN	-2.96693	NaN	NaN	-3.25977	-3.76786	1xPhospho [S3(100)]	NaN	1	NaN	GFSYFGEDLMP	FALSE	High	P16054 1xPhospho [S729(100)]	0	0.0441183	0.00160103	1	1	3	P16054	Protein kinase C epsilon type OS=Mus musculus GN=Prkce PE=1 SV=1	P16054 [727-737]	0	1342.51	0	833111	582116		20.54		High	2	671.758	1.47	0.0003586	0.00437	2.13	129.84
NaN	NaN	NaN	NaN	NaN	NaN	1xOxidation [M10];1xPhospho [S3(100)]	NaN	1	NaN	GFSYFGEDLMP	FALSE	High	P16054 1xPhospho [S729(100)]	0	0.21696	0.00814518	1	1	2	P16054	Protein kinase C epsilon type OS=Mus musculus GN=Prkce PE=1 SV=1	P16054 [727-737]	0	1358.5	0					NoQuanValues	High	2	679.753	-1.63	0.002957	0.0529	1.86
-1.28992	-1.20263	-4.26641	-1.79431	-1.26283	-1.28472	1xPhospho [S5(100)]	0.323729	0.957426	0.529408	FSIGSDEDDSPGLPVK	FALSE	High	P16283 1xPhospho [S170(100)]	0.805698	0.000124545	0	1	3	2	P16283	Anion exchange protein 3 OS=Mus musculus GN=Slc4a3 PE=1 SV=2	P16283 [166-181]	0	1742.75	0	2801929	2689474	80.16	34.93		High	2	871.879	-0.94	0	6.66e-06	3.09	100.3
-1.4539	-1.14212	-1.47767	-1.66333	-1.00567	-2.00739	1xPhospho [S7(99.2)]	0.254899	1	-0.247079	IQGGRGSPSGLAPILR	FALSE	High	P16283 1xPhospho [S296(99.2)]	-0.200903	0.0272152	0.000838717	1	3	3	P16283	Anion exchange protein 3 OS=Mus musculus GN=Slc4a3 PE=1 SV=2	P16283 [290-305]	1	1658.87	0	2.50088e+06	1.7039e+06	47.83	43.78		High	3	553.631	2.23	0.000251	0.002751	2.01	75.34
-0.56146	-0.721478	-1.1938	-1.06288	-3.13044	-2.02409	1xPhospho [S9(100)]	0.929832	0.674576	-1.1066	ENLLEEQGSIALR	FALSE	High	P16546 1xPhospho [S1041(100)]	-1.24689	0.000794329	0	1	2	4	P16546	Spectrin alpha chain, non-erythrocytic 1 OS=Mus musculus GN=Sptan1 PE=1 SV=4	P16546 [1033-1045]	0	1551.74	0	3950498	1.68429e+06	55.65	49.53		High	2	776.377	2.88	0	4.27e-05	3.83	100.14
4.44961	4.76819	2.53287	3.06058	1.61298	3.15274	1xPhospho [S]	0.694683	0.723153	-0.963363	KLDPAQSASRENLLEEQGSIALR	FALSE	High		-1.30812	2.56e-06	0	1	2	28	P16546	Spectrin alpha chain, non-erythrocytic 1 OS=Mus musculus GN=Sptan1 PE=1 SV=4	P16546 [1023-1045]	2	2605.3	0	149702220	39624150	75.5	51.37		High	4	652.082	2.66	0	1.96e-07	5.95	89.37
-0.596163	-0.727179	0.440422	-0.197452	-2.45683	-1.66953		0.688513	0.769294	-0.911617	LIQSHPESAEDLKEK	FALSE	High		-1.14696	0.00144756	0	1	2	5	P16546	Spectrin alpha chain, non-erythrocytic 1 OS=Mus musculus GN=Sptan1 PE=1 SV=4	P16546 [1299-1313]	1	1723.89	0	3.93492e+06	2.15354e+06	10.12	60.7		High	4	431.727	1.08	0	7.49e-05	2.56	30.8
2.84814	2.59655	3.79426	3.25216	1.86374	2.48504	1xPhospho [S9(100)]	0.430578	0.95693	-0.523807	DEADSKTASPWK	FALSE	High	P16546 1xPhospho [S1190(100)]	-0.546007	1.66e-05	0	1	2	22	P16546	Spectrin alpha chain, non-erythrocytic 1 OS=Mus musculus GN=Sptan1 PE=1 SV=4	P16546 [1182-1193]	1	1414.59	0	39398216	38353131	14.39	31.16		High	2	707.799	1.25	0	3.3e-06	4.25	34.82
0.524719	0.812201	2.10648	1.66411	-0.753967	0.787394		0.271796	0.989916	-0.428536	VLETAEDIQER	FALSE	High		-0.581957	2.2e-05	0	1	2	12	P16546	Spectrin alpha chain, non-erythrocytic 1 OS=Mus musculus GN=Sptan1 PE=1 SV=4	P16546 [8-18]	0	1302.65	0	11437603	11823862	9.61	56.47		High	2	651.83	-0.07	0	1.12e-06	3.42	48.47
2.77423	2.88144	1.62428	2.47105	1.37381	2.72212	1xPhospho [S8(100)]	0.153849	1	-0.220595	LDPAQSASRENLLEEQGSIALR	FALSE	High	P16546 1xPhospho [S1031(100)]	-0.23765	1.83e-08	0	1	2	11	P16546	Spectrin alpha chain, non-erythrocytic 1 OS=Mus musculus GN=Sptan1 PE=1 SV=4	P16546 [1024-1045]	1	2477.2	0	46869100	26332586	65.25	49.24		High	3	826.408	2.78	0	7.45e-10	6.34	97.99
NaN	-2.2764	NaN	NaN	NaN	NaN		NaN	1	NaN	GLVSSDELAKDVTGAEALLER	FALSE	High		0	8.88e-07	0	1	2	1	P16546	Spectrin alpha chain, non-erythrocytic 1 OS=Mus musculus GN=Sptan1 PE=1 SV=4	P16546 [1360-1380]	1	2173.13	0	1.34454e+06					High	3	725.05	0	0	4.07e-08	3.37	111.38
NaN	NaN	NaN	NaN	NaN	NaN		NaN	1	NaN	EAFLNTEDKGDSLDSVEALIK	FALSE	High		0	0.000397313	0	1	2	2	P16546	Spectrin alpha chain, non-erythrocytic 1 OS=Mus musculus GN=Sptan1 PE=1 SV=4	P16546 [1465-1485]	1	2294.14	0					NoQuanValues	High	3	765.386	1.73	0	2.17e-05	2.59
NaN	-2.90763	-5.26427	-2.92369	NaN	NaN		NaN	1	NaN	EAALTNEEVGADLEQVEVLQK	FALSE	High		0	0.00255713	0.000290594	1	2	1	P16546	Spectrin alpha chain, non-erythrocytic 1 OS=Mus musculus GN=Sptan1 PE=1 SV=4	P16546 [1111-1131]	0	2285.15	0	249586	625914	119.83			High	3	762.389	0.41	4.46e-05	0.0001213	2.3	103.94
-0.802105	-2.1455	0.277113	-0.165009	-2.66575	-0.790297	2xPhospho [S5(99.5);S9(99.5)]	0.111724	1	-0.207446	DEADSKTASPWK	FALSE	High	P16546 2xPhospho [S1186(99.5);S1190(99.5)]	-0.316855	0.173999	0.00544713	1	2	2	P16546	Spectrin alpha chain, non-erythrocytic 1 OS=Mus musculus GN=Sptan1 PE=1 SV=4	P16546 [1182-1193]	1	1494.55	0	3.34198e+06	3.9612e+06	44.02	58.1		High	2	747.781	-0.06	0.001828	0.0319	1.96	45.61
0.91444	1.38485	1.87755	1.21353	1.61817	1.08584	1xPhospho [S10(100)]	0.0963347	1	-0.105275	SGKYDLDFKSPDDPSR	FALSE	High	P17182 1xPhospho [S263(100)]	-0.0864337	2.08e-05	0	1	1	6	P17182	Alpha-enolase OS=Mus musculus GN=Eno1 PE=1 SV=3	P17182 [254-269]	2	1906.82	0	12913242	14541217	25.91	29.28		High	3	636.28	1.73	0	1.05e-06	4.72	60.53
0.672255	1.05674	-0.240648	-1.5909	-0.641153	-0.931778	1xPhospho [S22(98.8)]	1.50547	0.506167	-1.58819	DTSSNDINGGVEPTPSTVSTPSPSADLLGLR	FALSE	High	P17426 1xPhospho [S655(98.8)]	-1.55073	0.00705029	0.000290594	1	2	4	P17426	AP-2 complex subunit alpha-1 OS=Mus musculus GN=Ap2a1 PE=1 SV=1	P17426 [634-664]	0	3164.46	0	1.09177e+07	3.59118e+06	65.65	43.49		High	3	1055.5	7.76	4.46e-05	0.0003256	2.28	112.51
-1.28913	-1.64021	-1.36118	-1.47213	-1.58494	-0.93145	1xPhospho [S]	0.166178	1	0.138224	SSPPVQFSLLHSK	FALSE	High		0.100673	0.00121594	0	1	2	3	P17426	AP-2 complex subunit alpha-1 OS=Mus musculus GN=Ap2a1 PE=1 SV=1	P17426 [517-529]	0	1506.74	0	2.0897e+06	2.15131e+06	43.71	39.58		High	3	502.917	-0.11	0	6.4e-05	2.47	87
NaN	NaN	NaN	NaN	NaN	NaN	2xPhospho [S22(98.8);T/S]	NaN	1	NaN	DTSSNDINGGVEPTPSTVSTPSPSADLLGLR	FALSE	High	P17426 2xPhospho [S655(98.6);T/S]	0	0.197559	0.00749832	1	2	1	P17426	AP-2 complex subunit alpha-1 OS=Mus musculus GN=Ap2a1 PE=1 SV=1	P17426 [634-664]	0	3244.43	0					NoQuanValues	High	3	1082.15	2.11	0.002451	0.04058	0.95
-2.38003	-1.63038	-1.18144	-1.83622	NaN	-4.80457		0.560011	0.771424	-0.938047	ESLLFEGR	FALSE	High		-1.58978	0.00676745	0.000290594	1	4	3	P17710	Hexokinase-1 OS=Mus musculus GN=Hk1 PE=1 SV=3	P17710 [372-379]	0	950.494	0	1.31613e+06	571009	31.47	97.4		High	2	475.752	1.62	4.46e-05	0.0003104	1.94	66.8
-1.28918	-0.761036	-0.396494	-0.74529	-2.13321	-1.5352		0.615725	0.882289	-0.670256	ITPELLTR	FALSE	High		-0.655662	0.0298074	0.00110744	1	4	6	P17710	Hexokinase-1 OS=Mus musculus GN=Hk1 PE=1 SV=3	P17710 [380-387]	0	942.562	0	2.80336e+06	2.36368e+06	30.18	31.13		High	2	471.785	1.12	0.000251	0.002604	1.52	61.13
NaN	NaN	NaN	NaN	NaN	NaN		NaN	1	NaN	SIPDGTEHGDFLALDLGGTNFR	FALSE	High		0	0.00391246	0.000290594	1	4	1	P17710	Hexokinase-1 OS=Mus musculus GN=Hk1 PE=1 SV=3	P17710 [574-595]	0	2332.12	0					NoQuanValues	High	3	778.045	-0.24	4.46e-05	0.0001764	2.82
-2.31391	-1.58777	-0.0169868	-1.30008	-2.40129	-1.43011		0.205028	1	-0.320416	TTVGVDGSLYK	FALSE	High		-0.404268	0.00715937	0.000290594	1	4	1	P17710	Hexokinase-1 OS=Mus musculus GN=Hk1 PE=1 SV=3	P17710 [464-474]	0	1139.59	0	2.16706e+06	1928725	32.4	34.83		High	2	570.302	2.15	4.46e-05	0.0003329	2.32	54.34
-1.54924	NaN	-2.66609	-2.28759	NaN	NaN		NaN	1	NaN	FLLSESGSGK	FALSE	High		0	0.00289178	0.000290594	1	4	1	P17710	Hexokinase-1 OS=Mus musculus GN=Hk1 PE=1 SV=3	P17710 [498-507]	0	1024.53	0	1.00856e+06	972750	97.14			High	2	512.771	2.84	4.46e-05	0.0001351	1.75	49.4
NaN	NaN	NaN	NaN	NaN	NaN		NaN	1	NaN	LSDEILIDILTR	FALSE	High		0	0.0679507	0.00280896	1	4	1	P17710	Hexokinase-1 OS=Mus musculus GN=Hk1 PE=1 SV=3	P17710 [87-98]	0	1400.8	0					NoQuanValues	High	2	700.905	2.15	0.0007971	0.007337	0.74
-0.377815	0.121077	-3.33686	-1.20726	-0.295422	-0.573885	1xPhospho [Y12(100)]	0.172001	1	0.313626	VVQEYIDAFSDYANFK	FALSE	High	P18052 1xPhospho [Y825(100)]	0.505679	1.45e-06	0	1	2	7	P18052	Receptor-type tyrosine-protein phosphatase alpha OS=Mus musculus GN=Ptpra PE=1 SV=3	P18052 [814-829]	0	1988.87	0	5.27264e+06	4.60228e+06	83.8	42.57		High	2	994.936	-1.06	0	6.76e-08	3.83	109.63
NaN	0.37616	0.743313	NaN	-2.32725	-1.71845	1xPhospho [S8(100)]	1.73464	0.213143	-3.01891	NLKEDGISAAKDVK	FALSE	High	P18872 1xPhospho [S29(100)]	-2.58259	0.129817	0.00436703	1	2	2	P18872	Guanine nucleotide-binding protein G(o) subunit alpha OS=Mus musculus GN=Gnao1 PE=1 SV=3	P18872 [22-35]	2	1567.77	0	6.24754e+06	1.63619e+06	41.52	33.41		High	3	523.263	2.03	0.001278	0.01837	2.29	45.41
-1.48532	-1.00437	-5.57624	0.627637	-2.15035	-1.36448		0.444224	0.811561	0.795675	IGAGDYQPTEQDILR	FALSE	High		1.72625	8.45e-06	0	1	2	3	P18872	Guanine nucleotide-binding protein G(o) subunit alpha OS=Mus musculus GN=Gnao1 PE=1 SV=3	P18872 [163-177]	0	1675.83	0	2447007	2660610	86.54	81.41		High	2	838.417	-0.76	0	4.18e-07	3.49	84.68
2.35808	3.07714	3.19603	3.00856	1.89386	2.29819	1xPhospho [S9(100)]	0.498227	0.959876	-0.519519	LFDVGGQRSER	FALSE	High	P18872 1xPhospho [S207(100)]	-0.476883	0.126788	0.00436703	1	2	9	P18872	Guanine nucleotide-binding protein G(o) subunit alpha OS=Mus musculus GN=Gnao1 PE=1 SV=3	P18872 [199-209]	1	1343.61	0	35124932	33694020	39.33	22.75		High	3	448.542	1.75	0.002451	0.03955	2.39	48.76
0.368418	NaN	0.816383	1.3956	0.0652294	0.108519		0.0392475	0.992733	-0.0637034	YYLDSLDR	FALSE	High		-0.0692857	0.0434612	0.00160103	1	2	5	P18872	Guanine nucleotide-binding protein G(o) subunit alpha OS=Mus musculus GN=Gnao1 PE=1 SV=3	P18872 [155-162]	0	1044.5	0	6.55396e+06	7385793	41.16	35.47		High	2	522.755	2.13	0.0003586	0.004294	1.57	68.53
NaN	NaN	-2.33971	0.859118	-2.01517	NaN	1xOxidation [M2]	NaN	1	NaN	AMDTLGVEYGDKER	FALSE	High		0	3.08e-05	0	1	2	1	P18872	Guanine nucleotide-binding protein G(o) subunit alpha OS=Mus musculus GN=Gnao1 PE=1 SV=3	P18872 [87-100]	1	1599.73	0	544833	3.7087e+06		97.2		High	3	533.916	1.33	0	1.59e-06	3.24	43.57
NaN	NaN	NaN	NaN	NaN	NaN	1xCarbamidomethyl [C3]	NaN	1	NaN	MVCDVVSR	FALSE	High		0	0.0244699	0.000564137	1	2	1	P18872	Guanine nucleotide-binding protein G(o) subunit alpha OS=Mus musculus GN=Gnao1 PE=1 SV=3	P18872 [106-113]	0	965.454	0					NoQuanValues	High	2	483.231	0.79	0.0001291	0.001963	1.72
-0.490145	0.375566	0.41378	0.986259	-1.49548	-0.730776		0.258142	1	-0.397443	IIHEDGFSGEDVK	FALSE	High		-0.513068	0.0219977	0.000564137	1	2	7	P18872	Guanine nucleotide-binding protein G(o) subunit alpha OS=Mus musculus GN=Gnao1 PE=1 SV=3	P18872 [55-67]	0	1445.69	0	4877682	4.12805e+06	43.84	70.06		High	3	482.569	1.53	0.00131	0.01907	2.45	45.96
NaN	NaN	NaN	NaN	NaN	NaN	1xCarbamidomethyl [C10]	NaN	1	NaN	LWGDSGIQECFNR	FALSE	High		0	0.0919923	0.00350621	1	2	2	P18872	Guanine nucleotide-binding protein G(o) subunit alpha OS=Mus musculus GN=Gnao1 PE=1 SV=3	P18872 [131-143]	0	1581.71	0					NoQuanValues	High	2	791.359	-0.22	0.000993	0.01064	1.45
-0.966301	-1.4677	NaN	-3.52201	NaN	-2.96266	1xPhospho [S7(100)]	1.48529	0.376545	-2.3131	SPSEAKSPAEAKSPAEAK	FALSE	High	P19246 1xPhospho [S601(100)];1xPhospho [S1249(100)]	-2.02533	0.000214603	0	1	1	3	P19246	Neurofilament heavy polypeptide OS=Mus musculus GN=Nefh PE=1 SV=3	P19246 [595-612];[649-666]	2	1864.87	0	2.87373e+06	602757	27.78	50.93		High	3	622.294	-0.13	0	1.16e-05	3.01	15.7
-0.425293	-0.472633	-0.052597	-2.35325	-1.95872	-1.14252	1xPhospho [S7(100)]	1.77286	0.450615	-1.70519	SPAAVKSPAEAKSPAAVK	FALSE	High	P19246 1xPhospho [S727(100)]	-1.50132	3.83e-06	0	1	1	3	P19246	Neurofilament heavy polypeptide OS=Mus musculus GN=Nefh PE=1 SV=3	P19246 [721-738]	2	1788.93	0	4694196	1.66029e+06	31.52	58.29		High	3	596.981	0.84	0	1.84e-07	5.14	28.55
-2.27193	-2.32652	-1.08247	-4.87914	-2.34854	-2.52662	2xPhospho [S7(100);S13(100)]	0.677112	0.72237	-0.962357	SPAEPKSPATVKSPGEAK	FALSE	High	P19246 2xPhospho [S583(100);S589(100)]	-1.3578	0.00973128	0.000290594	1	1	4	P19246	Neurofilament heavy polypeptide OS=Mus musculus GN=Nefh PE=1 SV=3	P19246 [577-594]	2	1940.88	0	1302357	1.18889e+06	5.09	70.73		High	3	647.63	-0.97	4.46e-05	0.001312	2.88	28.65
0.951006	1.08035	1.40537	0.826844	0.0380688	0.522678	1xPhospho [S7(100)]	1.20458	0.764132	-0.89113	SPAEVKSPGEAKSPAAVK	FALSE	High	P19246 1xPhospho [S715(100)]	-0.683046	2.53e-08	0	1	1	10	P19246	Neurofilament heavy polypeptide OS=Mus musculus GN=Nefh PE=1 SV=3	P19246 [709-726]	2	1832.92	0	13244720	8424383	31.39	19.42		High	3	611.644	1.4	0	1.04e-09	6.24	28.76
0.313591	0.753725	1.30605	0.0857573	-0.182194	0.248617	1xPhospho [S7(100)]	1.11104	0.765656	-0.910275	SPAEPKSPAEAKSPAEVK	FALSE	High	P19246 1xPhospho [S691(100)]	-0.740395	9.13e-08	0	1	1	11	P19246	Neurofilament heavy polypeptide OS=Mus musculus GN=Nefh PE=1 SV=3	P19246 [685-702]	2	1902.92	0	8514553	5.68814e+06	23.87	25.99		High	3	634.978	-0.69	0	3.91e-09	6.08	28.58
0.670446	0.424385	1.13673	-0.0640249	-0.204716	0.396526	1xPhospho [S6(100)]	1.19107	0.768687	-0.902792	IGFGPSPFSLTEGLPK	FALSE	High	P19246 1xPhospho [S416(100)]	-0.701258	8.47e-05	0	1	1	3	P19246	Neurofilament heavy polypeptide OS=Mus musculus GN=Nefh PE=1 SV=3	P19246 [411-426]	0	1726.85	0	8741600	5.60004e+06	28.29	36.62		High	2	863.925	-1.64	0	4.5e-06	3.07	117.1
1.64331	1.88594	2.90636	1.7894	0.994749	1.34632	1xPhospho [S7(100)]	0.787822	0.806816	-0.808725	SPAEAKSPAEAKSPIEVK	FALSE	High	P19246 1xPhospho [S757(100)]	-0.76838	2.47e-09	0	1	1	5	P19246	Neurofilament heavy polypeptide OS=Mus musculus GN=Nefh PE=1 SV=3	P19246 [751-768]	2	1918.95	0	21401642	16417158	8.12	15.39		High	3	640.323	1.67	0	4.57e-10	7.2	40.65
-0.564447	-0.341095	0.214174	1.37186	-0.290377	0.668619	2xPhospho [S7(100);S13(100)]	0.693579	0.812342	0.786711	SPGEAKSPAAVKSPAEAK	FALSE	High	P19246 2xPhospho [S721(100);S727(100)]	0.813823	8.09e-05	0	1	1	1	P19246	Neurofilament heavy polypeptide OS=Mus musculus GN=Nefh PE=1 SV=3	P19246 [715-732]	2	1884.85	0	4632826	10889410	23.29	39.13		High	3	628.956	1.22	0	4.27e-06	4.17	24.42
-0.220005	-1.9412	-1.88679	-0.528117	-3.32667	-4.03212	1xPhospho [S7(100)]	0.456085	0.839593	-0.748352	SPAEPKSPAEAKSPAEPK	FALSE	High	P19246 1xPhospho [S571(100)]	-1.27964	4.96e-06	0	1	1	3	P19246	Neurofilament heavy polypeptide OS=Mus musculus GN=Nefh PE=1 SV=3	P19246 [565-582]	2	1900.91	1	1.69621e+06	643263	98.49	110.13		High	3	634.304	-3.96	0	2.4e-07	5.75	24.93
NaN	-1.31161	-1.89113	NaN	-2.32331	-2.17995	1xPhospho [S7(100)]	0.792533	0.844634	-0.814363	SPAEPKSPAEPKSPAEAK	FALSE	High	P19246 1xPhospho [S565(100)]	-0.650261	3.42e-05	0	1	1	6	P19246	Neurofilament heavy polypeptide OS=Mus musculus GN=Nefh PE=1 SV=3	P19246 [559-576]	2	1900.91	0	1.39686e+06	1.39626e+06	78.98	11.22		High	3	634.307	1.34	0	1.76e-06	4.6	24.93
1.26518	1.7481	2.15775	1.53268	0.737751	1.14842	1xPhospho [S7(100)]	0.779923	0.877984	-0.690968	SPAEAKSPIEVKSPEK	FALSE	High	P19246 1xPhospho [S763(100)]	-0.58406	2.31e-07	0	1	1	12	P19246	Neurofilament heavy polypeptide OS=Mus musculus GN=Nefh PE=1 SV=3	P19246 [757-772]	2	1776.88	0	16467192	1.37409e+07	28.43	17.05		High	3	592.965	1.98	0	1.02e-08	5.79	33.02
-1.13841	-2.42757	-0.878628	-3.22059	-1.97252	-1.64528	2xPhospho [S7(100);S13(100)]	0.5164	0.883758	-0.677341	SPAEVKSPGEAKSPAEPK	FALSE	High	P19246 2xPhospho [S679(100);S685(100)]	-0.797926	0.0214464	0.000564137	1	1	4	P19246	Neurofilament heavy polypeptide OS=Mus musculus GN=Nefh PE=1 SV=3	P19246 [673-690]	2	1968.87	0	1.5e+06	1.64448e+06	52.78	59.21		High	3	656.962	0.57	0.0003586	0.004157	2.76	28.81
-4.85708	-3.22658	NaN	NaN	-4.85023	-5.02612	1xPhospho [S7(100)]	0.410681	0.903091	-0.679062	SPGEAKSPAEPKSPAEAK	FALSE	High	P19246 1xPhospho [S685(100)]	-0.896346	0.0260034	0.000564137	1	1	1	P19246	Neurofilament heavy polypeptide OS=Mus musculus GN=Nefh PE=1 SV=3	P19246 [679-696]	2	1860.87	0	405591	216887	69.7	4.4		High	3	620.963	-0.08	0.0001716	0.002154	1.84	20.71
-0.829769	0.64381	0.00382996	0.577048	0.28352	0.66547	1xPhospho [S7(100)]	0.573335	0.919156	0.604479	SPAEAKSPAEVKSPGEAK	FALSE	High	P19246 1xPhospho [S673(100)];1xPhospho [S1375(100)]	0.569389	6.12e-08	0	1	1	13	P19246	Neurofilament heavy polypeptide OS=Mus musculus GN=Nefh PE=1 SV=3	P19246 [667-684];[703-720]	2	1862.89	0	3.85457e+06	7855332	71.48	23.23		High	3	621.636	1.58	0	2.58e-09	6.24	23.35
-0.889685	-0.75984	-0.863054	-0.38054	-0.678617	-0.353323	2xPhospho [S7(100);S13(100)]	1.51973	0.921846	0.599709	SPAEVKSPGEAKSPAAVK	FALSE	High	P19246 2xPhospho [S715(100);S721(100)]	0.3667	1.25e-05	0	1	1	6	P19246	Neurofilament heavy polypeptide OS=Mus musculus GN=Nefh PE=1 SV=3	P19246 [709-726]	2	1912.88	0	3.69777e+06	4032113	43.2	20.69		High	3	638.299	-0.17	0	6.23e-07	5.46	32.04
-0.556253	-0.94644	-0.162148	-0.906371	-1.37292	-0.752787	1xOxidation [M6];1xPhospho [S3(100)]	0.709541	0.932839	-0.574491	VKSEEMIKVVEK	FALSE	High	P19246 1xPhospho [S438(100)]	-0.455747	0.00182321	0.000290594	1	1	3	P19246	Neurofilament heavy polypeptide OS=Mus musculus GN=Nefh PE=1 SV=3	P19246 [436-447]	2	1514.75	0	3.38011e+06	2.53389e+06	31.48	29.59		High	3	505.59	0.81	4.46e-05	9.16e-05	2.56	28.41
-2.01382	-1.89705	-2.52681	-1.73881	-3.062	-3.49445	1xPhospho [S7(100)]	0.47793	0.933974	-0.582816	SPAEPKSPATVKSPGEAK	FALSE	High	P19246 1xPhospho [S583(100)]	-0.619191	2.19e-06	0	1	1	5	P19246	Neurofilament heavy polypeptide OS=Mus musculus GN=Nefh PE=1 SV=3	P19246 [577-594]	2	1860.91	0	1.69645e+06	772793	54.95	46.12		High	3	620.975	0.15	0	1.04e-07	5.05	24.8
-0.916981	-1.27958	-2.07252	-0.924962	-1.36175	-0.502264	1xPhospho [S7(100)]	0.512646	0.958983	0.535177	SPAEAKSPAEAKSPATVK	FALSE	High	P19246 1xPhospho [S631(100)]	0.493369	9.56e-08	0	1	1	5	P19246	Neurofilament heavy polypeptide OS=Mus musculus GN=Nefh PE=1 SV=3	P19246 [625-642]	2	1848.91	0	2.68315e+06	2511238	65.4	40.98		High	3	616.976	2.03	0	4.1e-09	6.18	22.47
-1.70874	-2.00238	-2.22563	-1.88072	-3.08145	NaN	2xPhospho [S7(100);S13(100)]	0.421728	0.972608	-0.508567	SPAAVKSPGEAKSPGEAK	FALSE	High	P19246 2xPhospho [S739(100);S745(100)]	-0.50217	0.00292157	0.000290594	1	1	2	P19246	Neurofilament heavy polypeptide OS=Mus musculus GN=Nefh PE=1 SV=3	P19246 [733-750]	2	1870.83	0	1.62578e+06	991614	53.62	36.33		High	3	624.284	2.22	4.46e-05	0.0001359	4.4	23.65
-1.37815	-0.948742	-3.51527	-1.01839	NaN	-1.39002	1xPhospho [S7(100)]	0.280499	0.982981	0.484488	SPATVKSPGEAKSPSEAK	FALSE	High	P19246 1xPhospho [S589(100)];1xPhospho [S1225(100)]	0.743183	0.00101612	0	1	1	4	P19246	Neurofilament heavy polypeptide OS=Mus musculus GN=Nefh PE=1 SV=3	P19246 [583-600];[637-654]	2	1850.89	0	2.63571e+06	2.4756e+06	78.6	7.68		High	3	617.635	0.11	0	5.41e-05	2.94	19.24
0.0406494	-0.0988846	-1.40918	-0.35547	-2.97368	-0.287909	1xPhospho [S7(100)]	0.290491	0.983421	-0.478485	SPGEAKSPGEAKSPAEAK	FALSE	High	P19246 1xPhospho [S529(100)];1xPhospho [S1267(100)]	-0.716547	3.9e-05	0	1	1	6	P19246	Neurofilament heavy polypeptide OS=Mus musculus GN=Nefh PE=1 SV=3	P19246 [523-540];[739-756]	2	1820.84	0	6082340	3.71216e+06	68.33	71.32		High	3	607.619	0.65	0	2.02e-06	3.73	14.24
NaN	-2.85412	-2.99713	-2.03999	-2.94363	-2.59533	2xPhospho [S7(100);S13(100)]	0.482096	0.988309	0.473195	SPGEAKSPAEPKSPAEPK	FALSE	High	P19246 2xPhospho [S559(100);S565(100)]	0.399309	0.00639693	0.000290594	1	1	3	P19246	Neurofilament heavy polypeptide OS=Mus musculus GN=Nefh PE=1 SV=3	P19246 [553-570]	2	1966.86	0	557841	1.1336e+06	63.03	16.94		High	3	656.292	2.63	4.46e-05	0.0002915	3.47	24.77
-0.161196	0.279985	-1.3075	-1.64471	-1.21665	0.0303059	1xPhospho [S7(100)]	0.326041	0.989996	-0.459996	SPIEVKSPEKAK	FALSE	High	P19246 1xPhospho [S769(100)]	-0.547446	8.56e-05	0	1	1	7	P19246	Neurofilament heavy polypeptide OS=Mus musculus GN=Nefh PE=1 SV=3	P19246 [763-774]	2	1392.71	0	6126843	2.77695e+06	69.76	76.22		High	3	464.91	1.53	0	4.53e-06	3.65	22.04
-2.42089	-2.56528	-4.21972	-2.26974	-3.61559	-1.54671	2xPhospho [S7(100);S13(100)]	0.284947	0.991326	0.442269	SPGEAKSPAEAKSPAEAK	FALSE	High	P19246 2xPhospho [S751(100);S757(100)]	0.591282	0.00318747	0.000290594	1	1	4	P19246	Neurofilament heavy polypeptide OS=Mus musculus GN=Nefh PE=1 SV=3	P19246 [745-762]	2	1914.82	0	1.10055e+06	984856	72.17	73.57		High	3	638.948	1.87	4.46e-05	0.000186	3.32	17.11
0.960569	1.15519	-0.566589	0.178222	0.167576	1.32696	1xPhospho [S7(100)]	0.0205935	0.992918	0.0353116	SPAEAKSPAEAKSPAEAK	FALSE	High	P19246 1xPhospho [S607(100)];1xPhospho [S1225(100)];1xPhospho [S1879(100)]	0.0411946	5.25e-08	0	1	1	14	P19246	Neurofilament heavy polypeptide OS=Mus musculus GN=Nefh PE=1 SV=3	P19246 [601-618];[619-636];[655-672]	2	1848.87	0	1.33328e+07	7.24873e+06	70.56	63.89		High	3	616.964	1.21	0	2.2e-09	5.91	17.12
-0.998758	-1.31359	-0.557196	-1.34673	-1.25087	-0.413712	2xPhospho [S7(100);S13(100)]	0.0437353	0.993229	-0.0543979	SPAEAKSPAEAKSPATVK	FALSE	High	P19246 2xPhospho [S631(100);S637(100)]	-0.0472549	7.38e-09	0	1	1	6	P19246	Neurofilament heavy polypeptide OS=Mus musculus GN=Nefh PE=1 SV=3	P19246 [625-642]	2	1928.88	0	2620639	2711864	29.43	52.47		High	3	643.63	-0.79	0	2.91e-10	7.87	24.29
-3.13921	-1.26752	-1.3386	NaN	-2.09469	-1.56185	2xPhospho [S7(100);S13(100)]	0.0353251	0.993481	0.0660333	SPAEAKSPAEVKSPAEAK	FALSE	High	P19246 2xPhospho [S697(100);S703(100)]	0.0868438	0.157242	0.0052285	1	1	3	P19246	Neurofilament heavy polypeptide OS=Mus musculus GN=Nefh PE=1 SV=3	P19246 [691-708]	2	1956.87	0	1.0905e+06	1.87245e+06	67.87	29.88		High	3	652.964	2.91	0.0017	0.02629	2.45	27.3
-0.8491	-0.785282	-2.01933	-1.53089	-1.87598	-1.44753	1xPhospho [S7(100)]	0.401586	0.994111	-0.434074	SPAEVKSPGEAKSPAEPK	FALSE	High	P19246 1xPhospho [S679(100)]	-0.40023	1.7e-05	0	1	1	4	P19246	Neurofilament heavy polypeptide OS=Mus musculus GN=Nefh PE=1 SV=3	P19246 [673-690]	2	1888.91	0	3779592	1758288	65.21	23.93		High	3	630.307	0.87	0	8.57e-07	4.55	27.5
0.123087	-0.222202	-1.19241	0.0537367	-2.03874	-0.963678	1xPhospho [S7(100)]	0.313026	0.994346	-0.452357	SPAAVKSPGEAKSPGEAK	FALSE	High	P19246 1xPhospho [S739(100)]	-0.552384	0.000225907	0	1	1	6	P19246	Neurofilament heavy polypeptide OS=Mus musculus GN=Nefh PE=1 SV=3	P19246 [733-750]	2	1790.87	0	5.58404e+06	3.51264e+06	67.56	50.52		High	3	597.629	3.01	0	1.22e-05	3.7	18.79
NaN	-0.0625114	0.759935	-0.105752	-0.248053	0.208628	2xPhospho [S13(100);S]	0.466024	0.994825	-0.46579	SPAEPKSPAEPKSPAEAK	FALSE	High	P19246 2xPhospho [S571(100);S]	-0.397104	0.000111245	0	1	1	3	P19246	Neurofilament heavy polypeptide OS=Mus musculus GN=Nefh PE=1 SV=3	P19246 [559-576]	2	1980.87	0	5.39739e+06	5.43432e+06	20.32	30.42		High	3	660.965	4.82	0	5.93e-06	4.58	27.85
-1.56883	-1.47397	-3.83127	-1.48655	-3.29721	-1.69705	1xPhospho [S7(100)]	0.0467622	0.999004	0.0898227	SPAEAKSPAAVKSPGEAK	FALSE	High	P19246 1xPhospho [S733(100)]	0.131087	9.73e-05	0	1	1	3	P19246	Neurofilament heavy polypeptide OS=Mus musculus GN=Nefh PE=1 SV=3	P19246 [727-744]	2	1804.88	0	2.30939e+06	1.69487e+06	76.23	50.39		High	3	602.301	2.26	0	5.18e-06	3.21	21.34
-0.655382	-1.44398	-0.117104	-0.735065	-1.1917	-0.778133	1xPhospho [S2(99.6)]	0.147028	1	-0.178544	TSVSSVSASPSR	FALSE	High	P19246 1xPhospho [S54(99.6)]	-0.162811	0.00031376	0	1	1	9	P19246	Neurofilament heavy polypeptide OS=Mus musculus GN=Nefh PE=1 SV=3	P19246 [53-64]	0	1244.55	0	2542925	2.85336e+06	35.17	20.69		High	2	622.779	-0.12	0	1.71e-05	3.31	32.76
-0.554153	-1.48383	-0.177217	-1.03678	-1.02301	-0.543625	1xPhospho [S3(100)]	0.111386	1	-0.140542	VKSEEMIKVVEK	FALSE	High	P19246 1xPhospho [S438(100)]	-0.129406	0.00125394	0	1	1	4	P19246	Neurofilament heavy polypeptide OS=Mus musculus GN=Nefh PE=1 SV=3	P19246 [436-447]	2	1498.76	0	2.43914e+06	3.17584e+06	41.93	35.55		High	3	500.259	2.17	0	6.57e-05	2.76	47.2
-1.25462	NaN	NaN	-1.53234	-3.10435	-0.161535	1xPhospho [S7(100)]	NaN	1	NaN	SPAAVKSPAEAK	FALSE	High	P19246 1xPhospho [S727(100)]	0	0.000340614	0	1	1	5	P19246	Neurofilament heavy polypeptide OS=Mus musculus GN=Nefh PE=1 SV=3	P19246 [721-732]	1	1235.6	0	2.87132e+06	1.64192e+06		101.45		High	2	618.308	5.28	0	1.86e-05	3.22	13.8
0.745817	0.499861	0.803963	1.26302	0.301428	1.11881	2xPhospho [S7(100);S13(100)]	0.269609	1	0.259603	SPAEAKSPAEAKSPAEAK	FALSE	High	P19246 2xPhospho [S607(100);S613(100)];2xPhospho [S1225(100);S1231(100)];2xPhospho [S1879(100);S1885(100)]	0.211207	3.19e-10	0	1	1	11	P19246	Neurofilament heavy polypeptide OS=Mus musculus GN=Nefh PE=1 SV=3	P19246 [601-618];[619-636];[655-672]	2	1928.84	0	9211098	11398307	39.89	30.34		High	3	643.619	0.51	0	3.54e-11	8.18	18.3
NaN	NaN	NaN	NaN	NaN	NaN	1xPhospho [S7(100)]	NaN	1	NaN	SPAEAKSPAEAKSPAEVK	FALSE	High	P19246 1xPhospho [S667(100)]	0	9.27e-08	0	1	1	5	P19246	Neurofilament heavy polypeptide OS=Mus musculus GN=Nefh PE=1 SV=3	P19246 [661-678]	2	1876.91	0					NoQuanValues	High	3	626.308	1.94	0	1.08e-08	6.07	24.13
-2.1194	NaN	-4.13848	-0.758643	-3.85784	NaN	2xPhospho [S7(100);S13(100)]	0.154524	1	0.349317	SPAEAKSPAEAKSPAEVK	FALSE	High	P19246 2xPhospho [S667(100);S673(100)]	0.8207	9.37e-06	0	1	1	3	P19246	Neurofilament heavy polypeptide OS=Mus musculus GN=Nefh PE=1 SV=3	P19246 [661-678]	2	1956.87	0	496899	1.11783e+06	115.87	102.71		High	3	652.963	1.32	0	4.64e-07	5.3	25
1.16823	1.41755	2.73034	1.66763	1.16265	1.60737	2xPhospho [S7(100);S13(100)]	0.224304	1	-0.289916	SPAEAKSPAEAKSPIEVK	FALSE	High	P19246 2xPhospho [S757(100);S763(100)]	-0.292821	3.4e-09	0	1	1	10	P19246	Neurofilament heavy polypeptide OS=Mus musculus GN=Nefh PE=1 SV=3	P19246 [751-768]	2	1998.92	0	17400504	15088302	8.73	21.06		High	3	666.979	1.44	0	1.31e-10	8.1	39.68
-3.32102	NaN	-2.04849	NaN	-3.97968	NaN	1xPhospho [S7(100)]	NaN	1	NaN	SPAEAKSPAEAK	FALSE	High	P19246 1xPhospho [S607(100)];1xPhospho [S1219(100)];1xPhospho [S1843(100)];1xPhospho [S2497(100)];1xPhospho [S3247(100)]	0	9.3e-07	0	1	1	4	P19246	Neurofilament heavy polypeptide OS=Mus musculus GN=Nefh PE=1 SV=3	P19246 [601-612];[613-624];[625-636];[655-666];[751-762]	1	1265.58	0	676054	409086	1.97			High	2	633.293	0.67	0	4.27e-08	4.83	8.95
0.335491	0.577578	0.396648	0.742202	-0.422552	0.265924	1xPhospho [S7(100)]	0.280984	1	-0.285383	SPAEAKSPAEVKSPAEAK	FALSE	High	P19246 1xPhospho [S697(100)]	-0.241381	7.03e-10	0	1	1	5	P19246	Neurofilament heavy polypeptide OS=Mus musculus GN=Nefh PE=1 SV=3	P19246 [691-708]	2	1876.91	1	8.64479e+06	7.94435e+06	44.33	27.1		High	3	626.308	1.55	0	2.57e-11	7.24	24.13
0.449688	0.31958	0.851128	0.15055	0.160105	0.720936	2xPhospho [S7(100);S13(100)]	0.326261	1	-0.262646	SPAEAKSPAEVKSPGEAK	FALSE	High	P19246 2xPhospho [S673(100);S679(100)];2xPhospho [S1375(100);S1381(100)]	-0.196268	2.45e-12	0	1	1	9	P19246	Neurofilament heavy polypeptide OS=Mus musculus GN=Nefh PE=1 SV=3	P19246 [667-684];[703-720]	2	1942.86	0	8.12907e+06	7.21129e+06	30.19	38.77		High	3	648.29	0.5	0	7.49e-14	9.73	25.32
NaN	-0.466055	NaN	-0.699864	NaN	0.130533	1xPhospho [S7(100)]	NaN	1	NaN	SPAEAKSPIEVK	FALSE	High	P19246 1xPhospho [S763(100)]	0	0.000138721	0	1	1	6	P19246	Neurofilament heavy polypeptide OS=Mus musculus GN=Nefh PE=1 SV=3	P19246 [757-768]	1	1335.66	0	4715649	4.68262e+06		62.08		High	2	668.333	2.37	0	7.43e-06	3.59	30.23
-0.654474	-0.112946	0.903797	0.260613	-0.701193	0.00287437	1xPhospho [S7(100)]	0.130297	1	-0.184059	SPAEVKSPAEAKSPAEVK	FALSE	High	P19246 1xPhospho [S703(100)]	-0.191361	1.33e-07	0	1	1	6	P19246	Neurofilament heavy polypeptide OS=Mus musculus GN=Nefh PE=1 SV=3	P19246 [697-714]	2	1904.94	0	5160065	5.68965e+06	16.13	26.43		High	3	635.65	-0.99	0	5.75e-09	5.66	31.9
0.15856	-1.5175	-1.53017	-0.219209	-1.74232	0.459364	1xPhospho [S7(100)]	0.208255	1	0.340131	SPAEVKSPGEAK	FALSE	High	P19246 1xPhospho [S679(100)];1xPhospho [S1387(100)]	0.462316	0.000770249	0	1	1	7	P19246	Neurofilament heavy polypeptide OS=Mus musculus GN=Nefh PE=1 SV=3	P19246 [673-684];[709-720]	1	1279.59	0	2.27523e+06	4.07986e+06	97.76	74.99		High	2	640.299	-1.07	0	4.15e-05	3.39	14.61
-1.60056	-2.49838	NaN	NaN	NaN	NaN	1xPhospho [S3(100)]	NaN	1	NaN	AKSPVKEGAKPPEK	FALSE	High	P19246 1xPhospho [S815(100)]	0	6.23e-07	0	1	1	7	P19246	Neurofilament heavy polypeptide OS=Mus musculus GN=Nefh PE=1 SV=3	P19246 [813-826]	2	1545.8	0	1.6138e+06		45.86			High	4	387.207	0.85	0	2.84e-08	5.83	9.05
2.34976	1.11728	0.409454	1.82756	0.32266	1.00624	1xPhospho [S3(100)]	0.122718	1	-0.197606	AKSPVKEDIKPPAEAK	FALSE	High	P19246 1xPhospho [S795(100)]	-0.24001	2.91e-06	0	1	1	9	P19246	Neurofilament heavy polypeptide OS=Mus musculus GN=Nefh PE=1 SV=3	P19246 [793-808]	2	1787.93	0	1.4131e+07	1.37607e+07	90.55	34.55		High	3	596.649	1.08	0	1.39e-07	4.43	25.22
NaN	NaN	NaN	NaN	NaN	NaN	2xPhospho [S7(100);S13(100)]	NaN	1	NaN	SPAEVKSPAEAKSPAEVK	FALSE	High	P19246 2xPhospho [S703(100);S709(100)]	0	0.0111713	0.000290594	1	1	2	P19246	Neurofilament heavy polypeptide OS=Mus musculus GN=Nefh PE=1 SV=3	P19246 [697-714]	2	1984.9	0					NoQuanValues	High	3	662.306	0.73	4.46e-05	0.0005987	2.56
-1.29504	-1.0039	-1.3262	-1.70106	-1.50654	-0.82202	2xPhospho [S7(100);S13(100)]	0.179451	1	-0.171609	SPGEAKSPAEPKSPAEAK	FALSE	High	P19246 2xPhospho [S685(100);S691(100)]	-0.134824	0.00373616	0.000290594	1	1	6	P19246	Neurofilament heavy polypeptide OS=Mus musculus GN=Nefh PE=1 SV=3	P19246 [679-696]	2	1940.84	0	2.792e+06	2271451	47.56	48.45		High	3	647.619	1.17	4.46e-05	0.0001688	2.84	21.51
-3.20452	-4.05557	NaN	-3.42827	-4.72173	-3.3932	1xPhospho [S7(100)]	0.119871	1	-0.189735	SPAEPKSPAEPK	FALSE	High	P19246 1xPhospho [S565(100)]	-0.21769	0.0227931	0.000564137	1	1	1	P19246	Neurofilament heavy polypeptide OS=Mus musculus GN=Nefh PE=1 SV=3	P19246 [559-570]	1	1317.61	0	539570	441185	43.8	45.69		High	3	439.875	1.66	0.0001291	0.001769	2.01	17.68
-2.80148	NaN	NaN	-3.29727	NaN	NaN	1xPhospho [S7(100)]	NaN	1	NaN	SPAEAKSPAEPKSPATVK	FALSE	High	P19246 1xPhospho [S577(100)]	0	0.0273532	0.000838717	1	1	1	P19246	Neurofilament heavy polypeptide OS=Mus musculus GN=Nefh PE=1 SV=3	P19246 [571-588]	2	1874.93	0	982723	483120				High	3	625.648	1.99	0.0002119	0.002313	1.98	24.6
-2.87108	-3.94422	NaN	NaN	NaN	NaN	1xPhospho [S7(99.3)]	NaN	1	NaN	SPGEAKSPAEAKSPAEAK	FALSE	High	P19246 1xPhospho [S751(99.3)]	0	0.0580155	0.00233463	1	1	3	P19246	Neurofilament heavy polypeptide OS=Mus musculus GN=Nefh PE=1 SV=3	P19246 [745-762]	2	1834.86	0	629501		53.39			High	3	612.289	-2.66	0.0009587	0.0102	1.44	15.2
NaN	NaN	NaN	-3.75168	-3.4683	-1.21156	2xPhospho [S7(100);S13(100)]	NaN	1	NaN	SPGEAKSPGEAKSPAEAK	FALSE	High	P19246 2xPhospho [S529(100);S535(100)];2xPhospho [S1267(100);S1273(100)]	0	0.0546628	0.00233463	1	1	1	P19246	Neurofilament heavy polypeptide OS=Mus musculus GN=Nefh PE=1 SV=3	P19246 [523-540];[739-756]	2	1900.81	0		583116		111.13		High	3	634.273	-1.96	0.0005435	0.005707	2.34	16.06
-1.51538	NaN	NaN	-3.20794	-4.41352	-1.02379	1xPhospho [S7(100)]	NaN	1	NaN	SPAEPKSPAEAK	FALSE	High	P19246 1xPhospho [S571(100)];1xPhospho [S1255(100)]	0	0.061262	0.00233463	1	1	2	P19246	Neurofilament heavy polypeptide OS=Mus musculus GN=Nefh PE=1 SV=3	P19246 [565-576];[685-696]	1	1291.59	0	2.39655e+06	513982		122.74		High	2	646.301	1.77	0.000689	0.00651	1.56	13.1
NaN	NaN	NaN	NaN	NaN	NaN	1xCarbamidomethyl [C19];1xPhospho [S/T]	NaN	1	NaN	GAASSTDSLDTLSNGPEGCVVAAVAAR	FALSE	High		0	0.0693016	0.00280896	1	1	1	P19246	Neurofilament heavy polypeptide OS=Mus musculus GN=Nefh PE=1 SV=3	P19246 [67-93]	0	2656.19	0					NoQuanValues	High	3	886.067	-1.53	0.0007971	0.007505	1.58
NaN	NaN	NaN	NaN	NaN	NaN	1xPhospho [T/S]	NaN	1	NaN	SPATVKSPGEAK	FALSE	High		0	0.0822626	0.00326409	1	1	1	P19246	Neurofilament heavy polypeptide OS=Mus musculus GN=Nefh PE=1 SV=3	P19246 [583-594];[637-648]	1	1251.6	0					NoQuanValues	High	2	626.303	0.11	0.0009255	0.009234	1.4
NaN	NaN	NaN	NaN	NaN	NaN	2xPhospho [S7(100);S13(100)]	NaN	1	NaN	SPAEPKSPAEAKSPAEVK	FALSE	High	P19246 2xPhospho [S691(100);S697(100)]	0	0.109404	0.00369288	1	1	2	P19246	Neurofilament heavy polypeptide OS=Mus musculus GN=Nefh PE=1 SV=3	P19246 [685-702]	2	1982.89	0					NoneMonoisotopic	High	3	661.639	7.48	0.001082	0.0138	2.65
-3.62309	-2.54556	NaN	NaN	NaN	-4.55268	1xPhospho [S7(99)]	NaN	1	NaN	SPAEAKSPATVKSPGEAK	FALSE	High	P19246 1xPhospho [S637(99)]	0	0.0993856	0.00369288	1	1	1	P19246	Neurofilament heavy polypeptide OS=Mus musculus GN=Nefh PE=1 SV=3	P19246 [631-648]	2	1834.89	0	787637	291903	47.34			High	3	612.304	1.26	0.001051	0.01191	1.41	20.83
NaN	NaN	NaN	NaN	NaN	NaN	1xPhospho [S7(100)]	NaN	1	NaN	SPAEAKSPAEVK	FALSE	High	P19246 1xPhospho [S673(100)];1xPhospho [S1363(100)];1xPhospho [S2065(100)]	0	0.138653	0.00459076	1	1	1	P19246	Neurofilament heavy polypeptide OS=Mus musculus GN=Nefh PE=1 SV=3	P19246 [667-678];[691-702];[703-714]	1	1293.61	0					NoQuanValues	High	2	647.308	0.33	0.001409	0.02087	1
NaN	NaN	NaN	NaN	NaN	NaN	1xPhospho [S6(100)]	NaN	1	NaN	LSRQPSIELPSMAVASTK	FALSE	High	P19973 1xPhospho [S243(100)]	0	3.65e-05	0	1	2	1	P19973	Lymphocyte-specific protein 1 OS=Mus musculus GN=Lsp1 PE=1 SV=2	P19973 [238-255]	1	1995	0					NoQuanValues	High	3	665.672	2.16	0	1.89e-06	3.7
4.01611	4.4625	4.9394	3.4695	2.96576	3.16327	1xPhospho [S13(99.7)]	1.85824	0.502757	-1.58313	ARVDHGAEIITQSPSR	FALSE	High	P20357 1xPhospho [S1783(99.7)]	-1.27316	1e-07	0	1	1	23	P20357	Microtubule-associated protein 2 OS=Mus musculus GN=Map2 PE=1 SV=2	P20357 [1771-1786]	1	1816.87	0	110848787	5.26087e+07	26.15	10.58		High	3	606.295	0.94	0	4.3e-09	6.5	38.26
-0.371979	-1.39342	1.0405	-2.353	NaN	-2.27838	2xPhospho [S21(98.7);S/T]	0.969163	0.577531	-1.46951	ARVDHGAEIITQSPSRSSVASPR	FALSE	High	P20357 2xPhospho [S1791(98.7);S/T]	-2.07405	0.00246702	0.000290594	1	1	2	P20357	Microtubule-associated protein 2 OS=Mus musculus GN=Map2 PE=1 SV=2	P20357 [1771-1793]	2	2581.19	0	5.29401e+06	1.14575e+06	38.92	29.14		High	4	646.058	6.27	4.46e-05	0.0001182	4.44	51.19
2.54022	2.30316	3.40155	1.36174	1.86866	1.59665	2xPhospho [T4(100);T7(100)]	1.45202	0.594895	-1.31795	TPGTPGTPSYPR	FALSE	High	P20357 2xPhospho [T1620(100);T1623(100)]	-1.13929	0.00129312	0	1	1	19	P20357	Microtubule-associated protein 2 OS=Mus musculus GN=Map2 PE=1 SV=2	P20357 [1617-1628]	0	1390.54	0	32148238	20718960	16.38	31.4		High	2	695.776	0.53	4.46e-05	9.69e-05	4.28	54.81
1.22931	0.991058	2.3533	0.501674	0.468807	0.200287	2xPhospho [T4(100);S7(100)]	1.23668	0.6216	-1.21869	TPGTPKSGILVPSEK	FALSE	High	P20357 2xPhospho [T1632(100);S1635(100)]	-1.1343	0.00209385	0.000290594	1	1	13	P20357	Microtubule-associated protein 2 OS=Mus musculus GN=Map2 PE=1 SV=2	P20357 [1629-1643]	1	1670.78	0	14092886	7.87086e+06	10.97	14.08		High	3	557.598	0.36	4.46e-05	0.000103	2.55	66.84
0.0895214	0.764349	-1.55148	0.895406	1.54682	1.25507	2xPhospho [S/Y/T]	0.962153	0.622431	1.20774	ASQPSPPAQEAGYSTLAQSYTPDHPSELPEEPSSPQER	FALSE	High		1.46497	3.3e-08	0	1	1	3	P20357	Microtubule-associated protein 2 OS=Mus musculus GN=Map2 PE=1 SV=2	P20357 [622-659]	0	4225.79	0	7289715	16350923	79.54	35.53		High	4	1057.21	1.86	0	1.37e-09	6.93	101.4
3.29857	3.06503	4.14148	2.49366	2.58705	2.406	1xPhospho [T7(99.7)]	1.41521	0.622829	-1.21063	TPGTPGTPSYPR	FALSE	High	P20357 1xPhospho [T1623(99.7)]	-1.00612	0.000320268	0	1	1	19	P20357	Microtubule-associated protein 2 OS=Mus musculus GN=Map2 PE=1 SV=2	P20357 [1617-1628]	0	1310.58	0	54513686	36308452	16.86	18.72		High	2	655.793	1.42	0	3.33e-05	3.88	48.51
-0.590128	-1.58669	-6.60377	-0.555875	-0.198215	-0.456474	1xPhospho [S2(99.4)]	0.606891	0.66706	1.06746	SSLPRPSSILPPR	FALSE	High	P20357 1xPhospho [S1545(99.4)]	2.52334	0.00320385	0.000290594	1	1	5	P20357	Microtubule-associated protein 2 OS=Mus musculus GN=Map2 PE=1 SV=2	P20357 [1544-1556]	0	1486.78	0	2.16868e+06	4.9925e+06	100.58	26.88		High	3	496.265	2.27	4.46e-05	0.0002348	2.4	81.97
-2.20359	-1.95156	-1.46905	-2.90559	-2.145	-3.4461	1xPhospho [S7(100)]	1.03474	0.674995	-1.02453	DLATDLSLIEVK	FALSE	High	P20357 1xPhospho [S915(100)]	-0.957497	0.00125394	0	1	1	6	P20357	Microtubule-associated protein 2 OS=Mus musculus GN=Map2 PE=1 SV=2	P20357 [909-920]	0	1396.7	0	1.48736e+06	633819	25.5	52.7		High	2	698.853	1.11	0	7.5e-05	2.77	113.19
-2.06504	-1.75007	-0.665438	-0.619542	-0.3134	-0.607243	1xPhospho [S5(99.5)]	1.05741	0.678544	1.04764	SRLASVSADAEVAR	FALSE	High	P20357 1xPhospho [S823(99.5)]	0.980121	6.73e-05	0	1	1	3	P20357	Microtubule-associated protein 2 OS=Mus musculus GN=Map2 PE=1 SV=2	P20357 [819-832]	1	1511.72	0	1.73888e+06	4.49709e+06	8.59	25.14		High	3	504.579	0.43	0	3.53e-06	3.58	56.16
4.96849	5.16018	6.12882	4.43043	4.39148	4.84752	1xPhospho [S11(100)]	1.04545	0.718718	-0.971887	VDHGAEIITQSPSR	FALSE	High	P20357 1xPhospho [S1783(100)]	-0.86269	1.13e-05	0	1	1	17	P20357	Microtubule-associated protein 2 OS=Mus musculus GN=Map2 PE=1 SV=2	P20357 [1773-1786]	0	1589.73	0	2.145e+08	135451212	9.36	33.19		High	3	530.583	2.06	0	6.75e-06	5.12	42.64
1.45732	1.26979	-1.10803	2.04167	1.53431	1.90398	2xPhospho [S3(100);T9(100)]	0.698944	0.720549	0.960835	DGSPDAPATPEKEEVAFSEYK	FALSE	High	P20357 2xPhospho [S1352(100);T1358(100)]	1.28696	0.0393171	0.00134801	1	1	6	P20357	Microtubule-associated protein 2 OS=Mus musculus GN=Map2 PE=1 SV=2	P20357 [1350-1370]	1	2426.97	0	15706626	19554050	78.4	17.78		High	3	809.66	-1.03	0.001051	0.0115	3.38	94.68
-1.74316	-1.93478	-3.97017	-2.08621	-1.18321	-0.54562	2xPhospho [S3(99.3);S7(100)]	0.691712	0.729288	0.952712	ETSPETSLIQDEVALK	FALSE	High	P20357 2xPhospho [S1161(99.3);S1165(100)]	1.27769	3.47e-05	0	1	1	3	P20357	Microtubule-associated protein 2 OS=Mus musculus GN=Map2 PE=1 SV=2	P20357 [1159-1174]	0	1919.83	0	1703768	2.84207e+06	76.09	61.98		High	2	960.422	4.51	0	1.79e-06	3.43	110.21
2.26648	2.7924	3.63103	3.70855	3.71806	3.79048	1xPhospho [S3(100)]	0.992041	0.738379	0.937879	LASVSADAEVAR	FALSE	High	P20357 1xPhospho [S823(100)]	0.84239	0.000118922	0	1	1	12	P20357	Microtubule-associated protein 2 OS=Mus musculus GN=Map2 PE=1 SV=2	P20357 [821-832]	0	1268.59	0	34169256	84930464	17.91	20.81		High	2	634.799	1.6	0	9.46e-06	3.84	59.94
1.30144	1.23995	NaN	-0.0981016	0.507334	0.871508	2xPhospho [T18(100);S/T/Y]	0.981565	0.738541	-0.974592	SGTSTPTTPGSTAITPGTPPSYSSR	FALSE	High	P20357 2xPhospho [T1609(100);S/T/Y]	-0.843782	0.000268982	0	1	1	10	P20357	Microtubule-associated protein 2 OS=Mus musculus GN=Map2 PE=1 SV=2	P20357 [1592-1616]	0	2568.09	0	1.61182e+07	9173595	6.58	46.68		High	3	856.701	-0.29	0	1.46e-05	3.87	86.46
4.4803	4.26916	1.70801	4.61607	4.73468	4.78556	1xPhospho [T18(100)]	0.617316	0.769606	0.880692	SGTSTPTTPGSTAITPGTPPSYSSR	FALSE	High	P20357 1xPhospho [T1609(100)]	1.22628	3.52e-09	0	1	1	34	P20357	Microtubule-associated protein 2 OS=Mus musculus GN=Map2 PE=1 SV=2	P20357 [1592-1616]	0	2488.12	0	125598196	171829344	79.74	23.81		High	3	830.048	2.12	0	4.61e-10	6.52	77.57
0.646917	0.182257	2.55631	-0.41779	0.555189	-0.0863781	2xPhospho [S19(97.2);T/S]	0.642934	0.774137	-0.867994	VDHGAEIITQSPSRSSVASPR	FALSE	High	P20357 2xPhospho [S1791(97.2);T/S]	-1.11149	0.00847623	0.000290594	1	1	7	P20357	Microtubule-associated protein 2 OS=Mus musculus GN=Map2 PE=1 SV=2	P20357 [1773-1793]	1	2354.05	0	10727616	6.4525e+06	38.96	45.62		High	3	785.357	0.6	4.46e-05	0.0004087	4.32	56.51
0.639847	0.703842	1.70625	-2.98959	0.668587	0.883755	2xPhospho [S5(100);S16(98)]	0.501543	0.795562	-0.829413	GHDLSPLASDILTNTSGSMDEGDDYLPPTTPAVEK	FALSE	High	P20357 2xPhospho [S726(100);S737(98)]	-1.49573	7.01e-07	0	1	1	8	P20357	Microtubule-associated protein 2 OS=Mus musculus GN=Map2 PE=1 SV=2	P20357 [722-756]	0	3803.63	0	10610007	10258439	9.4	81.42		High	3	1268.55	3.86	0	3.2e-08	4.62	114.67
3.18956	3.00914	3.96978	3.00372	2.734	2.33014	2xPhospho [T6(100);S10(100)]	0.924613	0.804183	-0.820065	VAIIRTPPKSPATPK	FALSE	High	P20357 2xPhospho [T1650(100);S1654(100)]	-0.700206	3.71e-07	0	1	1	18	P20357	Microtubule-associated protein 2 OS=Mus musculus GN=Map2 PE=1 SV=2	P20357 [1645-1659]	2	1735.89	0	52442204	38092884	18.3	11.06		High	3	579.303	1.67	0	1.65e-08	7.01	55.15
0.376423	0.667456	0.432081	-0.459025	0.432285	-0.326488	1xPhospho [T3(100)]	0.979862	0.820126	-0.770214	SDTLQISDLLVSESR	FALSE	High	P20357 1xPhospho [T1260(100)]	-0.609729	1.29e-06	0	1	1	7	P20357	Microtubule-associated protein 2 OS=Mus musculus GN=Map2 PE=1 SV=2	P20357 [1258-1272]	0	1742.82	0	8893577	5463202	45.5	45.12		High	2	871.916	2.48	0	6.02e-07	4.14	111.88
-0.0243187	0.232983	0.886871	0.368499	-0.0980225	-2.20777	1xPhospho [S3(100)]	0.531699	0.834394	-0.755759	VGSLDNAHHVPGGGNVK	FALSE	High	P20357 1xPhospho [S1743(100)]	-1.01094	0.000281699	0	1	1	7	P20357	Microtubule-associated protein 2 OS=Mus musculus GN=Map2 PE=1 SV=2	P20357 [1741-1757]	0	1737.81	0	6736604	6029880	19.92	58.38		High	3	579.942	2.06	0	1.53e-05	3.56	35.81
1.43768	0.68243	0.954042	0.713567	-0.113214	0.583561	1xPhospho [S8(100)]	0.865527	0.837035	-0.751321	VTDGISKSPEKR	FALSE	High	P20357 1xPhospho [S1539(100)]	-0.630079	7.28e-06	0	1	1	11	P20357	Microtubule-associated protein 2 OS=Mus musculus GN=Map2 PE=1 SV=2	P20357 [1532-1543]	2	1396.68	0	10453698	7.78822e+06	58.19	26.95		High	3	466.233	1.56	0	3.68e-07	4.77	14.63
0.953022	0.494974	1.57014	NaN	0.289335	0.342957	3xPhospho [T6(100);S10(100);T13(100)]	0.732473	0.842651	-0.764308	VAIIRTPPKSPATPK	FALSE	High	P20357 3xPhospho [T1650(100);S1654(100);T1657(100)]	-0.689898	5.46e-06	0	1	1	10	P20357	Microtubule-associated protein 2 OS=Mus musculus GN=Map2 PE=1 SV=2	P20357 [1645-1659]	2	1815.86	0	9.17995e+06	8.27833e+06	26.34	6.84		High	3	605.959	2.53	0	2.66e-07	5.62	60.42
2.40097	2.56827	1.49561	2.72749	2.66897	2.93668	1xPhospho [S3(100)]	0.842951	0.843949	0.738782	ETSPETSLIQDEVALK	FALSE	High	P20357 1xPhospho [S1161(100)]	0.62276	2.68e-06	0	1	1	13	P20357	Microtubule-associated protein 2 OS=Mus musculus GN=Map2 PE=1 SV=2	P20357 [1159-1174]	0	1839.86	0	36184884	41044560	62.3	25.24		High	2	920.438	3.33	0	1.27e-07	4.22	103.5
0.121925	-0.111217	-2.86488	-1.32209	0.879578	1.21348	1xPhospho [S7(99.4)]	0.412217	0.877425	0.69208	YTVPLPSPVQDSENLSGESGSFYEGTDDKVR	FALSE	High	P20357 1xPhospho [S883(99.4)]	1.20838	8.12e-12	0	1	1	2	P20357	Microtubule-associated protein 2 OS=Mus musculus GN=Map2 PE=1 SV=2	P20357 [877-907]	1	3453.54	0	6030573	11873966	80.99	72.85		High	3	1151.85	-1.21	0	2.57e-13	5.73	105.69
2.57694	2.30762	0.0886784	2.07007	2.94861	2.59047	1xPhospho [S/Y/T]	0.457478	0.888039	0.66132	ASQPSPPAQEAGYSTLAQSYTPDHPSELPEEPSSPQER	FALSE	High		0.878635	2.86e-10	0	1	1	4	P20357	Microtubule-associated protein 2 OS=Mus musculus GN=Map2 PE=1 SV=2	P20357 [622-659]	0	4145.82	0	32247886	41260946	78.45	41.58		High	4	1037.21	2.14	0	1.02e-11	7.6	97.38
0.383123	-0.766659	NaN	0.456574	0.310534	0.470215	1xPhospho [S3(100)]	0.588844	0.90434	0.647217	DGSPDAPATPEKEEVAFSEYK	FALSE	High	P20357 1xPhospho [S1352(100)]	0.604209	2.41e-05	0	1	1	6	P20357	Microtubule-associated protein 2 OS=Mus musculus GN=Map2 PE=1 SV=2	P20357 [1350-1370]	1	2347	0	5.84887e+06	8003804	56.58	18.57		High	3	783.008	3.6	0	1.3e-05	3.74	85.74
1.06248	1.00547	-0.546778	0.533509	1.45488	1.28353	2xPhospho [T6(96.9);T21(100)]	0.415004	0.957014	0.531354	AGKSGTSTPTTPGSTAITPGTPPSYSSR	FALSE	High	P20357 2xPhospho [T1594(96.9);T1609(100)]	0.583584	0.0024797	0.000290594	1	1	10	P20357	Microtubule-associated protein 2 OS=Mus musculus GN=Map2 PE=1 SV=2	P20357 [1589-1616]	1	2824.24	0	13077193	16676760	70.13	43.46		High	3	942.092	6.55	4.46e-05	0.0001194	3.83	75.13
-0.477303	-2.39856	1.70628	-3.66458	-1.38695	0.583057	2xPhospho [S19(100);S23(100)]	0.256155	0.971951	-0.498354	DQPAALPLAAEETANLPPSPPPSPASEQTATVEEDLLTASK	FALSE	High	P20357 2xPhospho [S136(100);S140(100)]	-1.09963	0.000127783	0	1	1	4	P20357	Microtubule-associated protein 2 OS=Mus musculus GN=Map2 PE=1 SV=2	P20357 [118-158]	0	4314	0	4.92129e+06	2.46777e+06	76.87	119.29		High	3	1438.67	1.93	0	6.82e-06	3.04	126.71
2.50665	1.84794	3.20461	2.93557	3.24822	2.71272	3xPhospho [S13(99.4);S/T];S21(99.7)	0.456249	0.976033	0.483817	ARVDHGAEIITQSPSRSSVASPR	FALSE	High	P20357 3xPhospho [S1783(99.4);S1791(99.7);S/T]	0.445769	0.00271931	0.000290594	1	1	19	P20357	Microtubule-associated protein 2 OS=Mus musculus GN=Map2 PE=1 SV=2	P20357 [1771-1793]	2	2661.16	0	2.54255e+07	4.49095e+07	28.8	26.72		High	4	666.048	4.7	4.46e-05	0.000128	4.61	57.95
4.13352	3.96689	5.22075	4.05682	3.69795	4.26591	1xPhospho [S12(100)]	0.435212	0.986259	-0.467791	VKDEFTAEKEASPPTSADK	FALSE	High	P20357 1xPhospho [S938(100)]	-0.433496	1.49e-12	0	1	1	16	P20357	Microtubule-associated protein 2 OS=Mus musculus GN=Map2 PE=1 SV=2	P20357 [927-945]	2	2129.96	0	1.02846e+08	83754721	9.55	29.73		High	3	710.661	1.49	0	4.48e-14	8.54	43.16
3.05087	2.90509	0.656616	1.66114	2.55328	2.71278	1xPhospho [S18(100)]	0.0424907	0.995414	0.0781955	GHDLSPLASDILTNTSGSMDEGDDYLPPTTPAVEK	FALSE	High	P20357 1xPhospho [S739(100)]	0.104875	1.45e-08	0	1	1	10	P20357	Microtubule-associated protein 2 OS=Mus musculus GN=Map2 PE=1 SV=2	P20357 [722-756]	0	3723.66	0	4.87931e+07	37881815	77.1	47.93		High	3	1241.89	1.52	0	5.85e-10	6.87	110.55
0.504463	1.08621	1.9409	-0.179751	0.921581	1.33475	1xOxidation [M19];2xPhospho [S5(100);T/S/Y]	0.323768	0.99574	-0.434948	GHDLSPLASDILTNTSGSMDEGDDYLPPTTPAVEK	FALSE	High	P20357 2xPhospho [S726(100);T/S/Y]	-0.484998	1.93e-07	0	1	1	10	P20357	Microtubule-associated protein 2 OS=Mus musculus GN=Map2 PE=1 SV=2	P20357 [722-756]	0	3819.62	0	1.0589e+07	1.22248e+07	19.04	58.75		High	3	1273.88	1.94	0	8.45e-09	4.9	113.05
2.12328	NaN	3.15023	2.31207	2.15462	2.336	1xPhospho [S11(100)]	0.383679	0.99614	-0.414952	GSAQESLDTISPK	FALSE	High	P20357 1xPhospho [S608(100)]	-0.369185	3.28e-05	0	1	1	8	P20357	Microtubule-associated protein 2 OS=Mus musculus GN=Map2 PE=1 SV=2	P20357 [598-610]	0	1412.63	0	2.70343e+07	28735816	13.96	19		High	2	706.82	1.6	0	2.63e-06	4.5	56.56
-1.88216	NaN	NaN	NaN	NaN	-0.864349	1xPhospho [T2(99.4)]	NaN	1	NaN	YTVPLPSPVQDSENLSGESGSFYEGTDDK	FALSE	High	P20357 1xPhospho [T878(99.4)]	0	2.86e-06	0	1	1	1	P20357	Microtubule-associated protein 2 OS=Mus musculus GN=Map2 PE=1 SV=2	P20357 [877-905]	0	3198.37	0	1.85855e+06	3.76301e+06				High	3	1066.8	2.01	0	1.37e-07	4.03	109.84
2.87014	2.74082	3.98246	3.17257	3.5627	3.60807	3xPhospho [S15(99.1);S19(100);T/S]	0.235286	1	0.272412	VDHGAEIITQSPSRSSVASPR	FALSE	High	P20357 3xPhospho [S1787(99.1);S1791(100);T/S]	0.249975	1.22e-05	0	1	1	19	P20357	Microtubule-associated protein 2 OS=Mus musculus GN=Map2 PE=1 SV=2	P20357 [1773-1793]	1	2434.02	0	4.35937e+07	7.626e+07	8.23	32.15		High	3	812.013	2.1	0	6.08e-07	6.68	64.75
0.189705	-0.384844	0.2372	0.2133	-0.503626	0.0479965	1xPhospho [S10(100)]	0.116948	1	-0.119263	DKVTDGISKSPEK	FALSE	High	P20357 1xPhospho [S1539(100)]	-0.0947968	5.18e-07	0	1	1	6	P20357	Microtubule-associated protein 2 OS=Mus musculus GN=Map2 PE=1 SV=2	P20357 [1530-1542]	2	1483.7	0	4988714	5.50608e+06	43.04	22.37		High	3	495.24	0.85	0	2.33e-08	5.39	24.11
2.76782	2.93046	0.376701	2.12006	2.45506	2.40462	1xOxidation [M19];1xPhospho [S18(100)]	0.133508	1	0.226408	GHDLSPLASDILTNTSGSMDEGDDYLPPTTPAVEK	FALSE	High	P20357 1xPhospho [S739(100)]	0.301585	1.15e-07	0	1	1	15	P20357	Microtubule-associated protein 2 OS=Mus musculus GN=Map2 PE=1 SV=2	P20357 [722-756]	0	3739.66	0	46661608	3.53886e+07	77.42	28.53		High	3	1247.23	2.41	0	4.96e-09	6.71	108.93
NaN	-2.28694	-7.47429	NaN	NaN	-4.09626	1xOxidation [M18];1xPhospho [S11(100)]	NaN	1	NaN	KDEWGLAAPISPGPLTPMR	FALSE	High	P20357 1xPhospho [S283(100)]	0	5.95e-05	0	1	1	1	P20357	Microtubule-associated protein 2 OS=Mus musculus GN=Map2 PE=1 SV=2	P20357 [273-291]	1	2132.02	0	143880	400527	138.17			High	3	711.349	3.33	0	3.12e-06	4.16	104.06
NaN	NaN	NaN	NaN	NaN	NaN	1xPhospho [S11(100)]	NaN	1	NaN	KDEWGLAAPISPGPLTPMR	FALSE	High	P20357 1xPhospho [S283(100)]	0	0.000239029	0	1	1	1	P20357	Microtubule-associated protein 2 OS=Mus musculus GN=Map2 PE=1 SV=2	P20357 [273-291]	1	2116.03	0					NoQuanValues	High	3	706.016	1.94	0	1.29e-05	3.12
4.6558	3.80342	5.69609	4.59102	4.70132	5.32246	1xPhospho [S9(100)]	0.0921346	1	0.140167	ELITTKDTSPEKTEK	FALSE	High	P20357 1xPhospho [S1013(100)]	0.153165	2.11e-05	0	1	1	27	P20357	Microtubule-associated protein 2 OS=Mus musculus GN=Map2 PE=1 SV=2	P20357 [1005-1019]	2	1799.87	0	1.42981e+08	1.67902e+08	30.53	43.81		High	3	600.628	0.91	0	1.07e-06	5.26	30.84
NaN	NaN	0.370741	-2.14607	-0.944489	-0.907274	2xPhospho [T/S]	NaN	1	NaN	TPGTPKSGILVPSEKK	FALSE	High		0	0.0238575	0.000564137	1	1	2	P20357	Microtubule-associated protein 2 OS=Mus musculus GN=Map2 PE=1 SV=2	P20357 [1629-1644]	2	1798.88	0	3.56606e+06	3.35349e+06		52.39		High	3	600.296	-0.41	0.0001291	0.001894	2.02	51.46
1.35309	1.28781	NaN	-1.826	NaN	NaN	3xPhospho [T21(100);S/T/Y]	NaN	1	NaN	AGKSGTSTPTTPGSTAITPGTPPSYSSR	FALSE	High	P20357 3xPhospho [T1609(100);S/T/Y]	0	0.0270778	0.000838717	1	1	1	P20357	Microtubule-associated protein 2 OS=Mus musculus GN=Map2 PE=1 SV=2	P20357 [1589-1616]	1	2904.21	0	1.66838e+07	1.33953e+06	6.76			High	3	968.743	1.22	0.0002119	0.002274	2.57	83.47
-1.47025	NaN	-5.2049	NaN	NaN	-2.42209	2xPhospho [S17(99.9);S21(99.9)]	NaN	1	NaN	STELGSDYYELSDSRGSAQESLDTISPK	FALSE	High	P20357 2xPhospho [S599(99.9);S603(99.9)]	0	0.0689615	0.00280896	1	1	1	P20357	Microtubule-associated protein 2 OS=Mus musculus GN=Map2 PE=1 SV=2	P20357 [583-610]	1	3195.33	0	429995	1.27823e+06	133.12			High	3	1065.78	2.57	0.0007971	0.007466	2.74	104.47
NaN	NaN	NaN	NaN	NaN	NaN	2xPhospho [S24(97.8);S/T]	NaN	1	NaN	EAQHKDQPAALPLAAEETANLPPSPPPSPASEQTATVEEDLLTASK	FALSE	High	P20357 2xPhospho [S136(97.8);S/T]	0	0.235847	0.00970782	1	1	1	P20357	Microtubule-associated protein 2 OS=Mus musculus GN=Map2 PE=1 SV=2	P20357 [113-158]	1	4907.29	0					NoQuanValues	High	4	1227.58	-0.39	0.00315	0.05588	1.01
-0.094799	1.0227	1.22724	-0.4891	0.841642	0.359465	1xPhospho [S3(100)]	0.353507	0.994128	-0.451357	VISPSEDRKQPSNNLDR	FALSE	High	P20444 1xPhospho [S319(100)]	-0.481046	0.0021927	0.000290594	1	1	13	P20444	Protein kinase C alpha type OS=Mus musculus GN=Prkca PE=1 SV=3	P20444 [317-333]	2	2034.96	0	6.45686e+06	8789004	45.1	52.58		High	3	678.993	1.86	4.46e-05	0.000162	2.82	33.42
NaN	-0.595644	NaN	NaN	NaN	NaN	2xPhospho [T6(100);S25(100)]	NaN	1	NaN	GQPVLTPPDQLVIANIDQSDFEGFSYVNPQFVHPILQSAV	FALSE	High	P20444 2xPhospho [T638(100);S657(100)]	0	0.00116109	0	1	1	1	P20444	Protein kinase C alpha type OS=Mus musculus GN=Prkca PE=1 SV=3	P20444 [633-672]	0	4540.15	0	4.31054e+06					High	3	1514.06	3.87	0	6.14e-05	3.68	131.34
-0.108177	0.395494	1.2429	0.940118	0.901627	0.2556	1xPhospho [S3(100)]	0.15644	1	0.198482	VISPSEDR	FALSE	High	P20444 1xPhospho [S319(100)]	0.189042	0.0227931	0.000564137	1	1	7	P20444	Protein kinase C alpha type OS=Mus musculus GN=Prkca PE=1 SV=3	P20444 [317-324]	0	982.424	0	6527334	9112482	17.21	20.69		High	2	491.717	2.86	0.000251	0.002844	2.38	24.36
1.09204	2.49311	-0.324333	1.39827	1.75988	1.77137	1xPhospho [S7(98.6)]	0.270871	0.993543	0.420592	NVTESSSFSGGDNPHVLYSPEFR	FALSE	High	P20917 1xPhospho [S547(98.6)]	0.556234	3.67e-05	0	1	2	6	P20917	Myelin-associated glycoprotein OS=Mus musculus GN=Mag PE=1 SV=2	P20917 [541-563]	0	2606.12	0	14604851	21857138	97.94	30.55		High	3	869.379	0.88	0	1.9e-06	4.17	95.56
NaN	-2.63503	-4.70639	NaN	-3.82472	-4.11274	1xPhospho [S8(97.9)]	0.0955883	1	-0.192813	TFQLQLLSPSSSVVPAFNTGTITQVIK	FALSE	High	P22892 1xPhospho [S764(97.9)]	-0.298021	5.56e-05	0	1	1	2	P22892	AP-1 complex subunit gamma-1 OS=Mus musculus GN=Ap1g1 PE=1 SV=3	P22892 [757-783]	0	2956.54	0	332827	424685	115.54	9.88		High	3	986.189	2.75	0	2.9e-06	3.26	125.6
0.861221	1.98112	-2.26969	1.75237	1.37553	2.48297	1xOxidation [M1];2xPhospho [S6(99.1);S9(99.1)]	0.56861	0.749276	0.926348	MGQAGSTISNSHAQPFDFPDDSQNAK	FALSE	High	P23242 2xPhospho [S325(99.1);S328(99.1)]	1.67941	1.35e-08	0	1	1	5	P23242	Gap junction alpha-1 protein OS=Mus musculus GN=Gja1 PE=1 SV=2	P23242 [320-345]	0	2926.14	0	12445585	16745314	97.42	53.48		High	3	976.052	1.01	0	5.4e-10	6.35	93.54
1.26234	1.97626	-1.96296	1.33944	1.32953	2.18154	2xPhospho [S9(100);S11(100)]	0.406238	0.879495	0.68319	MGQAGSTISNSHAQPFDFPDDSQNAK	FALSE	High	P23242 2xPhospho [S328(100);S330(100)]	1.19162	7.49e-07	0	1	1	7	P23242	Gap junction alpha-1 protein OS=Mus musculus GN=Gja1 PE=1 SV=2	P23242 [320-345]	0	2910.14	0	16434762	16219842	88.4	50.65		High	3	970.722	2.44	0	3.43e-08	5.16	97.41
0.709547	1.70889	-2.6006	1.17732	0.187716	2.29126	1xOxidation [M1];2xPhospho [S6(100);S/T]	0.373053	0.88612	0.660529	MGQAGSTISNSHAQPFDFPDDSQNAKK	FALSE	High	P23242 2xPhospho [S325(100);S/T]	1.27948	3.27e-06	0	1	1	9	P23242	Gap junction alpha-1 protein OS=Mus musculus GN=Gja1 PE=1 SV=2	P23242 [320-346]	1	3054.23	0	1.12036e+07	1.07409e+07	94.88	82.74		High	3	1018.75	2.15	0	1.57e-07	4.73	79.13
-4.3738	-1.14365	NaN	NaN	-1.73679	-1.36963	1xPhospho [S/T]	0.271182	0.957202	0.567172	MGQAGSTISNSHAQPFDFPDDSQNAK	FALSE	High		1.20551	0.0190809	0.000290594	1	1	2	P23242	Gap junction alpha-1 protein OS=Mus musculus GN=Gja1 PE=1 SV=2	P23242 [320-345]	0	2830.18	0	987054	2.26574e+06	112.91	22.03		High	3	944.065	1.33	0.0009255	0.008841	2	86.95
-1.72944	0.0085392	NaN	-4.0143	-1.02412	-0.582924	1xOxidation [M1];1xPhospho [S/T]	0.254713	0.976248	-0.497997	MGQAGSTISNSHAQPFDFPDDSQNAK	FALSE	High		-1.01333	0.0146419	0.000290594	1	1	5	P23242	Gap junction alpha-1 protein OS=Mus musculus GN=Gja1 PE=1 SV=2	P23242 [320-345]	0	2846.17	0	3.67942e+06	3.17342e+06	73.62	81.41		High	3	949.393	-2.25	4.46e-05	0.000892	2.78	81.83
1.36185	2.64604	-0.566099	0.847262	0.0459137	0.751291	1xPhospho [S]	0.244801	0.999204	-0.408379	VAAGHELQPLAIVDQRPSSR	FALSE	High		-0.599107	0.000114724	0	1	1	4	P23242	Gap junction alpha-1 protein OS=Mus musculus GN=Gja1 PE=1 SV=2	P23242 [347-366]	0	2224.12	0	17608344	8544462	97.47	27.55		High	3	742.046	0.38	0	6.11e-06	5.8	80.31
NaN	NaN	NaN	NaN	NaN	NaN	1xPhospho [S3(100)]	NaN	1	NaN	QASEQNWANYSAEQNR	FALSE	High	P23242 1xPhospho [S306(100)]	0	3.04e-05	0	1	1	3	P23242	Gap junction alpha-1 protein OS=Mus musculus GN=Gja1 PE=1 SV=2	P23242 [304-319]	0	1975.79	0					NoQuanValues	High	2	988.402	1.37	0	1.56e-06	3.15
-1.37274	1.89526	1.28812	NaN	NaN	-0.447174	1xCarbamidomethyl [C17];1xPhospho [S19(100)]	NaN	1	NaN	SDPYHATTGPLSPSKDCGSPK	FALSE	High	P23242 1xPhospho [S262(100)]	0	1.13e-08	0	1	1	6	P23242	Gap junction alpha-1 protein OS=Mus musculus GN=Gja1 PE=1 SV=2	P23242 [244-264]	1	2281.98	0	6735173	5.02478e+06	102.34			High	3	761.334	3.14	0	4.51e-10	7.47	46.88
-0.740372	1.53505	0.558998	-0.0518084	-0.174929	0.92411	1xCarbamidomethyl [C17];2xPhospho [S12(100);S19(100)]	0.105866	1	-0.175698	SDPYHATTGPLSPSKDCGSPK	FALSE	High	P23242 2xPhospho [S255(100);S262(100)]	-0.218767	0.000970276	0	1	1	6	P23242	Gap junction alpha-1 protein OS=Mus musculus GN=Gja1 PE=1 SV=2	P23242 [244-264]	1	2361.95	0	4.10098e+06	5716867	94.77	58.81		High	3	787.986	-0.9	0	5.19e-05	5.55	53.39
-1.60351	-0.242022	0.32226	-0.00615597	-1.82074	-0.509148	1xPhospho [Y4(100)]	0.126114	1	-0.21052	SDPYHATTGPLSPSK	FALSE	High	P23242 1xPhospho [Y247(100)]	-0.270925	0.000147535	0	1	1	5	P23242	Gap junction alpha-1 protein OS=Mus musculus GN=Gja1 PE=1 SV=2	P23242 [244-258]	0	1637.72	0	3.44822e+06	4.72911e+06	44.04	44.87		High	3	546.58	2.26	0	7.91e-06	2.91	38.22
-0.286928	0.625126	-2.79768	NaN	NaN	NaN	2xPhospho [S]	NaN	1	NaN	VAAGHELQPLAIVDQRPSSRASSR	FALSE	High		0	0.000620921	0	1	1	2	P23242	Gap junction alpha-1 protein OS=Mus musculus GN=Gja1 PE=1 SV=2	P23242 [347-370]	1	2705.29	0	5.61549e+06		90.24			High	4	677.081	3.29	0	3.36e-05	4.46	77.84
NaN	NaN	NaN	NaN	NaN	NaN	1xCarbamidomethyl [C7];1xPhospho [S/Y/T]	NaN	1	NaN	YAYFNGCSSPTAPLSPMSPPGYK	FALSE	High		0	0.00301279	0.000290594	1	1	1	P23242	Gap junction alpha-1 protein OS=Mus musculus GN=Gja1 PE=1 SV=2	P23242 [265-287]	0	2572.09	0					NoQuanValues	High	2	1286.56	6.89	4.46e-05	0.0001395	2.04
NaN	NaN	NaN	NaN	NaN	NaN	3xPhospho [S]	NaN	1	NaN	VAAGHELQPLAIVDQRPSSRASSR	FALSE	High	P23242 3xPhospho [S]	0	0.0350258	0.00134801	1	1	2	P23242	Gap junction alpha-1 protein OS=Mus musculus GN=Gja1 PE=1 SV=2	P23242 [347-370]	1	2785.26	0					NoQuanValues	High	4	697.07	0.3	0.0002864	0.003251	4.02
-2.4178	-1.3931	-1.04598	-1.40788	-1.95035	-1.04336	1xPhospho [S4(100)]	0.11253	1	0.15347	VELSEEELK	FALSE	High	P23475 1xPhospho [S558(100)]	0.151764	0.150111	0.0047931	1	1	2	P23475	X-ray repair cross-complementing protein 6 OS=Mus musculus GN=Xrcc6 PE=1 SV=5	P23475 [555-563]	0	1155.52	0	1.33572e+06	1.78986e+06	39.82	40.78		High	2	578.264	1.51	0.001505	0.02405	1.71	90.05
-0.487518	0.483931	-1.99073	-1.23987	-0.597237	-0.804213	1xCarbamidomethyl [C3];1xPhospho [S9(100)]	0.104349	1	-0.173318	GFCLIPQQSINEAIR	FALSE	High	P23818 1xPhospho [S849(100)]	-0.215667	0.0113438	0.000290594	1	1	2	P23818	Glutamate receptor 1 OS=Mus musculus GN=Gria1 PE=1 SV=1	P23818 [841-855]	0	1825.87	0	4886569	3.92318e+06	85.93	35.74		High	2	913.436	-1.15	4.46e-05	0.0006098	2.58	108.17
-0.647751	-2.87078	NaN	-0.996003	0.412947	1.05732	2xPhospho [S13(100);S/T/Y]	0.718725	0.674341	1.1693	NAQNINPSSSQNSQNFATYK	FALSE	High	P23819-4 2xPhospho [S901(100);S/T/Y]	1.91735	0.00385279	0.000290594	1	2	4	P23819-4	Isoform 4 of Glutamate receptor 2 OS=Mus musculus GN=Gria2	P23819-4 [889-908]	0	2372.95	0	1.97337e+06	8.59263e+06	93.57	70.63		High	3	791.658	2.37	4.46e-05	0.0001737	2.99	77.23
NaN	NaN	NaN	NaN	NaN	NaN	1xPhospho [S16(100)]	NaN	1	NaN	SAAAPSASSTPTAIASPK	FALSE	High	P26049 1xPhospho [S433(100)]	0	1.32e-05	0	1	1	2	P26049	Gamma-aminobutyric acid receptor subunit alpha-3 OS=Mus musculus GN=Gabra3 PE=1 SV=1	P26049 [418-435]	0	1694.8	0					NoQuanValues	High	2	847.905	2.34	0	6.61e-07	4.27
1.29185	1.62379	-0.747339	1.5669	1.59834	1.36574	1xPhospho [S8(100)]	0.455954	0.902097	0.632655	TPEELDDSDFETEDFDVR	FALSE	High	P26231 1xPhospho [S641(100)]	0.787558	8.83e-09	0	1	1	12	P26231	Catenin alpha-1 OS=Mus musculus GN=Ctnna1 PE=1 SV=1	P26231 [634-651]	0	2238.86	0	16774425	17654635	76.6	16.26		High	2	1119.94	1.67	0	3.51e-10	5.7	105.41
-0.829962	NaN	0.7005	-1.45643	-0.500357	-0.546274	1xPhospho [S/T]	0.455234	0.905298	-0.642556	SRTSVQTEDDQLIAGQSAR	FALSE	High		-0.769622	0.0163791	0.000290594	2	4	1	P26231;Q61301	Catenin alpha-1 OS=Mus musculus GN=Ctnna1 PE=1 SV=1;Catenin alpha-2 OS=Mus musculus GN=Ctnna2 PE=1 SV=3	P26231 [652-670];Q61301 [651-669]	1	2141.98	0	4.15611e+06	4.56241e+06	10.65	45.7	NotUnique	High	3	714.667	2.62	4.46e-05	0.001062	2.22	56.85
-0.438711	NaN	0.567144	NaN	0.0333004	0.114248	2xPhospho [S4(97.2);T7(100)]	0.00585601	0.98447	0.0095144	SRTSVQTEDDQLIAGQSAR	FALSE	High	P26231 2xPhospho [S655(97.2);T658(100)];Q61301 2xPhospho [S654(97.2);T657(100)]	0.00955772	0.101319	0.00369288	2	4	3	P26231;Q61301	Catenin alpha-1 OS=Mus musculus GN=Ctnna1 PE=1 SV=1;Catenin alpha-2 OS=Mus musculus GN=Ctnna2 PE=1 SV=3	P26231 [652-670];Q61301 [651-669]	1	2221.95	0	4.54469e+06	6.99813e+06	14.99	8.18	NotUnique	High	3	741.327	7.65	0.001051	0.01225	2.16	64.66
-0.163612	NaN	0.942026	NaN	-2.2049	0.536003		0.30564	0.934564	-0.618711	EAEAAEPEQPEQPEQPAAEEPQAEEQSEAAGEK	FALSE	High		-1.22366	4.22e-09	0	1	1	3	P26645	Myristoylated alanine-rich C-kinase substrate OS=Mus musculus GN=Marcks PE=1 SV=2	P26645 [220-252]	0	3533.53	0	5.69294e+06	3.72889e+06	10.13	106.48		High	3	1178.52	6.27	0	1.64e-10	6.17	62.94
-2.77568	-2.39103	-1.65612	-3.18992	-3.32542	-1.91028	1xPhospho [S16(97.2)]	0.406297	0.969829	-0.505086	GEATAERPGEAAVASSPSK	FALSE	High	P26645 1xPhospho [S27(97.2)]	-0.534265	0.122074	0.0041529	1	1	1	P26645	Myristoylated alanine-rich C-kinase substrate OS=Mus musculus GN=Marcks PE=1 SV=2	P26645 [12-30]	0	1894.85	0	1.00046e+06	643819	17.94	72.2		High	3	632.292	3.8	0.00125	0.01658	1.8	31.23
1.48932	-2.03161	1.74918	1.35047	0.847599	0.520761	1xPhospho [S5(100)]	0.151272	1	0.289158	LSGFSFKK	FALSE	High	P26645 1xPhospho [S163(100)]	0.503977	0.0196719	0.000290594	1	1	9	P26645	Myristoylated alanine-rich C-kinase substrate OS=Mus musculus GN=Marcks PE=1 SV=2	P26645 [159-166]	1	993.481	0	9271314	11613660	88.16	10.73		High	2	497.245	2.22	0.000323	0.003964	2.43	60.08
-1.40609	NaN	NaN	NaN	NaN	NaN	1xPhospho [S/T]	NaN	1	NaN	TAAKGEATAERPGEAAVASSPSK	FALSE	High		0	0.132288	0.00436703	1	1	1	P26645	Myristoylated alanine-rich C-kinase substrate OS=Mus musculus GN=Marcks PE=1 SV=2	P26645 [8-30]	1	2266.07	0	2.58516e+06					High	3	756.03	2.2	0.00131	0.01903	2.38	24.84
4.35396	4.33352	4.92412	4.06974	4.15172	3.43036	1xPhospho [S21(100)]	1.02546	0.800718	-0.817501	AAVGVTGNDITTPPNKEPPPSPEKK	FALSE	High	P27546 1xPhospho [S667(100)]	-0.653256	4.91e-08	0	1	4	31	P27546	Microtubule-associated protein 4 OS=Mus musculus GN=Map4 PE=1 SV=3	P27546 [647-671]	2	2624.3	0	131327988	79753196	25.62	24.69		High	4	656.831	1.32	0	2.63e-08	6.73	54.21
2.83398	2.99619	3.97627	2.60793	3.03697	2.01571	1xPhospho [S/T]	0.703842	0.843757	-0.742257	ATSPSTLVSTGPSSRSPATTLPK	FALSE	High		-0.715274	0.00371707	0.000290594	1	4	2	P27546	Microtubule-associated protein 4 OS=Mus musculus GN=Map4 PE=1 SV=3	P27546 [783-805]	1	2323.15	0	48851160	28953382	9.02	38.97		High	3	775.058	2.05	4.46e-05	0.0001681	2.9	72.52
-0.957943	0.688883	0.576593	-0.275334	-0.450787	-1.38917	1xPhospho [T/S]	0.56607	0.875692	-0.71228	TSPSKPSSAPALKPGPK	FALSE	High		-0.807607	0.00207249	0.000290594	1	4	6	P27546	Microtubule-associated protein 4 OS=Mus musculus GN=Map4 PE=1 SV=3	P27546 [759-775]	0	1729.89	0	4.11298e+06	3.92418e+06	63.97	28.33		High	3	577.301	-0.16	4.46e-05	0.0001227	2.76	28.05
0.479231	0.359016	-3.26145	0.362868	0.719507	0.111549	2xPhospho [T/S]	0.413499	0.878827	0.692953	ATSPSTLVSTGPSSRSPATTLPK	FALSE	High		1.20571	4.19e-05	0	1	4	3	P27546	Microtubule-associated protein 4 OS=Mus musculus GN=Map4 PE=1 SV=3	P27546 [783-805]	1	2403.12	0	8.35435e+06	7401326	83.08	28.93		High	3	801.711	-0.37	0	2.18e-06	3.91	83.52
1.69826	2.49892	2.50459	1.8282	2.43002	1.07861	1xPhospho [S3(100)]	0.407445	0.983853	-0.467197	VGSLDNVGHLPAGGAVK	FALSE	High	P27546 1xPhospho [S1046(100)]	-0.454981	3.4e-09	0	1	4	19	P27546	Microtubule-associated protein 4 OS=Mus musculus GN=Map4 PE=1 SV=3	P27546 [1044-1060]	0	1670.83	0	22232554	16864564	43.51	50.37		High	3	557.615	2.77	0	1.31e-10	6.05	73.17
-0.448324	0.0373726	0.82597	-0.337142	0.125296	-0.540516	1xOxidation [M13];1xPhospho [T3(100)]	0.390447	0.993784	-0.422814	NTTPTGAAPPAGMTSTR	FALSE	High	P27546 1xPhospho [T847(100)]	-0.389127	0.00633177	0.000290594	1	4	7	P27546	Microtubule-associated protein 4 OS=Mus musculus GN=Map4 PE=1 SV=3	P27546 [845-861]	0	1726.75	0	5021140	4709972	18.09	32.64		High	2	863.878	1.51	4.46e-05	0.0002871	2.47	34.45
-0.911552	-1.15512	-2.01051	NaN	NaN	NaN	1xPhospho [S3(99.4)]	NaN	1	NaN	RTSPSKPSSAPALKPGPK	FALSE	High	P27546 1xPhospho [S760(99.4)]	0	7.57e-05	0	1	4	2	P27546	Microtubule-associated protein 4 OS=Mus musculus GN=Map4 PE=1 SV=3	P27546 [758-775]	1	1885.99	0	2.9249e+06		63.83			High	4	472.254	1.67	0	4e-06	4.05	21.87
1.49901	1.87541	2.75776	1.4941	2.28608	1.61184	1xPhospho [S6(99.7)]	0.21428	1	-0.260467	LATTVSAPDLK	FALSE	High	P27546 1xPhospho [S901(99.7)]	-0.246723	0.000113553	0	1	4	11	P27546	Microtubule-associated protein 4 OS=Mus musculus GN=Map4 PE=1 SV=3	P27546 [896-906]	0	1195.6	0	19364628	20938284	13.79	41.45		High	2	598.303	1.31	0	2.16e-05	3.53	71.22
NaN	NaN	NaN	NaN	NaN	NaN	1xPhospho [S3(100)]	NaN	1	NaN	DMSPLPESEVTLGKDVVILPETK	FALSE	High	P27546 1xPhospho [S475(100)]	0	0.000399357	0	1	3	4	P27546	Microtubule-associated protein 4 OS=Mus musculus GN=Map4 PE=1 SV=3	P27546 [473-495]	1	2577.28	0					NoQuanValues	High	3	859.76	-4.22	4.46e-05	0.0001473	2.99
1.94593	2.44049	3.30872	2.26828	2.70184	2.13232	1xPhospho [S3(100)]	0.172379	1	-0.211583	ATSPSTLVSTGPSSR	FALSE	High	P27546 1xPhospho [S785(100)]	-0.197565	1.38e-05	0	1	4	12	P27546	Microtubule-associated protein 4 OS=Mus musculus GN=Map4 PE=1 SV=3	P27546 [783-797]	0	1527.71	0	27328156	30034722	16.59	30.52		High	2	764.357	1.01	0	6.95e-07	3.75	58.31
2.38324	2.07975	3.35483	2.08235	2.88523	1.73645	2xPhospho [T12(98.9);S21(100)]	0.292709	1	-0.366328	AAVGVTGNDITTPPNKEPPPSPEKK	FALSE	High	P27546 2xPhospho [T658(98.9);S667(100)]	-0.371265	0.00142546	0	1	4	19	P27546	Microtubule-associated protein 4 OS=Mus musculus GN=Map4 PE=1 SV=3	P27546 [647-671]	2	2704.26	0	2.82155e+07	2.28272e+07	14.93	50.3		High	4	676.827	8.67	4.46e-05	0.0001537	4.29	59.33
NaN	-1.95175	-1.85638	NaN	-2.49302	NaN	1xPhospho [S/T]	NaN	1	NaN	SSGALSVDKKPTSTKPSSSAPR	FALSE	High		0	0.00290664	0.000290594	1	4	1	P27546	Microtubule-associated protein 4 OS=Mus musculus GN=Map4 PE=1 SV=3	P27546 [871-892]	1	2268.12	0	1.13248e+06	1.14642e+06	53.33			High	4	567.787	1.32	4.46e-05	0.0001356	2.94	27.77
-0.537672	-0.428761	0.0593796	-0.430417	0.189884	-0.158789	1xPhospho [T3(100)]	0.262946	1	0.22364	NTTPTGAAPPAGMTSTR	FALSE	High	P27546 1xPhospho [T847(100)]	0.169244	0.00192897	0.000290594	1	4	7	P27546	Microtubule-associated protein 4 OS=Mus musculus GN=Map4 PE=1 SV=3	P27546 [845-861]	0	1710.75	0	4719612	6.13663e+06	26.59	34.54		High	2	855.88	0.9	4.46e-05	0.0001302	2.55	52.32
0.804501	1.07778	1.91965	2.25154	0.322819	0.559544		0.116715	1	-0.186516	ILLLGAGESGK	FALSE	High		-0.222674	8.39e-05	0	1	2	12	P27600	Guanine nucleotide-binding protein subunit alpha-12 OS=Mus musculus GN=Gna12 PE=1 SV=3	P27600 [58-68]	0	1057.63	0	11965767	10096474	13.77	57.95		High	2	529.317	1.48	0	1.51e-05	3.2	71.92
0.266932	0.773222	1.65763	-0.187963	1.06529	-0.42844	1xPhospho [S9(100)]	0.536735	0.885117	-0.671658	LLYGDAPKSPR	FALSE	High	P27671 1xPhospho [S718(100)]	-0.749632	8.61e-05	0	1	1	9	P27671	Ras-specific guanine nucleotide-releasing factor 1 OS=Mus musculus GN=Rasgrf1 PE=1 SV=2	P27671 [710-720]	1	1296.63	0	8701242	5.09046e+06	16.59	67.8		High	3	432.884	2.06	0	4.55e-06	3.91	45.57
-1.28884	-1.62361	-5.81023	NaN	NaN	NaN	1xPhospho [T/S]	NaN	1	NaN	KFSSPPPLAIGTSSPSR	FALSE	High		0	0.00234377	0.000290594	1	1	1	P27671	Ras-specific guanine nucleotide-releasing factor 1 OS=Mus musculus GN=Rasgrf1 PE=1 SV=2	P27671 [724-740]	1	1808.89	0	2.11389e+06		86.58			High	3	603.637	0.55	4.46e-05	0.0001128	2.64	75.24
-2.00147	-1.48945	-6.1986	-4.2343	-1.44793	-3.2036	1xPhospho [T/S]	0.0543575	1	0.121823	FSSPPPLAIGTSSPSR	FALSE	High		0.267897	0.157242	0.0052285	1	1	1	P27671	Ras-specific guanine nucleotide-releasing factor 1 OS=Mus musculus GN=Rasgrf1 PE=1 SV=2	P27671 [725-740]	0	1680.8	0	1.71104e+06	743619	87.15	98.7		High	2	840.908	5.57	0.0017	0.02624	1.89	92.98
-0.471184	-0.371346	1.14738	0.0683203	0.649624	-0.791805	1xPhospho [S3(100)]	0.0655909	1	-0.107851	SASEPSLNR	FALSE	High	P28028 1xPhospho [S766(100)]	-0.126238	0.00973128	0.000290594	1	2	10	P28028	Serine/threonine-protein kinase B-raf OS=Mus musculus GN=Braf PE=1 SV=3	P28028 [764-772]	0	1040.44	0	5.03561e+06	4979660	12.09	52.02		High	2	520.725	1.77	4.46e-05	0.0009	2.33	28.49
0.161911	NaN	0.774574	-0.179257	-0.394047	-0.752308	1xPhospho [S3(100)]	1.20304	0.667356	-1.11786	NFSVGR	FALSE	High	P28652 1xPhospho [S315(100)]	-0.910113	0.188849	0.00705396	1	1	5	P28652	Calcium/calmodulin-dependent protein kinase type II subunit beta OS=Mus musculus GN=Camk2b PE=1 SV=2	P28652 [313-318]	0	759.319	0	6.01352e+06	4.19442e+06	33.66	10.37		High	2	380.164	1.77	0.002803	0.04834	1.51	36.43
1.53388	-0.887703	NaN	-2.20257	-1.51784	-0.712103	2xPhospho [S/T]	0.725947	0.669901	-1.1542	GSLPPAALEPQTTVIHNPVDGIKESSDSTNTTIEDEDAK	FALSE	High		-1.80059	0.0116969	0.000290594	1	1	2	P28652	Calcium/calmodulin-dependent protein kinase type II subunit beta OS=Mus musculus GN=Camk2b PE=1 SV=2	P28652 [370-408]	1	4236.91	0	8.35716e+06	2253735	98.79	63.8		High	4	1059.99	7	4.46e-05	0.0006363	2.61	102.21
0.977409	0.552608	-6.23896	0.499219	0.698133	1.97046	3xPhospho [T32(97.1);S/T]	0.478387	0.767642	0.910756	GSLPPAALEPQTTVIHNPVDGIKESSDSTNTTIEDEDAKAR	FALSE	High	P28652 3xPhospho [T401(97.1);S/T]	2.62558	0.00120353	0	1	1	5	P28652	Calcium/calmodulin-dependent protein kinase type II subunit beta OS=Mus musculus GN=Camk2b PE=1 SV=2	P28652 [370-410]	2	4544.02	0	9554100	10470706	89.91	72.94		High	4	1136.76	-0.57	0	6.33e-05	4.21	101.47
3.5309	1.01881	-4.76929	2.41126	1.97397	2.92565	2xPhospho [S/T]	0.43478	0.788268	0.844368	GSLPPAALEPQTTVIHNPVDGIKESSDSTNTTIEDEDAKAR	FALSE	High		2.51015	0.000589862	0	1	1	9	P28652	Calcium/calmodulin-dependent protein kinase type II subunit beta OS=Mus musculus GN=Camk2b PE=1 SV=2	P28652 [370-410]	2	4464.05	0	13198645	25353712	137.5	45.12		High	4	1116.77	2.92	0	4.74e-05	4.74	98.78
1.45655	-1.54709	-3.4693	0.494786	0.565542	-0.0771236	1xPhospho [T13(99.2)]	0.450271	0.818212	0.777501	GSLPPAALEPQTTVIHNPVDGIK	FALSE	High	P28652 1xPhospho [T382(99.2)]	1.51435	0.000118922	0	1	1	7	P28652	Calcium/calmodulin-dependent protein kinase type II subunit beta OS=Mus musculus GN=Camk2b PE=1 SV=2	P28652 [370-392]	0	2434.24	0	2.22903e+06	6692353	143.63	22.57		High	3	812.084	-0.23	0	6.36e-06	3.84	100.87
1.19834	-0.18297	0.963726	1.4261	0.720675	1.40799	2xPhospho [T8(100);T9(100)]	0.467917	0.958726	0.532779	ESSDSTNTTIEDEDAKAR	FALSE	High	P28652 2xPhospho [T400(100);T401(100)]	0.525222	2.61e-06	0	1	1	9	P28652	Calcium/calmodulin-dependent protein kinase type II subunit beta OS=Mus musculus GN=Camk2b PE=1 SV=2	P28652 [393-410]	1	2128.8	0	5.73798e+06	1.27623e+07	65.62	28.07		High	3	710.271	1.28	0	3.02e-07	4.7	39.61
2.1552	0.859148	2.27138	2.05753	1.6121	1.6177	1xPhospho [S5(99.6)]	0.000363591	0.982187	0.000544221	ESSDSTNTTIEDEDAK	FALSE	High	P28652 1xPhospho [S397(99.6)]	0.000531197	8.32e-06	0	1	1	16	P28652	Calcium/calmodulin-dependent protein kinase type II subunit beta OS=Mus musculus GN=Camk2b PE=1 SV=2	P28652 [393-408]	0	1821.69	0	13314945	19770174	56.02	3.65		High	2	911.35	1.07	0	7.03e-07	3.61	36.95
-0.986967	-2.85733	0.389992	-1.68739	-0.118723	0.703459	1xCarbamidomethyl [C6];1xPhospho [T3(100)]	0.267009	0.986792	0.46838	QETVECLKK	FALSE	High	P28652 1xPhospho [T287(100)]	0.783883	0.00335505	0.000290594	1	1	11	P28652	Calcium/calmodulin-dependent protein kinase type II subunit beta OS=Mus musculus GN=Camk2b PE=1 SV=2	P28652 [285-293]	1	1214.55	0	3.45665e+06	5.94398e+06	57.38	78.26		High	3	405.521	0.49	4.46e-05	0.0001529	2.57	23.46
4.37832	1.93845	0.263308	3.86509	2.79323	2.3855	1xPhospho [S7(97.9)]	0.256364	0.988006	0.463039	NSSAITSPKGSLPPAALEPQTTVIHNPVDGIK	FALSE	High	P28652 1xPhospho [S367(97.9)]	0.821242	3.31e-11	0	1	1	16	P28652	Calcium/calmodulin-dependent protein kinase type II subunit beta OS=Mus musculus GN=Camk2b PE=1 SV=2	P28652 [361-392]	1	3319.69	0	2.49673e+07	44736510	131.56	34.65		High	4	830.68	1.07	0	3.89e-12	7.36	99.51
-1.91695	NaN	0.527454	-4.07267	-0.325508	1.04662	1xPhospho [S7(99.6)]	0.0663045	1	-0.157918	NSSAITSPK	FALSE	High	P28652 1xPhospho [S367(99.6)]	-0.42244	0.000191687	0	1	1	6	P28652	Calcium/calmodulin-dependent protein kinase type II subunit beta OS=Mus musculus GN=Camk2b PE=1 SV=2	P28652 [361-369]	0	984.44	0	2.68555e+06	5.15026e+06	52.79	107.79		High	2	492.723	-0.21	0	1.03e-05	3.51	15.03
-0.183603	-2.44907	-2.39882	-3.07492	-1.52939	-1.14404	1xCarbamidomethyl [C15];1xPhospho [T12(100)]	0.0892963	1	-0.164586	STVASMMHRQETVECLK	FALSE	High	P28652 1xPhospho [T287(100)]	-0.23895	9.99e-05	0	1	1	2	P28652	Calcium/calmodulin-dependent protein kinase type II subunit beta OS=Mus musculus GN=Camk2b PE=1 SV=2	P28652 [276-292]	1	2086.91	0	1.19287e+06	2.23576e+06	116.4	65.57		High	3	696.31	2.11	0	5.31e-06	3.81	62.59
4.56429	3.18073	5.06287	4.26113	3.77993	4.20112	1xPhospho [S2(99.6)]	0.117727	1	-0.174118	ESSDSTNTTIEDEDAKAR	FALSE	High	P28652 1xPhospho [S394(99.6)]	-0.188568	3.6e-09	0	1	1	50	P28652	Calcium/calmodulin-dependent protein kinase type II subunit beta OS=Mus musculus GN=Camk2b PE=1 SV=2	P28652 [393-410]	1	2048.83	0	9.21849e+07	9.10668e+07	50.36	20.51		High	3	683.615	1.22	0	2.6e-10	6.1	37.18
2.32732	1.09365	NaN	NaN	NaN	NaN	1xPhospho [S/T]	NaN	1	NaN	GSLPPAALEPQTTVIHNPVDGIKESSDSTNTTIEDEDAKAR	FALSE	High		0	1.6e-06	0	1	1	1	P28652	Calcium/calmodulin-dependent protein kinase type II subunit beta OS=Mus musculus GN=Camk2b PE=1 SV=2	P28652 [370-410]	2	4384.08	0	2.18628e+07		59.99			High	4	1096.78	3.31	0	7.48e-08	5.85	96.37
0.238386	0.553337	NaN	0.201087	0.943712	-1.00404	1xPhospho [S/T]	0.173768	1	-0.280949	GSLPPAALEPQTTVIHNPVDGIKESSDSTNTTIEDEDAK	FALSE	High		-0.348943	3.9e-05	0	1	1	2	P28652	Calcium/calmodulin-dependent protein kinase type II subunit beta OS=Mus musculus GN=Camk2b PE=1 SV=2	P28652 [370-408]	1	4156.94	0	8.78954e+06	5.45967e+06	11.84	66.47		High	4	1040	4.09	0	2.02e-06	3.83	98.93
1.94095	-2.4005	2.2937	1.24956	1.18328	1.14608	1xCarbamidomethyl [C6];1xPhospho [T3(100)]	0.142866	1	0.289392	QETVECLK	FALSE	High	P28652 1xPhospho [T287(100)]	0.581587	0.0753339	0.00280896	1	1	5	P28652	Calcium/calmodulin-dependent protein kinase type II subunit beta OS=Mus musculus GN=Camk2b PE=1 SV=2	P28652 [285-292]	0	1086.45	0	13522527	14656093	91.59	15.35		High	2	543.732	3.22	0.001051	0.01172	1.91	36.19
NaN	NaN	NaN	NaN	NaN	NaN	1xCarbamidomethyl [C15];1xPhospho [S5(99)];2xOxidation [M6;M7]	NaN	1	NaN	STVASMMHRQETVECLK	FALSE	High	P28652 1xPhospho [S280(99)]	0	0.15222	0.0047931	1	1	1	P28652	Calcium/calmodulin-dependent protein kinase type II subunit beta OS=Mus musculus GN=Camk2b PE=1 SV=2	P28652 [276-292]	1	2118.9	0					NoneMonoisotopic	High	3	706.972	-0.18	0.001607	0.02484	1.99
-1.47409	-0.852427	NaN	NaN	-2.66127	-2.86092	1xPhospho [T/S]	1.40559	0.475463	-1.93333	NKLTRESGTDFPIPAVPPGTDPETEK	FALSE	High		-1.59784	0.000123273	0	1	3	6	P28661	Septin-4 OS=Mus musculus GN=Sept4 PE=1 SV=1	P28661 [426-451]	2	2876.37	0	2.9828e+06	980846	26.58	5.56		High	3	959.461	-1.21	0	6.59e-06	3.8	91.77
1.34448	1.37233	NaN	-0.595147	0.424906	0.077507	1xCarbamidomethyl [C17];1xPhospho [S13(100)]	1.43244	0.531804	-1.56688	VARPQILEPRPQSPDLCDDDVEFR	FALSE	High	P28661 1xPhospho [S68(100)]	-1.38932	1.09e-05	0	1	4	6	P28661	Septin-4 OS=Mus musculus GN=Sept4 PE=1 SV=1	P28661 [56-79]	0	2932.37	0	1.71286e+07	7.22873e+06	2.2	45.14		High	4	733.848	1.99	0	5.41e-07	4.42	94.53
1.20202	1.69395	-3.64691	-0.169616	1.32148	1.30377	1xPhospho [S/Y/T]	0.237017	0.984593	0.46995	LDPYDSSEDDKEYVGFATLPNQVHR	FALSE	High		1.06886	6.09e-06	0	1	4	7	P28661	Septin-4 OS=Mus musculus GN=Sept4 PE=1 SV=1	P28661 [112-136]	1	2975.31	0	15761785	16129506	87.74	57.25		High	3	992.442	0.92	0	8.62e-07	3.81	99.07
-1.81568	0.0985527	NaN	NaN	-0.220381	-0.544996	1xCarbamidomethyl [C7];1xPhospho [S9(100)]	0.172312	1	0.323553	IYQFPDCDSDEDEDFKLQDQALK	FALSE	High	P28661 1xPhospho [S325(100)]	0.475875	5.45e-05	0	1	5	1	P28661	Septin-4 OS=Mus musculus GN=Sept4 PE=1 SV=1	P28661 [317-339]	1	2899.2	0	3.68423e+06	5.10003e+06	79.71	11.66		High	3	967.072	-0.09	0	2.84e-06	3.34	102.92
NaN	NaN	NaN	NaN	NaN	NaN	1xPhospho [T2(98.6)]	NaN	1	NaN	LTRESGTDFPIPAVPPGTDPETEK	FALSE	High	P28661 1xPhospho [T429(98.6)]	0	0.00174995	0	1	3	2	P28661	Septin-4 OS=Mus musculus GN=Sept4 PE=1 SV=1	P28661 [428-451]	1	2634.23	0					NoQuanValues	High	3	878.752	2.49	0	8.83e-05	3.16
-2.29163	-1.72527	0.0446682	-0.923491	-3.94721	NaN	1xPhospho [T4(100)]	0.302315	0.945068	-0.570642	AAATPESQEPQAK	FALSE	High	P28667 1xPhospho [T148(100)]	-1.11128	0.0221096	0.000564137	1	1	1	P28667	MARCKS-related protein OS=Mus musculus GN=Marcksl1 PE=1 SV=2	P28667 [145-157]	0	1407.62	0	1.97007e+06	1.02356e+06	35.15	100.93		High	2	704.312	1.56	0.0001291	0.001689	1.92	20.96
-0.212257	0.262428	1.66753	1.10481	-0.430546	-1.08847	1xPhospho [S5(100)]	0.341615	0.959513	-0.522264	LSGLSFKR	FALSE	High	P28667 1xPhospho [S104(100)]	-0.710634	0.134169	0.00436703	1	1	3	P28667	MARCKS-related protein OS=Mus musculus GN=Marcksl1 PE=1 SV=2	P28667 [100-107]	1	987.502	0	7813339	4.78861e+06	19.34	60.41		High	2	494.256	2.1	0.001344	0.01951	1.92	56.27
NaN	1.98102	NaN	NaN	NaN	NaN	1xPhospho [S24(100)]	NaN	1	NaN	VKEFGISPSDIPFSQGGGSRPDLSPSYDYDDFSPSITR	FALSE	High	P28740-1 1xPhospho [S545(100)]	0	3.58e-07	0	1	1	2	P28740-1	Isoform 1 of Kinesin-like protein KIF2A OS=Mus musculus GN=Kif2a	P28740-1 [522-559]	1	4200.91	0	2.57148e+07					High	4	1050.98	1.74	0	1.95e-08	6.56	109.68
-3.581	0.937498	NaN	NaN	NaN	-1.26171	2xPhospho [S19(98.4);S33(100)]	NaN	1	NaN	VKEFGISPSDIPFSQGGGSRPDLSPSYDYDDFSPSITR	FALSE	High	P28740-1 2xPhospho [S540(98.4);S554(100)]	0	2.14e-05	0	1	1	2	P28740-1	Isoform 1 of Kinesin-like protein KIF2A OS=Mus musculus GN=Kif2a	P28740-1 [522-559]	1	4280.87	0	2.67247e+06	2.85705e+06	129.01			High	4	1070.97	-4.23	0	1.09e-06	5.06	112.29
NaN	NaN	NaN	NaN	NaN	NaN	1xPhospho [S25(100)]	NaN	1	NaN	GKEIDLESIFSLNPDLVPDEDIEPSPELPPPSSSSK	FALSE	High	P28740-1 1xPhospho [S48(100)]	0	0.0753339	0.00280896	1	3	1	P28740-1	Isoform 1 of Kinesin-like protein KIF2A OS=Mus musculus GN=Kif2a	P28740-1 [24-59]	1	3957.88	0					NoQuanValues	High	3	1319.97	6.78	0.0008279	0.008292	1.88
-1.43371	-1.07513	-1.18176	-1.44196	-1.39693	-1.9985	1xPhospho [S4(100)]	0.800344	0.956887	-0.530371	VGGSSVDLHR	FALSE	High	P30999 1xPhospho [S268(100)]	-0.382259	0.015645	0.000290594	1	3	5	P30999	Catenin delta-1 OS=Mus musculus GN=Ctnnd1 PE=1 SV=2	P30999 [265-274]	0	1106.5	0	2.53614e+06	1.74808e+06	42.24	21.09		High	2	553.754	2.26	4.46e-05	0.0009849	2.29	32.42
NaN	NaN	NaN	NaN	NaN	NaN	1xPhospho [S15(99.5)]	NaN	1	NaN	HYEDGYPGGSDNYGSLSR	FALSE	High	P30999 1xPhospho [S230(99.5)]	0	0.106816	0.00369288	1	3	1	P30999	Catenin delta-1 OS=Mus musculus GN=Ctnnd1 PE=1 SV=2	P30999 [216-233]	0	2053.79	0					NoQuanValues	High	3	685.269	0.11	0.001051	0.01328	2.31
2.32632	2.81693	3.57364	2.0829	2.24272	2.95009	1xCarbamidomethyl [C5];1xPhospho [S3(100)]	0.460929	0.970081	-0.505608	RASVCAEAYNPDEEEDDAESR	FALSE	High	P31324 1xPhospho [S112(100)]	-0.480392	4.75e-09	0	1	1	20	P31324	cAMP-dependent protein kinase type II-beta regulatory subunit OS=Mus musculus GN=Prkar2b PE=1 SV=3	P31324 [110-130]	1	2492.95	0	34359984	30545250	18.95	48.56		High	3	831.656	1	0	3.45e-10	6.97	58.25
0.843805	NaN	0.934946	-0.149814	0.260078	0.164351	1xPhospho [S/T]	1.78454	0.668843	-1.20266	VADGQISTEVSEAPVASDKPK	FALSE	High		-0.797837	1.89e-05	0	1	1	6	P31648	Sodium- and chloride-dependent GABA transporter 1 OS=Mus musculus GN=Slc6a1 PE=1 SV=2	P31648 [8-28]	0	2208.04	0	8.05197e+06	7677231	56.54	30.11		High	3	736.688	3.08	0	3.44e-06	3.61	66.08
1.16725	-2.09688	0.189039	0.295867	0.486853	0.986685	1xPhospho [S8(100)]	0.351505	0.937239	0.56196	AAEEARGSETLGGGGGGAAGTR	FALSE	High	P31650 1xPhospho [S21(100)]	0.836667	1.76e-08	0	1	1	6	P31650	Sodium- and chloride-dependent GABA transporter 3 OS=Mus musculus GN=Slc6a11 PE=1 SV=2	P31650 [14-35]	1	2011.88	0	3.14407e+06	9044282	113.39	41.03		High	3	671.301	2.89	0	7.12e-10	5.31	31.33
-2.19938	-1.34813	-1.94315	-2.51437	-0.312428	-1.02859	1xCarbamidomethyl [C5];2xPhospho [S6(100);S10(100)]	0.321345	0.993306	0.455857	TPQPCSRPASPEPELLPELDSK	FALSE	High	P33173 2xPhospho [S1533(100);S1537(100)]	0.545092	0.0241006	0.000564137	1	1	2	P33173	Kinesin-like protein KIF1A OS=Mus musculus GN=Kif1a PE=1 SV=2	P33173 [1528-1549]	0	2608.14	0	1.4917e+06	3358093	58.18	70.06		High	3	870.052	0.49	0.0001291	0.001923	2.86	102.42
-0.518251	-0.903885	NaN	-1.79313	0.496962	-0.481598	1xPhospho [S7(100)]	0.045698	0.994916	0.0865802	LQPQEISPPPTANLDR	FALSE	High	P34152 1xPhospho [S948(100)]	0.11848	0.00251811	0.000290594	1	5	4	P34152	Focal adhesion kinase 1 OS=Mus musculus GN=Ptk2 PE=1 SV=3	P34152 [942-957]	0	1855.89	0	4.08082e+06	4906305	22.28	75.53		High	2	928.453	2.16	4.46e-05	0.0001198	2.52	84.25
-0.471478	0.408407	1.08477	-0.714778	-0.67767	-2.57708	1xPhospho [S11(100)]	1.01119	0.58246	-1.30786	RPAGGSLGAVSPALSGGQAR	FALSE	High	P35283 1xPhospho [S20(100)]	-1.66374	0.000184921	0	1	1	2	P35283	Ras-related protein Rab-12 OS=Mus musculus GN=Rab12 PE=1 SV=3	P35283 [10-29]	0	1888.94	0	5.84969e+06	2.89377e+06	29.8	54		High	3	630.318	0.76	0	9.96e-06	4.37	59.14
-0.440372	0.183693	0.031641	-1.03147	-1.08347	-1.01803	1xPhospho [S9(100)]	2.16515	0.567869	-1.40697	LLEGNLYGSLFSVPSSK	FALSE	High	P35436 1xPhospho [S1327(100)]	-0.969311	5.55e-06	0	1	1	10	P35436	Glutamate receptor ionotropic, NMDA 2A OS=Mus musculus GN=Grin2a PE=1 SV=2	P35436 [1319-1335]	0	1890.92	0	5.04889e+06	3.04551e+06	45	18.55		High	2	945.968	1.8	0	2.7e-07	3.96	113.45
-0.596525	-2.0917	-2.53826	-1.68914	-0.429146	0.149323	2xPhospho [S3(100);S11(100)]	0.609062	0.790948	0.835544	KKSPDFNLTGSQSNMLK	FALSE	High	P35436 2xPhospho [S882(100);S890(100)]	1.08584	0.00223811	0.000290594	1	1	4	P35436	Glutamate receptor ionotropic, NMDA 2A OS=Mus musculus GN=Grin2a PE=1 SV=2	P35436 [880-896]	2	2054.9	0	1.52817e+06	4.79326e+06	96.64	66.35		High	3	685.639	-0.25	4.46e-05	0.0001088	3.17	79.18
1.42543	1.00093	2.14914	1.34016	0.971058	0.856274	1xPhospho [S3(100)]	0.570978	0.956276	-0.542209	QHSYDNILDKPR	FALSE	High	P35436 1xPhospho [S1291(100)]	-0.469334	0.000500532	0	1	1	10	P35436	Glutamate receptor ionotropic, NMDA 2A OS=Mus musculus GN=Grin2a PE=1 SV=2	P35436 [1289-1300]	0	1565.71	0	13036105	12402068	23.04	2.55		High	3	522.576	2.37	0	2.73e-05	3.33	46.26
0.755127	-0.488598	-1.90205	0.419126	-1.96161	0.0579967	1xPhospho [S3(100)]	0.0156438	0.99152	0.0321337	SISLKDRER	FALSE	High	P35436 1xPhospho [S1312(100)]	0.0503448	0.0600617	0.00233463	1	1	8	P35436	Glutamate receptor ionotropic, NMDA 2A OS=Mus musculus GN=Grin2a PE=1 SV=2	P35436 [1310-1318]	2	1183.58	0	4.64254e+06	6.35042e+06	97.07	58.68		High	3	395.199	0.33	0.0006558	0.006369	2.11	18.67
-0.238708	-2.92118	0.767984	-0.771438	-0.167517	0.297386	1xOxidation [M15];2xPhospho [S3(100);S11(100)]	0.195999	1	0.354972	KKSPDFNLTGSQSNMLK	FALSE	High	P35436 2xPhospho [S882(100);S890(100)]	0.583444	0.00108619	0	1	1	4	P35436	Glutamate receptor ionotropic, NMDA 2A OS=Mus musculus GN=Grin2a PE=1 SV=2	P35436 [880-896]	2	2070.9	0	4.69647e+06	5746314	68.52	49.91		High	3	690.969	-2.24	0	5.77e-05	3.76	62.98
NaN	NaN	NaN	NaN	NaN	-2.36176	1xPhospho [S4(100)]	NaN	1	NaN	DKGSPHSEGSDRYR	FALSE	High	P35436 1xPhospho [S1198(100)]	0	0.00116109	0	1	1	12	P35436	Glutamate receptor ionotropic, NMDA 2A OS=Mus musculus GN=Grin2a PE=1 SV=2	P35436 [1195-1208]	2	1670.69	0		1332811				High	4	418.43	3.47	4.46e-05	0.0002016	3.86	8.4
NaN	NaN	NaN	NaN	NaN	NaN	2xPhospho [Y7(100);S9(99.3)]	NaN	1	NaN	LLEGNLYGSLFSVPSSK	FALSE	High	P35436 2xPhospho [Y1325(100);S1327(99.3)]	0	0.0131544	0.000290594	1	1	1	P35436	Glutamate receptor ionotropic, NMDA 2A OS=Mus musculus GN=Grin2a PE=1 SV=2	P35436 [1319-1335]	0	1970.89	0					NoQuanValues	High	2	985.949	-0.02	4.46e-05	0.0007571	1.71
-0.4676	-0.845396	0.811523	-0.112929	-0.11121	0.270596	2xPhospho [S9(100);S12(100)]	0.129675	1	0.179534	YLPEEVAHSDISETSSR	FALSE	High	P35436 2xPhospho [S1059(100);S1062(100)]	0.182643	0.00347756	0.000290594	1	1	10	P35436	Glutamate receptor ionotropic, NMDA 2A OS=Mus musculus GN=Grin2a PE=1 SV=2	P35436 [1051-1067]	0	2079.83	0	4840364	5975020	16.47	31.35		High	3	693.95	1.64	4.46e-05	0.000158	3.43	73.98
2.55527	2.57743	3.39448	2.90248	2.95579	2.95344	1xPhospho [S4(100)]	0.125524	1	0.12212	KMPSIESDV	FALSE	High	P35436 1xPhospho [S1459(100)]	0.0948464	0.00293658	0.000290594	1	1	16	P35436	Glutamate receptor ionotropic, NMDA 2A OS=Mus musculus GN=Grin2a PE=1 SV=2	P35436 [1456-1464]	1	1085.46	0	38879516	50072388	17.04	20.32		High	2	543.234	1.54	4.46e-05	0.0003573	3.48	73.89
2.67463	2.88827	3.88803	3.26412	2.80215	2.77565	1xOxidation [M2];1xPhospho [S4(100)]	0.191453	1	-0.224011	KMPSIESDV	FALSE	High	P35436 1xPhospho [S1459(100)]	-0.203002	0.00571551	0.000290594	1	1	28	P35436	Glutamate receptor ionotropic, NMDA 2A OS=Mus musculus GN=Grin2a PE=1 SV=2	P35436 [1456-1464]	1	1101.45	0	43742754	45627912	8.42	2.11		High	2	551.233	5.14	4.46e-05	0.0002574	3.33	52.41
-0.619865	-1.35789	-3.13861	-2.8003	NaN	NaN	1xPhospho [S6(100)]	NaN	1	NaN	INRQHSYDNILDKPR	FALSE	High	P35436 1xPhospho [S1291(100)]	0	0.0399133	0.00134801	1	1	1	P35436	Glutamate receptor ionotropic, NMDA 2A OS=Mus musculus GN=Grin2a PE=1 SV=2	P35436 [1286-1300]	1	1948.94	0	2.5414e+06	681805	85.1			High	4	487.991	2.05	0.000323	0.003852	2.71	41.6
0.471045	0.250929	0.900341	0.881389	1.03	1.15166	1xPhospho [S9(100)]	1.09574	0.883701	0.68016	AITSTLASSFK	FALSE	High	P35438 1xPhospho [S890(100)]	0.480245	3.2e-05	0	1	1	11	P35438	Glutamate receptor ionotropic, NMDA 1 OS=Mus musculus GN=Grin1 PE=1 SV=1	P35438 [882-892]	0	1205.58	0	7751315	13178866	29.32	26.72		High	2	603.296	2.03	0	1.64e-06	3.93	73.7
3.75867	3.83818	5.03149	4.25758	4.14858	3.89841	1xPhospho [S9(100)]	0.09037	1	-0.116651	AITSTLASSFKR	FALSE	High	P35438 1xPhospho [S890(100)]	-0.107922	1.01e-05	0	1	1	26	P35438	Glutamate receptor ionotropic, NMDA 1 OS=Mus musculus GN=Grin1 PE=1 SV=1	P35438 [882-893]	1	1361.68	0	92732968	102157260	1.74	11.53		High	3	454.566	1.02	0	5e-07	4.97	57.57
-1.77947	-1.67044	-0.839804	-1.35633	-2.19578	-1.69665	1xPhospho [S17(98)]	0.344901	1	-0.361625	NLQQYHPTDITGPLNLSDPSVSTVV	FALSE	High	P35438-2 1xPhospho [S877(98)]	-0.319682	0.000108426	0	1	1	4	P35438-2	Isoform 2 of Glutamate receptor ionotropic, NMDA 1 OS=Mus musculus GN=Grin1	P35438-2 [861-885]	0	2775.32	0	1.99567e+06	1.85498e+06	14.96	19.89		High	3	925.782	3.24	0	5.78e-06	4.17	113.54
2.22733	2.32402	3.92986	2.66156	1.02294	1.40143	2xPhospho [S12(99.3);S/T/Y]	0.69519	0.767692	-0.911437	YHGHSMSDPGVSYRTR	FALSE	High	P35486 2xPhospho [S300(99.3);S/T/Y]	-1.13176	0.0413387	0.00134801	1	1	14	P35486	Pyruvate dehydrogenase E1 component subunit alpha, somatic form, mitochondrial OS=Mus musculus GN=Pdha1 PE=1 SV=1	P35486 [289-304]	1	2009.77	0	32616604	1.80968e+07	15.73	42.62		High	4	503.2	2.48	0.000323	0.004034	3.53	39.81
4.1454	5.04028	5.93742	5.17112	3.55504	3.49869	1xPhospho [S5(100)]	0.56985	0.820312	-0.770499	YHGHSMSDPGVSYR	FALSE	High	P35486 1xPhospho [S293(100)]	-0.966082	5.89e-07	0	1	1	27	P35486	Pyruvate dehydrogenase E1 component subunit alpha, somatic form, mitochondrial OS=Mus musculus GN=Pdha1 PE=1 SV=1	P35486 [289-302]	0	1672.66	0	169015788	7.74356e+07	27.68	50.44		High	3	558.225	2.45	0	2.67e-08	5.7	38.56
3.99139	4.45792	5.99477	5.0147	3.65019	3.12308	1xOxidation [M6];1xPhospho [S5(100)]	0.462604	0.884052	-0.66719	YHGHSMSDPGVSYR	FALSE	High	P35486 1xPhospho [S293(100)]	-0.885369	9.42e-06	0	1	1	31	P35486	Pyruvate dehydrogenase E1 component subunit alpha, somatic form, mitochondrial OS=Mus musculus GN=Pdha1 PE=1 SV=1	P35486 [289-302]	0	1688.65	0	1.43154e+08	8.10276e+07	23.45	50.16		High	3	563.557	1.71	0	8.81e-07	5.14	25.1
0.864473	1.4879	3.81363	2.09935	0.822763	0.869177	1xOxidation [M6];2xPhospho [S12(100);S/Y/T]	0.329073	0.956425	-0.53127	YHGHSMSDPGVSYRTR	FALSE	High	P35486 2xPhospho [S300(100);S/Y/T]	-0.791571	0.0443395	0.00160103	1	1	7	P35486	Pyruvate dehydrogenase E1 component subunit alpha, somatic form, mitochondrial OS=Mus musculus GN=Pdha1 PE=1 SV=1	P35486 [289-304]	1	2025.77	0	18270064	1.25135e+07	59.64	33.02		High	3	675.928	0.7	0.0003586	0.004415	3.24	28.14
5.29107	6.02647	6.96727	5.80976	5.33409	5.66095	2xPhospho [S5(100);S12(100)]	0.415726	0.9759	-0.490871	YHGHSMSDPGVSYR	FALSE	High	P35486 2xPhospho [S293(100);S300(100)]	-0.493336	0.00185147	0.000290594	1	1	28	P35486	Pyruvate dehydrogenase E1 component subunit alpha, somatic form, mitochondrial OS=Mus musculus GN=Pdha1 PE=1 SV=1	P35486 [289-302]	0	1752.62	0	345098120	266407380	22.6	16.54		High	3	584.88	1.73	4.46e-05	0.0001493	4.93	45.38
4.78186	5.24223	7.14144	6.01724	4.58301	4.87832	1xOxidation [M3];1xPhospho [S6(100)]	0.266165	0.996405	-0.418332	YGMGTSVER	FALSE	High	P35486 1xPhospho [S232(100)]	-0.562319	0.00159568	0	1	1	55	P35486	Pyruvate dehydrogenase E1 component subunit alpha, somatic form, mitochondrial OS=Mus musculus GN=Pdha1 PE=1 SV=1	P35486 [227-235]	0	1095.42	0	246551390	201489408	37.62	35.41		High	2	548.213	1.34	4.46e-05	0.0002238	3.13	24.53
4.87303	5.16621	6.79301	5.60252	4.84487	5.0315	1xOxidation [M6];2xPhospho [S5(99.5);S12(100)]	0.284621	1	-0.396009	YHGHSMSDPGVSYR	FALSE	High	P35486 2xPhospho [S293(99.5);S300(100)]	-0.451122	0.00161213	0	1	1	38	P35486	Pyruvate dehydrogenase E1 component subunit alpha, somatic form, mitochondrial OS=Mus musculus GN=Pdha1 PE=1 SV=1	P35486 [289-302]	0	1768.62	0	233896152	224058671	21.76	11.45		High	3	590.212	1.24	4.46e-05	0.0001745	4.77	32.02
5.13663	5.81344	7.0636	6.17305	5.16793	5.38289	1xPhospho [S6(99.7)]	0.2679	1	-0.376529	YGMGTSVER	FALSE	High	P35486 1xPhospho [S232(99.7)]	-0.429932	0.00263698	0.000290594	1	1	21	P35486	Pyruvate dehydrogenase E1 component subunit alpha, somatic form, mitochondrial OS=Mus musculus GN=Pdha1 PE=1 SV=1	P35486 [227-235]	0	1079.42	0	366317152	285851648	22.47	19.29		High	2	540.216	1.51	4.46e-05	0.0004467	3.09	44.36
NaN	NaN	0.00583839	1.35002	NaN	-2.23431	2xPhospho [S7(98);S/T/Y]	NaN	1	NaN	YHGHSMSDPGVSYRTREEIQEVR	FALSE	High		0	0.03011	0.00110744	1	1	2	P35486	Pyruvate dehydrogenase E1 component subunit alpha, somatic form, mitochondrial OS=Mus musculus GN=Pdha1 PE=1 SV=1	P35486 [289-311]	2	2893.21	0	2769126	4.19839e+06		111.06		High	4	724.061	2.82	0.000251	0.002648	3.58	65.72
1.96957	1.56662	NaN	NaN	NaN	NaN	1xOxidation [M6];2xPhospho [S/T/Y]	NaN	1	NaN	YHGHSMSDPGVSYRTREEIQEVR	FALSE	High		0	0.139959	0.00459076	1	1	4	P35486	Pyruvate dehydrogenase E1 component subunit alpha, somatic form, mitochondrial OS=Mus musculus GN=Pdha1 PE=1 SV=1	P35486 [289-311]	2	2909.21	0	2.27536e+07		23.11			High	4	728.061	4.97	0.001409	0.02115	3.39	56.13
NaN	-0.13526	NaN	NaN	-0.157526	-3.20361	2xPhospho [S3(98.8);S13(100)]	NaN	1	NaN	QKSDAEEDGVTGSQDEEDSKPKAEEDEILNR	FALSE	High	P35564 2xPhospho [S553(98.8);S563(100)]	0	0.000880164	0	1	1	3	P35564	Calnexin OS=Mus musculus GN=Canx PE=1 SV=1	P35564 [551-581]	2	3608.48	0	5.9309e+06	2.0743e+06		109.21		High	4	902.876	0.46	0	4.72e-05	3.38	66.11
0.922586	3.12299	3.30577	2.3049	2.87508	2.64076	1xPhospho [S10(100)]	0.0698452	1	0.121913	AEEDEILNRSPR	FALSE	High	P35564 1xPhospho [S582(100)]	0.156466	0.000646942	0	1	1	13	P35564	Calnexin OS=Mus musculus GN=Canx PE=1 SV=1	P35564 [573-584]	1	1508.67	0	27272223	42724615	69.01	33.46		High	3	503.564	2.35	0	3.5e-05	3.58	47.28
-0.133011	-1.95705	-1.77776	-0.478589	NaN	NaN	1xPhospho [S12(99.6)]	NaN	1	NaN	SKEEQELHDIHSTR	FALSE	High	P35802 1xPhospho [S267(99.6)]	0	3.8e-05	0	1	1	5	P35802	Neuronal membrane glycoprotein M6-a OS=Mus musculus GN=Gpm6a PE=1 SV=1	P35802 [256-269]	1	1788.79	0	1.67767e+06	3.4085e+06	100.47			High	4	447.954	1.46	0	1.97e-06	5.18	24.31
NaN	NaN	NaN	-2.48136	-3.82273	-4.08434	1xPhospho [S15(99)]	NaN	1	NaN	SKEEQELHDIHSTRSK	FALSE	High	P35802 1xPhospho [S270(99)]	0	0.000143061	0	1	1	1	P35802	Neuronal membrane glycoprotein M6-a OS=Mus musculus GN=Gpm6a PE=1 SV=1	P35802 [256-271]	2	2003.92	0		456098		42.83		High	4	501.735	0.31	0	7.66e-06	5.43	23.74
NaN	-1.65754	-3.99324	NaN	NaN	NaN	1xPhospho [S13(96.9)]	NaN	1	NaN	EEQELHDIHSTRSKER	FALSE	High	P35802 1xPhospho [S270(96.9)]	0	0.00354956	0.000290594	1	1	2	P35802	Neuronal membrane glycoprotein M6-a OS=Mus musculus GN=Gpm6a PE=1 SV=1	P35802 [258-273]	2	2073.93	0	597978		119.53			High	5	415.592	-1.11	4.46e-05	0.0001611	3.83	16.65
-3.28515	-2.07023	NaN	-3.35846	NaN	NaN	2xPhospho [S15(99.5);S/T]	NaN	1	NaN	SKEEQELHDIHSTRSK	FALSE	High	P35802 2xPhospho [S270(99.5);S/T]	0	0.129206	0.00436703	1	1	2	P35802	Neuronal membrane glycoprotein M6-a OS=Mus musculus GN=Gpm6a PE=1 SV=1	P35802 [256-271]	2	2083.88	0	1.04408e+06	463060	53.23			High	4	521.727	1.69	0.001278	0.01833	3.87	23.8
0.355532	1.57595	2.11846	0.921449	0.622585	1.7429	1xPhospho [S12(100)]	0.153353	1	-0.22716	AKEEQELQDIQSR	FALSE	High	P35803 1xPhospho [S318(100)]	-0.254334	0.00809483	0.000290594	1	3	10	P35803	Neuronal membrane glycoprotein M6-b OS=Mus musculus GN=Gpm6b PE=1 SV=2	P35803 [307-319]	1	1653.75	0	1.19758e+07	9.93651e+06	40.83	55.81		High	3	551.922	2.21	4.46e-05	0.0003861	3.92	43.44
NaN	NaN	NaN	NaN	NaN	NaN	1xPhospho [S/T]	NaN	1	NaN	DVAGASWGNVSGEEEEEEDGPAVLVEQLTDSAMEPTGPSR	FALSE	High		0	0.000284606	0	1	2	1	P36916	Guanine nucleotide-binding protein-like 1 OS=Mus musculus GN=Gnl1 PE=1 SV=4	P36916 [314-353]	0	4224.81	0					NoQuanValues	High	3	1408.94	1.38	0	1.55e-05	2.2
NaN	NaN	NaN	NaN	NaN	NaN		NaN	1	NaN	LNAYTGVVSLQRSVLEPR	FALSE	High		0	0.202041	0.00771629	1	2	1	P37889	Fibulin-2 OS=Mus musculus GN=Fbln2 PE=1 SV=2	P37889 [1172-1189]	1	2002.11	0					NoQuanValues	High	3	668.045	5.55	0.002545	0.04245	0.97
4.69622	3.75673	3.58579	3.29128	5.01105	3.99725	1xPhospho [S11(100)]	0.0491513	0.996163	0.0785576	SGQASPSRPESPRPPFDL	FALSE	High	P39053-4 1xPhospho [S857(100)]	0.0869513	0.000167737	0	1	1	35	P39053-4	Isoform 4 of Dynamin-1 OS=Mus musculus GN=Dnm1	P39053-4 [847-864]	0	2004.92	0	88049226	109401194	73.24	67.14		High	3	668.978	1.2	0	1.78e-05	4.85	87.87
3.04381	2.65797	2.56763	2.46123	3.49673	2.77063	2xPhospho [S5(100);S11(100)]	0.170202	1	0.18225	SGQASPSRPESPRPPFDL	FALSE	High	P39053-4 2xPhospho [S851(100);S857(100)]	0.153064	0.000375504	0	1	1	18	P39053-4	Isoform 4 of Dynamin-1 OS=Mus musculus GN=Dnm1	P39053-4 [847-864]	0	2084.88	0	41111710	46749089	53.32	48.17		High	3	695.634	2.14	0	2.05e-05	5.25	99.14
NaN	NaN	NaN	NaN	NaN	NaN	3xPhospho [S7(100);S];S19(100)	NaN	1	NaN	APPGVPSRSGQASPSRPESPRPPFDL	FALSE	High	P39053-4 3xPhospho [S845(100);S857(100);S]	0	0.141938	0.0047931	1	1	1	P39053-4	Isoform 4 of Dynamin-1 OS=Mus musculus GN=Dnm1	P39053-4 [839-864]	1	2926.27	0					NoQuanValues	High	3	976.095	0.55	0.001478	0.02163	2.38
NaN	NaN	NaN	NaN	NaN	NaN	1xPhospho [T/S]	NaN	1	NaN	KTSGNQDEILVIR	FALSE	High		0	0.162412	0.0052285	1	4	1	P39053-4	Isoform 4 of Dynamin-1 OS=Mus musculus GN=Dnm1	P39053-4 [510-522]	1	1552.77	0					NoQuanValues	High	3	518.264	2.66	0.0017	0.02797	1.53
-1.62928	-2.89445	-2.61442	NaN	-0.478426	-0.854555	1xPhospho [S1(100)]	1.34871	0.496789	1.68797	SPTSSPTPQR	FALSE	High	P39053-4 1xPhospho [S774(100)];P39053-6 1xPhospho [S770(100)]	1.71289	0.00409707	0.000290594	2	5	3	P39053-4;P39053-6	Isoform 4 of Dynamin-1 OS=Mus musculus GN=Dnm1;Isoform 6 of Dynamin-1 OS=Mus musculus GN=Dnm1	P39053-4 [774-783];P39053-6 [770-779]	0	1137.49	0	876035	4.18928e+06	78	14.17	NotUnique	High	2	569.25	-1.3	4.46e-05	0.0004558	2.93	16.29
0.868578	-0.863037	-0.245625	-0.31957	1.03444	-0.0181065	2xPhospho [S2(100);T4(99.3)]	0.182434	1	0.271065	RSPTSSPTPQR	FALSE	High	P39053-4 2xPhospho [S774(100);T776(99.3)];P39053-6 2xPhospho [S770(100);T772(99.3)]	0.312283	0.0142732	0.000290594	2	5	4	P39053-4;P39053-6	Isoform 4 of Dynamin-1 OS=Mus musculus GN=Dnm1;Isoform 6 of Dynamin-1 OS=Mus musculus GN=Dnm1	P39053-4 [773-783];P39053-6 [769-779]	1	1373.56	0	3.58128e+06	6.76518e+06	90.45	60.7	NotUnique	High	2	687.284	0.21	0.002674	0.04514	2.47	13.32
NaN	-5.59622	NaN	-1.39694	-0.570696	-2.52112	2xPhospho [S1(100);S5(100)]	NaN	1	NaN	SPTSSPTPQR	FALSE	High	P39053-4 2xPhospho [S774(100);S778(100)];P39053-6 2xPhospho [S770(100);S774(100)]	0	0.0933382	0.00350621	2	5	4	P39053-4;P39053-6	Isoform 4 of Dynamin-1 OS=Mus musculus GN=Dnm1;Isoform 6 of Dynamin-1 OS=Mus musculus GN=Dnm1	P39053-4 [774-783];P39053-6 [770-779]	0	1217.46	0	134650	1.80348e+06		68.3	NotUnique	High	2	609.232	-2.94	0.008738	0.1417	2.01	18.92
2.93345	4.07987	2.38529	2.31462	1.06222	0.176123	1xPhospho [S5(99.2)]	1.15077	0.509763	-1.50319	KGPASPTRPAAPRPTEAPLLDL	FALSE	High	P39053-6 1xPhospho [S847(99.2)]	-1.94855	0.00013178	0	1	1	19	P39053-6	Isoform 6 of Dynamin-1 OS=Mus musculus GN=Dnm1	P39053-6 [843-864]	1	2335.22	0	5.23381e+07	13476450	81.77	53.82		High	3	779.079	2	0	7.04e-06	5.09	91.41
0.810249	1.69076	0.744917	0.0499716	0.276827	-1.02717	1xPhospho [S/T]	1.22424	0.586818	-1.30919	GPASPTRPAAPRPTEAPLLDL	FALSE	High		-1.31543	0.114211	0.00369288	1	1	4	P39053-6	Isoform 6 of Dynamin-1 OS=Mus musculus GN=Dnm1	P39053-6 [844-864]	0	2207.12	0	12013544	4916731	65.45	42.16		High	3	736.381	2.39	0.004628	0.07906	2.59	100.34
2.31741	1.93985	-1.0167	2.1637	2.27774	2.05326	1xPhospho [S5(100)]	0.440787	0.885359	0.697077	AVPVSPSAVEEDEDEDGHTVVATAR	FALSE	High	P39447 1xPhospho [S1614(100)]	1.08471	8.44e-11	0	1	1	13	P39447	Tight junction protein ZO-1 OS=Mus musculus GN=Tjp1 PE=1 SV=2	P39447 [1610-1634]	0	2660.17	0	24991476	28432928	83.88	19.1		High	3	887.396	0.76	0	2.88e-12	5.78	86.79
-0.233828	0.312815	NaN	-0.0662947	NaN	-0.704401	2xPhospho [S15(100);S21(100)]	0.378464	0.991483	-0.461725	KVQIPVSHPDPEPVSDNEDDSYDEEVHDPR	FALSE	High	P39447 2xPhospho [S125(100);S131(100)]	-0.424841	0.0355585	0.00134801	1	1	3	P39447	Tight junction protein ZO-1 OS=Mus musculus GN=Tjp1 PE=1 SV=2	P39447 [111-140]	1	3604.48	0	6.86576e+06	4.36697e+06	23.02	5.37		High	4	901.873	-2.37	0.0006558	0.006323	2.76	78.32
0.300974	0.490479	NaN	0.0623446	0.381844	0.509064	2xPhospho [S14(100);S20(100)]	0.153327	1	-0.113747	VQIPVSHPDPEPVSDNEDDSYDEEVHDPR	FALSE	High	P39447 2xPhospho [S125(100);S131(100)]	-0.0779756	2.68e-05	0	1	1	2	P39447	Tight junction protein ZO-1 OS=Mus musculus GN=Tjp1 PE=1 SV=2	P39447 [112-140]	0	3476.38	0	8.78872e+06	8409356	5.72	32.07		High	3	1159.46	-2.29	0	1.38e-06	3.94	86.77
-0.728662	NaN	-0.508909	-1.34318	-2.41062	-1.60027	1xPhospho [S3(100)]	1.15204	0.634123	-1.26284	DGSLNQSSGYR	FALSE	High	P39688 1xPhospho [S21(100)]	-1.1659	0.00177707	0.000290594	1	2	5	P39688	Tyrosine-protein kinase Fyn OS=Mus musculus GN=Fyn PE=1 SV=4	P39688 [19-29]	0	1263.5	0	2.83074e+06	1.87195e+06	51.15	29.67		High	2	632.255	2.83	4.46e-05	8.94e-05	2.34	32.49
2.88478	3.94843	0.773434	3.01439	3.37196	3.01592	1xPhospho [S9(100)]	0.252481	0.995733	0.415485	IYHLPDAESDEDEDFKEQTR	FALSE	High	P42208 1xPhospho [S218(100)]	0.598539	8.16e-08	0	1	1	18	P42208	Septin-2 OS=Mus musculus GN=Sept2 PE=1 SV=2	P42208 [210-229]	1	2517.05	0	50601834	5.5413e+07	92.26	26.74		High	3	839.688	1.91	0	4.65e-09	5.86	77.44
-2.51154	-1.16369	-3.46729	NaN	NaN	-3.67392	1xPhospho [S/T]	NaN	1	NaN	QTVNRGPGLGSTQGQTIALPAQGLIEFR	FALSE	High		0	1.71e-05	0	1	1	3	P42669	Transcriptional activator protein Pur-alpha OS=Mus musculus GN=Pura PE=1 SV=1	P42669 [171-198]	1	2989.53	0	1.20147e+06	536746	92.7			High	3	997.181	0.52	0	8.6e-07	3.64	108.41
0.46582	1.35818	1.62661	1.03125	0.73514	0.921318	1xPhospho [S6(100)]	0.283675	1	-0.295238	GPGLGSTQGQTIALPAQGLIEFR	FALSE	High	P42669 1xPhospho [S181(100)]	-0.254301	5.68e-09	0	1	1	10	P42669	Transcriptional activator protein Pur-alpha OS=Mus musculus GN=Pura PE=1 SV=1	P42669 [176-198]	0	2391.21	0	9462102	1.07428e+07	38.73	14.99		High	2	1196.11	5.94	0	7.74e-10	4.91	116.17
NaN	NaN	NaN	NaN	NaN	NaN	1xCarbamidomethyl [C3]	NaN	1	NaN	AACEQLHQQQQQQQEETTAATLLLQGEEEGEED	FALSE	High		0	0.0403156	0.00134801	1	1	2	P42669	Transcriptional activator protein Pur-alpha OS=Mus musculus GN=Pura PE=1 SV=1	P42669 [289-321]	0	3769.67	0					NoQuanValues	High	3	1257.24	5.7	0.0009	0.008447	2.63
NaN	NaN	NaN	NaN	-2.69584	-3.5559	1xPhospho [S8(100)]	NaN	1	NaN	IEDTEIISPVAERPGER	FALSE	High	P42703 1xPhospho [S922(100)]	0	0.136715	0.00459076	1	1	1	P42703	Leukemia inhibitory factor receptor OS=Mus musculus GN=Lifr PE=1 SV=1	P42703 [915-931]	0	1990.95	0		761713		37.05		High	3	664.322	1.33	0.001409	0.02027	2.38	74.74
NaN	NaN	NaN	NaN	NaN	NaN	1xCarbamidomethyl [C15];2xPhospho [S16(98.8);S]	NaN	1	NaN	SGSIVELLAGGGSSCSPVLSR	FALSE	High	P42859 2xPhospho [S411(98.8);S]	0	3.02e-05	0	1	2	1	P42859	Huntingtin OS=Mus musculus GN=Htt PE=1 SV=2	P42859 [396-416]	0	2192.97	0					NoQuanValues	High	2	1096.99	7.25	0	1.55e-06	3.82
-2.35249	NaN	NaN	NaN	NaN	NaN	1xOxidation [M1];1xPhospho [S]	NaN	1	NaN	MHDSHLSSDEPKHR	FALSE	High		0	0.00114336	0	1	3	1	P43006	Excitatory amino acid transporter 2 OS=Mus musculus GN=Slc1a2 PE=1 SV=1	P43006 [18-31]	1	1771.72	0	1.34151e+06					High	4	443.685	-2.31	0	6.04e-05	4	8.99
-1.94051	-2.47573	-1.02954	NaN	-1.7113	-2.1918	1xPhospho [S3(100)]	0.082227	1	-0.126938	KASGPPVSELITK	FALSE	High	P43277 1xPhospho [S37(100)]	-0.136289	0.0214464	0.000564137	1	2	3	P43277	Histone H1.3 OS=Mus musculus GN=Hist1h1d PE=1 SV=2	P43277 [35-47]	1	1406.73	0	1.35103e+06	1.71909e+06	21.98	19.21		High	3	469.583	4.1	0.0002119	0.002263	2.17	64.77
-4.95846	-1.5758	NaN	NaN	-2.07942	-3.13768	1xPhospho [S/T]	0.127349	1	0.289847	ILDPNSGEPAPVLSSPTPTDLSTFLSFPSPEK	FALSE	High		0.65858	5.98e-07	0	1	1	4	P46061	Ran GTPase-activating protein 1 OS=Mus musculus GN=Rangap1 PE=1 SV=2	P46061 [416-447]	0	3420.65	0	693898	1.09024e+06	115.51	45.92		High	3	1140.89	3.9	0	2.71e-08	3.63	124.88
NaN	NaN	NaN	NaN	-1.2518	-0.744062		NaN	1	NaN	GGQDDDDAETGLTEGEGEGEEEKEPENLGK	FALSE	High		0	5.81e-06	0	1	1	1	P46097	Synaptotagmin-2 OS=Mus musculus GN=Syt2 PE=1 SV=1	P46097 [116-145]	1	3134.3	0		3.3294e+06		28.7		High	3	1045.44	1.93	0	2.84e-07	3.44	65.09
NaN	-0.594957	-0.474833	-1.96149	-1.81905	-1.99184	1xOxidation [M3];1xPhospho [S/T]	3.34803	0.216727	-2.38679	GSMAGSTGVHDTVVNQLLSK	FALSE	High		-1.38923	0.000409738	0	1	1	2	P46460	Vesicle-fusing ATPase OS=Mus musculus GN=Nsf PE=1 SV=2	P46460 [338-357]	0	2096.97	0	2.92545e+06	1.72237e+06	52.29	20.47		High	3	699.662	1.53	4.46e-05	9.51e-05	2.9	89.92
-0.0589123	1.96802	-0.463259	1.20809	1.56131	1.30304	1xOxidation [M5];1xPhospho [S11(100)]	0.504158	0.883212	0.695132	FLALMREEGASPLDFD	FALSE	High	P46460 1xPhospho [S739(100)]	0.87553	0.00019667	0	1	1	5	P46460	Vesicle-fusing ATPase OS=Mus musculus GN=Nsf PE=1 SV=2	P46460 [729-744]	1	1906.83	0	6576995	16903756	109.65	26.74		High	2	953.92	1.99	0	5.27e-05	4.9	109.69
0.132753	1.67263	1.49958	0.370343	0.770786	0.740969	1xPhospho [S11(100)]	0.398201	0.983518	-0.472512	FLALMREEGASPLDFD	FALSE	High	P46460 1xPhospho [S739(100)]	-0.47429	0.000181163	0	1	1	7	P46460	Vesicle-fusing ATPase OS=Mus musculus GN=Nsf PE=1 SV=2	P46460 [729-744]	1	1890.83	0	7.79839e+06	11011504	62.96	30.92		High	2	945.924	3.39	0	9.77e-06	3.97	115.41
1.95967	-1.0727	1.44071	0.862689	0.375727	0.952837	1xPhospho [S9(99.6)]	0.0158142	0.990839	-0.0312902	LSGPGGSGSFR	FALSE	High	P46660 1xPhospho [S37(99.6)]	-0.045476	0.00580399	0.000290594	1	1	1	P46660	Alpha-internexin OS=Mus musculus GN=Ina PE=1 SV=3	P46660 [29-39]	0	1101.47	0	7486569	8636319	100.92	27.24		High	2	551.242	4.54	4.46e-05	0.0002617	3.03	47.34
1.64886	-0.710859	-0.654808	-0.0076952	-0.372551	0.301231	1xPhospho [S11(100)]	0.0518118	1	-0.0927733	RLPASDGLDLSQAAAR	FALSE	High	P46660 1xPhospho [S78(100)]	-0.120737	3.13e-05	0	1	1	8	P46660	Alpha-internexin OS=Mus musculus GN=Ina PE=1 SV=3	P46660 [68-83]	1	1720.84	0	3979678	4.98503e+06	119.13	34.3		High	3	574.285	2.03	0	1.61e-06	4.28	77.13
NaN	NaN	NaN	NaN	NaN	NaN	1xPhospho [S10(100)]	NaN	1	NaN	LPASDGLDLSQAAAR	FALSE	High	P46660 1xPhospho [S78(100)]	0	0.00304382	0.000290594	1	1	2	P46660	Alpha-internexin OS=Mus musculus GN=Ina PE=1 SV=3	P46660 [69-83]	0	1564.74	0					NoQuanValues	High	2	782.873	1.21	4.46e-05	0.0001407	3.27
-2.0301	-0.426552	NaN	NaN	NaN	NaN	1xPhospho [T2(99.3)]	NaN	1	NaN	GTQKSIIIHTSEDGK	FALSE	High	P47746 1xPhospho [T314(99.3)]	0	0.00559964	0.000290594	1	1	2	P47746	Cannabinoid receptor 1 OS=Mus musculus GN=Cnr1 PE=1 SV=1	P47746 [313-327]	1	1693.82	0	2.85126e+06		68.7			High	3	565.278	1.51	4.46e-05	0.0002511	2.52	34.03
-1.48385	-1.55238	-1.08276	-0.898139	-1.03157	-0.813597	1xPhospho [S3(100)]	1.34359	0.884255	0.695201	ELSQVLTQR	FALSE	High	P47757 1xPhospho [S263(100)]	0.458564	0.0248447	0.000564137	1	1	5	P47757	F-actin-capping protein subunit beta OS=Mus musculus GN=Capzb PE=1 SV=3	P47757 [261-269]	0	1153.56	0	2220877	3.15706e+06	30.51	21.11		High	2	577.284	0.36	0.0001291	0.002003	1.87	79.77
-2.1888	-0.676737	NaN	-0.809531	0.292145	-0.320339	1xOxidation [M13];2xPhospho [T8(100);S11(99.2)]	0.705872	0.750009	0.963099	ILDQMPATPSSPMYVD	FALSE	High	P47809 2xPhospho [T389(100);S392(99.2)]	1.15353	0.142604	0.0047931	1	1	2	P47809	Dual specificity mitogen-activated protein kinase kinase 4 OS=Mus musculus GN=Map2k4 PE=1 SV=2	P47809 [382-397]	0	1940.75	0	2.47454e+06	5.48654e+06	65.22	48.42		High	2	970.879	2.66	0.001505	0.02188	2.42	111.88
-2.4178	-0.482632	NaN	-0.434854	-0.344282	-0.30994	2xOxidation [M5;2xPhospho [T8(100);M13];S11(99)]	0.639044	0.783014	0.889101	ILDQMPATPSSPMYVD	FALSE	High	P47809 2xPhospho [T389(100);S392(99)]	1.08719	0.109929	0.00369288	1	1	1	P47809	Dual specificity mitogen-activated protein kinase kinase 4 OS=Mus musculus GN=Map2k4 PE=1 SV=2	P47809 [382-397]	0	1956.74	0	2.44479e+06	5083671	80.41	22.47		High	2	978.872	-1.63	0.001082	0.01388	2.3	102.81
-2.8978	-1.03931	-4.14492	-3.03022	-1.55922	-2.29651	1xCarbamidomethyl [C2];1xPhospho [S13(100)]	0.148909	1	0.266292	LCDFGISGQLVDSIAK	FALSE	High	P47809 1xPhospho [S255(100)]	0.398697	1.49e-06	0	1	1	4	P47809	Dual specificity mitogen-activated protein kinase kinase 4 OS=Mus musculus GN=Map2k4 PE=1 SV=2	P47809 [243-258]	0	1802.84	0	919258	1.39448e+06	110.73	57.92		High	2	901.923	-0.35	0	6.96e-08	4.68	108.78
-2.30435	-0.904057	-0.198956	-4.3875	-0.117115	-0.627615	2xPhospho [T8(100);S11(99)]	0.144011	1	-0.290114	ILDQMPATPSSPMYVD	FALSE	High	P47809 2xPhospho [T389(100);S392(99)]	-0.574953	0.0195722	0.000290594	1	1	3	P47809	Dual specificity mitogen-activated protein kinase kinase 4 OS=Mus musculus GN=Map2k4 PE=1 SV=2	P47809 [382-397]	0	1924.75	0	2.40267e+06	4434034	43.21	83.83		High	2	962.878	-1.61	8.88e-05	0.001398	2.9	118.29
-2.45049	-1.85064	NaN	-2.47789	-0.700348	-1.8077	1xPhospho [S11(99.4)]	0.268923	1	0.405314	ILDQMPATPSSPMYVD	FALSE	High	P47809 1xPhospho [S392(99.4)]	0.488588	0.0768241	0.0030555	1	1	2	P47809	Dual specificity mitogen-activated protein kinase kinase 4 OS=Mus musculus GN=Map2k4 PE=1 SV=2	P47809 [382-397]	0	1844.78	0	1.50458e+06	1.95685e+06	25.55	69.97		High	2	922.895	-1.2	0.0009	0.008473	2.16	109.78
NaN	NaN	NaN	NaN	-2.16716	-2.67691	1xCarbamidomethyl [C6];1xPhospho [S3(99.4)]	NaN	1	NaN	VDSTTCLFPVEEK	FALSE	High	P47856 1xPhospho [S259(99.4)]	0	0.000656978	0	1	2	2	P47856	Glutamine--fructose-6-phosphate aminotransferase [isomerizing] 1 OS=Mus musculus GN=Gfpt1 PE=1 SV=3	P47856 [257-269]	0	1604.69	0		1.24071e+06		20.62		High	2	802.85	1.2	0	3.55e-05	2.39	97.52
-1.43562	-1.9076	0.722393	-0.473834	0.712406	0.391575	1xCarbamidomethyl [C2];1xPhospho [S3(100)]	0.541615	0.813394	0.783177	ICSFEEAKGLDR	FALSE	High	P48453 1xPhospho [S479(100)]	1.08366	0.00212629	0.000290594	1	2	3	P48453	Serine/threonine-protein phosphatase 2B catalytic subunit beta isoform OS=Mus musculus GN=Ppp3cb PE=1 SV=2	P48453 [477-488]	1	1504.65	0	2.53277e+06	8.98682e+06	49.34	49.05		High	3	502.222	0.82	4.46e-05	0.0001042	2.35	63.05
-0.504557	-3.1989	-2.03255	NaN	-2.43488	NaN	1xPhospho [S4(100)]	NaN	1	NaN	LRLSPSPTSQR	FALSE	High	P48678 1xPhospho [S390(100)]	0	0.0407219	0.00134801	1	3	1	P48678	Prelamin-A/C OS=Mus musculus GN=Lmna PE=1 SV=2	P48678 [387-397]	1	1321.66	0	709370	1.19356e+06	115.35			High	3	441.227	2.35	0.000323	0.003946	2.01	42.62
-1.04644	-7.5889	NaN	-1.65576	-0.919609	-2.54306	1xCarbamidomethyl [C1];1xPhospho [T6(100)]	0.425962	0.789823	0.866928	CHAEHTPEEEIDHTGAK	FALSE	High	P48722 1xPhospho [T545(100)]	2.61152	9.25e-09	0	1	2	3	P48722	Heat shock 70 kDa protein 4L OS=Mus musculus GN=Hspa4l PE=1 SV=2	P48722 [540-556]	0	2040.81	0	335006	1.5073e+06	138.57	59.41		High	4	510.96	3.93	0	3.68e-10	6.91	23.68
0.0413074	0.720186	-0.0783291	NaN	NaN	NaN	1xPhospho [S3(100)]	NaN	1	NaN	ERSPGRLFEDSSR	FALSE	High	P49025-5 1xPhospho [S2051(100)]	0	0.0585932	0.00233463	1	4	3	P49025-5	Isoform 5 of Citron Rho-interacting kinase OS=Mus musculus GN=Cit	P49025-5 [2049-2061]	2	1615.72	0	7.05012e+06		59.8			High	3	539.246	1.15	0.0006558	0.006187	2.41	43.27
NaN	-1.74675	-1.10462	NaN	-1.93673	-3.90663	1xPhospho [S3(99.5)]	0.544325	0.766549	-0.973984	SESPKEPEQLRK	FALSE	High	P49312 1xPhospho [S6(99.5)]	-1.496	0.00267783	0.000290594	1	2	2	P49312	Heterogeneous nuclear ribonucleoprotein A1 OS=Mus musculus GN=Hnrnpa1 PE=1 SV=2	P49312 [4-15]	2	1507.72	0	1.57775e+06	877525	28.89	81.12		High	3	503.245	2.79	4.46e-05	0.0001263	2.38	21.99
0.572226	-0.614878	-3.63936	0.267484	0.59659	1.10305	2xPhospho [S6(100);S9(100)]	0.668841	0.673926	1.05962	GQGTASPGSVSDLAQTVK	FALSE	High	P51830 2xPhospho [S610(100);S613(100)]	1.88305	2.68e-05	0	1	1	4	P51830	Adenylate cyclase type 9 OS=Mus musculus GN=Adcy9 PE=1 SV=1	P51830 [605-622]	0	1862.79	0	4253454	9759070	102.57	44.79		High	2	931.902	1.76	0	1.64e-06	4.03	93.79
-0.132963	-0.727205	-2.63137	-0.557826	0.834696	0.365881	1xPhospho [S6(100)]	0.736893	0.683882	1.01523	GQGTASPGSVSDLAQTVK	FALSE	High	P51830 1xPhospho [S610(100)]	1.3781	5.18e-07	0	1	1	4	P51830	Adenylate cyclase type 9 OS=Mus musculus GN=Adcy9 PE=1 SV=1	P51830 [605-622]	0	1782.83	0	3934843	8828177	82.46	53.81		High	2	891.918	0.48	0	2.34e-08	4.69	83.18
-0.0642452	-0.424112	-0.478201	-1.19282	0.0503922	0.192173	2xPhospho [S14(100);S17(100)]	0.00387493	0.983642	0.00566699	IIADDLMKQGDEESENSVKR	FALSE	High	P51830 2xPhospho [S354(100);S357(100)]	0.00543308	0.065324	0.00258494	1	1	2	P51830	Adenylate cyclase type 9 OS=Mus musculus GN=Adcy9 PE=1 SV=1	P51830 [341-360]	2	2437.04	0	4.85476e+06	6.68323e+06	51.8	55.04		High	3	813.018	1.3	0.0007248	0.007033	2.5	71.88
-0.654177	-0.853741	-0.274614	-1.30714	-0.0903034	-0.557541	1xOxidation [M7];2xPhospho [S14(100);S17(100)]	0.0502262	0.993521	-0.0643706	IIADDLMKQGDEESENSVKR	FALSE	High	P51830 2xPhospho [S354(100);S357(100)]	-0.0574834	0.154354	0.00502867	1	1	1	P51830	Adenylate cyclase type 9 OS=Mus musculus GN=Adcy9 PE=1 SV=1	P51830 [341-360]	2	2453.03	0	3.60443e+06	4.65472e+06	30.77	50.01		High	3	818.349	1.25	0.00164	0.02544	2.38	54.25
-3.25707	-1.8841	-3.20571	-3.47064	-1.09294	NaN	1xPhospho [S/T/Y]	0.17472	1	0.321017	VQVDGSIGRSPTDEIANLVPSVQYSDK	FALSE	High		0.500501	8.56e-05	0	1	1	2	P51830	Adenylate cyclase type 9 OS=Mus musculus GN=Adcy9 PE=1 SV=1	P51830 [1264-1290]	1	2954.41	0	716615	1.13851e+06	81.48	106.34		High	3	985.479	3.01	0	4.53e-06	3.04	106.92
-1.89104	-3.32452	-2.34401	NaN	-5.08618	NaN	1xPhospho [S8(100)]	NaN	1	NaN	AGDVLEDSPKRPK	FALSE	High	P51859 1xPhospho [S165(100)]	0	0.0085197	0.000290594	1	1	1	P51859	Hepatoma-derived growth factor OS=Mus musculus GN=Hdgf PE=1 SV=2	P51859 [158-170]	1	1491.72	0	650214	189987	71.43			High	3	497.914	4.18	4.46e-05	0.0004132	3.25	25.54
-2.76568	-2.68147	-1.43953	-1.92754	-3.18518	NaN	1xCarbamidomethyl [C2];1xPhospho [T/S]	0.129029	1	-0.212854	TCDSPQNPVDFISGPVPDSPFPR	FALSE	High		-0.260799	0.000551795	0	1	2	4	P52479-2	Isoform 2 of Ubiquitin carboxyl-terminal hydrolase 10 OS=Mus musculus GN=Usp10	P52479-2 [206-228]	0	2609.14	0	1.01539e+06	941205	0.5	38.93		High	3	870.39	6.92	0	3e-05	2.98	115.33
-2.71253	-0.363453	-0.149155	-0.691329	-1.69675	-0.977396	1xPhospho [S18(100)]	0.0177857	0.992687	-0.0340502	AAQSPQQHSSGDPTEEESPV	FALSE	High	P53986 1xPhospho [S491(100)]	-0.04678	0.00057492	0	1	1	5	P53986	Monocarboxylate transporter 1 OS=Mus musculus GN=Slc16a1 PE=1 SV=1	P53986 [474-493]	0	2160.87	0	2.48705e+06	2.94119e+06	71.04	26.88		High	2	1080.94	1.08	0	3.13e-05	3.39	40.81
-1.04133	-0.940386	-2.88977	-1.30735	-0.68191	-1.40199	1xPhospho [S9(100)]	0.297617	0.993825	0.420743	SFDFEGSLSPVIAPK	FALSE	High	P53995 1xPhospho [S688(100)]	0.493409	0.000281699	0	1	1	4	P53995	Anaphase-promoting complex subunit 1 OS=Mus musculus GN=Anapc1 PE=1 SV=2	P53995 [680-694]	0	1673.78	0	3.32883e+06	2592322	72.99	37.77		High	2	837.396	2.07	0	6.02e-05	3.15	109.95
-1.29557	-0.22447	-1.9285	-0.701077	-1.6344	-0.631948	1xPhospho [S11(100)]	0.0967789	1	0.14671	ASGQAFELILSPR	FALSE	High	P54227 1xPhospho [S25(100)]	0.160372	1.75e-05	0	1	1	3	P54227	Stathmin OS=Mus musculus GN=Stmn1 PE=1 SV=2	P54227 [15-27]	0	1468.72	0	2.79097e+06	2921380	80.33	37.77		High	2	734.864	0.14	0	8.86e-07	3.89	106.19
NaN	-2.0996	NaN	-4.17433	-5.2018	-1.4546	1xPhospho [S11(100)]	NaN	1	NaN	SKESVPDFPLSPPK	FALSE	High	P54227 1xPhospho [S38(100)]	0	0.0507341	0.00233463	1	1	1	P54227	Stathmin OS=Mus musculus GN=Stmn1 PE=1 SV=2	P54227 [28-41]	1	1607.77	0	1.51983e+06	263048		134.51		High	3	536.596	1.01	0.0005107	0.005225	1.89	88.24
NaN	NaN	NaN	NaN	NaN	NaN	1xPhospho [S3(100)]	NaN	1	NaN	DLSLEEIQK	FALSE	High	P54227 1xPhospho [S46(100)];P55821 1xPhospho [S80(100)]	0	0.0577287	0.00233463	2	2	2	P54227;P55821	Stathmin OS=Mus musculus GN=Stmn1 PE=1 SV=2;Stathmin-2 OS=Mus musculus GN=Stmn2 PE=1 SV=1	P54227 [44-52];P55821 [78-86]	0	1154.53	0					NoQuanValues	High	2	577.77	-0.7	0.001218	0.01585	1.67
0.303757	NaN	0.415167	0.0530005	-0.856148	0.330437	1xOxidation [M13];1xPhospho [S5(99.5)]	0.459894	0.958818	-0.536067	VEEHSPLERDSLMPSDEASESSR	FALSE	High	P54285 1xPhospho [S393(99.5)]	-0.517032	0.000296536	0	1	1	5	P54285	Voltage-dependent L-type calcium channel subunit beta-3 OS=Mus musculus GN=Cacnb3 PE=1 SV=2	P54285 [389-411]	1	2683.12	0	5.57676e+06	4.92706e+06	55.7	45.81		High	4	671.535	-0.22	0	4.7e-05	3.44	52.56
0.080719	NaN	-1.06726	-0.588269	-0.699535	-0.308676	1xPhospho [S5(100)]	0.0282379	0.993027	-0.0407914	VEEHSPLERDSLMPSDEASESSR	FALSE	High	P54285 1xPhospho [S393(100)]	-0.0388902	0.000107318	0	1	1	4	P54285	Voltage-dependent L-type calcium channel subunit beta-3 OS=Mus musculus GN=Cacnb3 PE=1 SV=2	P54285 [389-411]	1	2667.12	0	3.08805e+06	3.97407e+06	97.94	28.55		High	4	667.538	2.81	0	5.71e-06	4	63.91
-1.38047	2.53524	NaN	NaN	NaN	NaN	1xOxidation [M4];1xPhospho [S2(100)]	NaN	1	NaN	GSYMEVEDNRSQVETEDLILKPGVVHVIDIDRGEEK	FALSE	High	P55088-3 1xPhospho [S308(100)]	0	1.49e-10	0	1	3	2	P55088-3	Isoform 3 of Aquaporin-4 OS=Mus musculus GN=Aqp4	P55088-3 [307-342]	2	4194.99	0	9.96803e+06		122.99			High	5	839.806	2.25	0	5.19e-12	8.5	99.95
NaN	1.1475	NaN	NaN	NaN	NaN	1xPhospho [S/T/Y]	NaN	1	NaN	GSYMEVEDNRSQVETEDLILKPGVVHVIDIDRGEEK	FALSE	High		0	0.000586843	0	1	3	1	P55088-3	Isoform 3 of Aquaporin-4 OS=Mus musculus GN=Aqp4	P55088-3 [307-342]	2	4179	0	14430078					High	5	836.61	5.99	0	3.18e-05	3.38	102.26
-2.56471	-0.920206	-3.0869	-2.46783	-1.46842	-2.52983	1xPhospho [S14(100)]	0.0158355	0.989385	0.0284716	ASGQAFELILKPPSPISEAPR	FALSE	High	P55821 1xPhospho [S62(100)]	0.0352449	1.16e-05	0	1	1	4	P55821	Stathmin-2 OS=Mus musculus GN=Stmn2 PE=1 SV=1	P55821 [49-69]	0	2288.17	0	1.158e+06	1.18625e+06	98.32	53.04		High	3	763.397	3.46	0	5.79e-07	4.54	107.45
0.973106	0.913637	-0.806961	0.946054	1.90117	1.00541	1xPhospho [T20(100)]	0.63036	0.811525	0.796508	GTGLQPGEEELPDIAPPLVTPDEPK	FALSE	High	P56399 1xPhospho [T623(100)]	0.924284	3.02e-05	0	1	1	6	P56399	Ubiquitin carboxyl-terminal hydrolase 5 OS=Mus musculus GN=Usp5 PE=1 SV=1	P56399 [604-628]	0	2679.28	0	1.22707e+07	1.37527e+07	71.89	48.88		High	2	1340.15	3.19	0	1.56e-06	4.16	110.71
NaN	NaN	NaN	NaN	NaN	NaN	1xPhospho [S5(100)]	NaN	1	NaN	SAAESISESVPVGPK	FALSE	High	P56399 1xPhospho [S783(100)]	0	7.12e-05	0	1	1	3	P56399	Ubiquitin carboxyl-terminal hydrolase 5 OS=Mus musculus GN=Usp5 PE=1 SV=1	P56399 [779-793]	0	1537.71	0					NoneMonoisotopic	High	2	769.363	2.37	0	3.74e-06	3.43
4.00696	4.27681	2.4609	3.91161	4.47437	3.73187	1xPhospho [S18(100)]	0.306591	0.997398	0.412994	GATPAEDDEDKDIDLFGSDEEEEDKEAAR	FALSE	High	P57776-3 1xPhospho [S541(100)]	0.457729	1.83e-12	0	1	3	23	P57776-3	Isoform 3 of Elongation factor 1-delta OS=Mus musculus GN=Eef1d	P57776-3 [524-552]	2	3276.32	0	110147764	91019796	71.57	36.5		High	3	1092.78	1.53	0	5.53e-14	8.82	85.22
-0.512899	0.682842	0.125521	-0.578647	-0.0709171	0.299068		0.192388	1	-0.231771	ALVPEMEDEDEEDDSEDAINEFDFLGSGEDGEGSPDPR	FALSE	High		-0.21532	6.1e-05	0	1	2	2	P58404	Striatin-4 OS=Mus musculus GN=Strn4 PE=1 SV=2	P58404 [298-335]	0	4156.67	0	4.80135e+06	6144242	63.84	44.47		High	3	1386.23	4.15	0	3.21e-06	2.71	116.61
-0.858419	0.392479	-1.51916	-0.325046	-0.426954	-0.03689	1xPhospho [S2(100)]	0.280226	1	0.371754	ASPGPGGLSGGESLLVK	FALSE	High	P58404 1xPhospho [S223(100)]	0.398735	3.82e-05	0	1	2	4	P58404	Striatin-4 OS=Mus musculus GN=Strn4 PE=1 SV=2	P58404 [222-238]	0	1605.79	0	3.77878e+06	4.80055e+06	86.58	28.78		High	2	803.401	3.42	0	1.98e-06	4.05	95.33
-1.33564	-1.35936	-3.8966	-0.446151	-0.630941	-0.563032	2xPhospho [S6(100);S/T]	0.904496	0.622263	1.22128	SSGSLSPGLETEDPLEAR	FALSE	High	P58871 2xPhospho [S1375(100);S/T]	1.65049	7.36e-06	0	1	1	2	P58871	182 kDa tankyrase-1-binding protein OS=Mus musculus GN=Tnks1bp1 PE=1 SV=2	P58871 [1370-1387]	0	2004.82	0	2538814	4167583	77.91	14.13		High	2	1002.91	0.48	0	3.62e-07	4.31	105.66
-1.06764	-1.46271	0.536165	-1.52473	-1.25327	-1.07681	1xPhospho [S11(99.3)]	0.423495	0.948392	-0.551341	LANISVPASESPR	FALSE	High	P58871 1xPhospho [S300(99.3)]	-0.62021	0.00437921	0.000290594	1	1	5	P58871	182 kDa tankyrase-1-binding protein OS=Mus musculus GN=Tnks1bp1 PE=1 SV=2	P58871 [290-302]	0	1420.68	0	3.26866e+06	2.70734e+06	25.53	32.04		High	2	710.845	0.15	4.46e-05	0.001328	2.87	69.77
1.91864	1.52689	0.00877762	1.88019	1.52552	1.79225	1xPhospho [S6(100)]	0.418093	0.95908	0.532202	SSGSLSPGLETEDPLEAR	FALSE	High	P58871 1xPhospho [S1375(100)]	0.581216	2.33e-06	0	1	1	7	P58871	182 kDa tankyrase-1-binding protein OS=Mus musculus GN=Tnks1bp1 PE=1 SV=2	P58871 [1370-1387]	0	1924.85	0	18770544	18579884	74.88	16.73		High	2	962.933	2.29	0	4.74e-07	4.67	98.45
1.65907	1.96744	-0.855972	0.959516	1.21224	0.592524	1xPhospho [S15(100)]	0.000746366	0.98313	-0.00147881	DVGHLEEGASGGLLSPSTPHSR	FALSE	High	P58871 1xPhospho [S1022(100)]	-0.00208823	1.88e-06	0	1	1	9	P58871	182 kDa tankyrase-1-binding protein OS=Mus musculus GN=Tnks1bp1 PE=1 SV=2	P58871 [1008-1029]	0	2283.04	0	2.16368e+07	1.03299e+07	79.35	26.38		High	3	761.685	0.78	0	8.82e-08	5.83	76.08
3.35193	2.92448	4.21402	3.2525	3.30327	3.19143	2xPhospho [S6(100);S7(100)]	0.259152	1	-0.281325	ASRVPSSDEEVVEEPQSR	FALSE	High	P58871 2xPhospho [S1611(100);S1612(100)]	-0.247739	1.51e-06	0	1	1	11	P58871	182 kDa tankyrase-1-binding protein OS=Mus musculus GN=Tnks1bp1 PE=1 SV=2	P58871 [1606-1623]	1	2160.88	0	51183558	62581664	19.99	18.08		High	3	720.97	4.63	0	7.03e-08	5.06	65.28
-1.23926	-1.07118	-0.697895	-0.620694	-0.767502	-1.08529	1xPhospho [S]	0.35153	1	0.250857	VSGAGLSPSR	FALSE	High		0.178283	0.015886	0.000290594	1	1	1	P58871	182 kDa tankyrase-1-binding protein OS=Mus musculus GN=Tnks1bp1 PE=1 SV=2	P58871 [1125-1134]	0	1010.47	0	2.90206e+06	3.22867e+06	29.51	11.03		High	2	505.738	1.52	4.46e-05	0.001008	1.91	29.46
NaN	NaN	NaN	NaN	NaN	NaN	2xPhospho [S3(100);S4(100)]	NaN	1	NaN	VPSSDEEVVEEPQSR	FALSE	High	P58871 2xPhospho [S1611(100);S1612(100)]	0	0.162412	0.0052285	1	1	1	P58871	182 kDa tankyrase-1-binding protein OS=Mus musculus GN=Tnks1bp1 PE=1 SV=2	P58871 [1609-1623]	0	1846.71	0					NoQuanValues	High	2	923.867	6.77	0.0017	0.02799	1.48
NaN	NaN	NaN	NaN	NaN	NaN	1xPhospho [S4(98.8)]	NaN	1	NaN	GYSSQDAEEQDREFEKR	FALSE	High	P58871 1xPhospho [S912(98.8)]	0	0.225746	0.00858352	1	1	1	P58871	182 kDa tankyrase-1-binding protein OS=Mus musculus GN=Tnks1bp1 PE=1 SV=2	P58871 [909-925]	2	2153.88	0					NoQuanValues	High	3	718.633	3.89	0.002894	0.05181	1.76
-1.70056	-0.713787	NaN	NaN	NaN	NaN	1xPhospho [T/S]	NaN	1	NaN	AEKTSPTPSVFVELGEEELEAVTARPEAVER	FALSE	High		0	8.35e-05	0	1	1	2	P59017	Bcl-2-like protein 13 OS=Mus musculus GN=Bcl2l13 PE=1 SV=2	P59017 [339-369]	1	3450.67	0	2.89338e+06		43.35			High	4	863.426	4.75	0	4.42e-06	3.31	117.71
2.07177	1.65613	3.04214	1.89347	2.54904	2.18045	1xPhospho [S3(100)]	0.0367229	0.991646	-0.0514758	AFSEDEALAQQDSK	FALSE	High	P59281 1xPhospho [S597(100)]	-0.0490236	2.63e-07	0	1	2	14	P59281	Rho GTPase-activating protein 39 OS=Mus musculus GN=Arhgap39 PE=1 SV=2	P59281 [595-608]	0	1618.66	0	22717438	31053494	17.85	35.55		High	2	809.836	0.46	0	1.16e-08	4.94	72.94
0.0546875	0.930666	-0.9002	-0.0711241	0.798407	-0.494463	1xPhospho [S3(100)]	0.0253061	0.992842	0.0427493	FLSLEYSPVGK	FALSE	High	P59281 1xPhospho [S380(100)]	0.049222	0.000155307	0	1	2	6	P59281	Rho GTPase-activating protein 39 OS=Mus musculus GN=Arhgap39 PE=1 SV=2	P59281 [378-388]	0	1319.63	0	7115812	4.86275e+06	78.11	54.96		High	2	660.319	1.15	0	8.36e-06	2.84	106.78
-4.35316	-1.92843	NaN	NaN	NaN	-4.30408	1xCarbamidomethyl [C8];1xPhospho [S9(100)]	NaN	1	NaN	RAELSGNCSPLLIQPR	FALSE	High	P59281 1xPhospho [S282(100)]	0	0.00130646	0	1	2	2	P59281	Rho GTPase-activating protein 39 OS=Mus musculus GN=Arhgap39 PE=1 SV=2	P59281 [274-289]	1	1890.93	0	757402	346795	95.09			High	3	630.981	0.78	0	6.84e-05	2.8	75.5
-0.521067	-2.78855	1.23662	-0.550551	0.476068	-0.64016	1xPhospho [S4(99.6)]	0.137202	1	0.263421	KPSSETDIENWASK	FALSE	High	P59281 1xPhospho [S683(99.6)]	0.452783	0.000416096	0	1	2	7	P59281	Rho GTPase-activating protein 39 OS=Mus musculus GN=Arhgap39 PE=1 SV=2	P59281 [680-693]	0	1671.73	0	4.77425e+06	4.39565e+06	69.84	54.77		High	2	836.371	4.72	0	2.27e-05	2.84	65.83
-3.07219	-2.8132	NaN	NaN	-2.89241	-5.48157	1xPhospho [S10(99.2)]	0.356736	0.901812	-0.690873	AQAFSDPRLSPSFR	FALSE	High	P59644 1xPhospho [S279(99.2)]	-1.24429	0.109404	0.00369288	1	1	1	P59644	Phosphatidylinositol 4,5-bisphosphate 5-phosphatase A OS=Mus musculus GN=Inpp5j PE=1 SV=2	P59644 [270-283]	1	1658.77	0	868880	365060	9.11	99.01		High	3	553.595	0.37	0.001082	0.01375	1.8	82.06
-1.61632	-0.659372	NaN	-0.896911	-1.09932	-0.50285	1xPhospho [S6(99.2)]	0.281875	1	0.330514	SELPSSAPGGGGV	FALSE	High	P59648 1xPhospho [S73(99.2)]	0.304818	0.166963	0.0052285	1	1	2	P59648	FXYD domain-containing ion transport regulator 7 OS=Mus musculus GN=Fxyd7 PE=3 SV=1	P59648 [68-80]	0	1194.5	0	3.03581e+06	3012235	42.03	34.85		High	2	597.755	-0.1	0.001729	0.02951	1.64	78.23
-2.89038	-3.81474	-6.42654	NaN	-3.36786	-2.98282	1xPhospho [S13(100)]	0.350429	0.904437	0.641188	SGEISFPIKEEPSPISK	FALSE	High	P59759 1xPhospho [S913(100)]	1.20188	0.00281863	0.000290594	1	1	1	P59759	MKL/myocardin-like protein 2 OS=Mus musculus GN=Mkl2 PE=1 SV=1	P59759 [901-917]	1	1924.93	0	462898	736039	94.31	22.89		High	3	642.314	-0.8	4.46e-05	0.0001319	2.98	91.29
-2.00263	-0.893543	-3.31004	-3.51944	-1.73593	-2.98413	1xPhospho [S/T]	0.316806	0.974607	-0.492659	VVSHDDSLSPSSSTLSTLELDAAEKDR	FALSE	High		-0.677766	6.58e-08	0	1	1	5	P59759	MKL/myocardin-like protein 2 OS=Mus musculus GN=Mkl2 PE=1 SV=1	P59759 [529-555]	1	2939.35	0	1.70966e+06	865797	88.33	72.95		High	4	735.594	0.98	0	2.77e-09	4.73	97.12
NaN	NaN	NaN	NaN	NaN	NaN	1xPhospho [S/T]	NaN	1	NaN	VSASPPPVTASTPAQFTSVSPAVPEFLK	FALSE	High		0	9.81e-06	0	1	1	4	P59759	MKL/myocardin-like protein 2 OS=Mus musculus GN=Mkl2 PE=1 SV=1	P59759 [206-233]	0	2892.44	0					NoQuanValues	High	3	964.817	-1.89	0	4.87e-07	4.56
-1.09345	-0.669222	0.461649	-0.197377	0.435518	0.055687	1xPhospho [S8(100)]	0.459747	0.958238	0.532031	NSAPASMSPDGTR	FALSE	High	P59764 1xPhospho [S1629(100)]	0.531618	0.00320385	0.000290594	1	1	6	P59764	Dedicator of cytokinesis protein 4 OS=Mus musculus GN=Dock4 PE=1 SV=1	P59764 [1622-1634]	0	1370.54	0	3.798e+06	7.12022e+06	12.17	34.92		High	2	685.773	-1.19	4.46e-05	0.001174	2.84	32.18
-2.1982	-2.83819	-1.83471	-2.16883	-1.73536	-1.90215	1xOxidation [M7];1xPhospho [S/T]	0.483226	0.993196	0.433178	NSAPASMSPDGTR	FALSE	High		0.354917	0.175597	0.00591921	1	1	1	P59764	Dedicator of cytokinesis protein 4 OS=Mus musculus GN=Dock4 PE=1 SV=1	P59764 [1622-1634]	0	1386.54	0	910875	1.83284e+06	36.08	29.94		High	2	693.772	1.43	0.00193	0.03239	1.37	14.73
-1.02249	-2.5554	-0.93536	-1.21169	-1.04427	-1.16474	1xPhospho [S2(99.2)]	0.276857	1	0.354109	ESKTPPPYSVYER	FALSE	High	P59764 1xPhospho [S1909(99.2)]	0.364183	0.0119383	0.000290594	1	1	2	P59764	Dedicator of cytokinesis protein 4 OS=Mus musculus GN=Dock4 PE=1 SV=1	P59764 [1908-1920]	1	1632.73	0	1.44216e+06	3.05569e+06	61.92	21.95		High	3	544.916	2.26	4.46e-05	0.0006587	1.86	53.93
NaN	NaN	NaN	NaN	-6.73674	-2.4981		NaN	1	NaN	GLSATVTGGQK	FALSE	High		0	0.0265353	0.000838717	1	1	1	P60202	Myelin proteolipid protein OS=Mus musculus GN=Plp1 PE=1 SV=2	P60202 [112-122]	0	1018.55	0		270889		127.98		High	2	509.781	1.89	0.0002119	0.002203	1.85	26.5
-2.55113	-0.695017	-1.76763	NaN	-3.38755	-4.71165	1xCarbamidomethyl [C3];1xPhospho [S13(100)]	1.16538	0.482338	-1.75916	QICLVMLETLSQSPQGR	FALSE	High	P60335 1xPhospho [S173(100)]	-2.37834	0.000271757	0	1	1	3	P60335	Poly(rC)-binding protein 1 OS=Mus musculus GN=Pcbp1 PE=1 SV=1	P60335 [161-177]	0	2039.97	0	1.16895e+06	401534	88.01	57.21		High	3	680.66	0.45	0	1.48e-05	4.21	113.36
-0.513208	NaN	-1.5222	-0.156116	0.427326	0.177662	1xPhospho [S4(100)]	1.12653	0.644954	1.24882	QAQSPGGVSSEVEVLK	FALSE	High	P60469 1xPhospho [S142(100)]	1.16733	6.62e-05	0	1	2	3	P60469	Liprin-alpha-3 OS=Mus musculus GN=Ppfia3 PE=1 SV=2	P60469 [139-154]	0	1694.8	0	2.14691e+06	7748388	94.28	33.76		High	2	847.904	0.54	0	3.48e-06	3.4	83.69
1.84981	1.80177	2.78361	1.09473	1.51398	0.541702	1xPhospho [S9(100)]	1.20811	0.646027	-1.18254	SAAAGALGSPGLPLRK	FALSE	High	P60469 1xPhospho [S1164(100)]	-1.09493	5.74e-05	0	1	2	9	P60469	Liprin-alpha-3 OS=Mus musculus GN=Ppfia3 PE=1 SV=2	P60469 [1156-1171]	1	1545.81	0	22710400	10143278	13.08	37.63		High	3	515.944	2.32	0	3.01e-06	4.15	71.49
NaN	-1.1822	-1.12681	-1.56818	-1.65529	-2.72128	1xPhospho [T17(100)]	0.738283	0.799641	-0.844807	EEAGVPRGEGPAVPGDTPPPTPR	FALSE	High	P60469 1xPhospho [T714(100)]	-0.827079	0.00354956	0.000290594	1	2	4	P60469	Liprin-alpha-3 OS=Mus musculus GN=Ppfia3 PE=1 SV=2	P60469 [698-720]	1	2363.1	0	1.90402e+06	1.60163e+06	55	32.38		High	3	788.374	1.72	4.46e-05	0.0001614	2.72	66.6
1.69976	1.87074	2.70784	2.68094	2.71118	2.59121	1xPhospho [S3(100)]	0.841319	0.885502	0.698595	RGSALGPDEAGGELER	FALSE	High	P60469 1xPhospho [S17(100)]	0.568336	1.64e-06	0	1	2	16	P60469	Liprin-alpha-3 OS=Mus musculus GN=Ppfia3 PE=1 SV=2	P60469 [15-30]	1	1693.75	0	2.22556e+07	41282176	14.05	17.24		High	3	565.257	1.73	0	7.66e-08	5.35	54.03
2.46734	2.15434	0.63052	2.19731	2.57879	2.25191	2xPhospho [S1(100);S5(100)]	0.437775	0.95072	0.548237	SLPGSALELR	FALSE	High	P60469 2xPhospho [S508(100);S512(100)]	0.591939	0.00385279	0.000290594	1	2	18	P60469	Liprin-alpha-3 OS=Mus musculus GN=Ppfia3 PE=1 SV=2	P60469 [508-517]	0	1202.52	0	28997350	32630478	73.44	27.45		High	2	601.765	0.59	4.46e-05	0.0002929	2.43	105.57
-3.92205	-4.11552	-2.76543	NaN	-3.53396	-3.82649	1xPhospho [S3(100)]	0.0479186	0.994103	-0.0750965	QLSIALPQEFAALTK	FALSE	High	P60469 1xPhospho [S75(100)]	-0.0792246	9.44e-05	0	1	2	1	P60469	Liprin-alpha-3 OS=Mus musculus GN=Ppfia3 PE=1 SV=2	P60469 [73-87]	0	1709.89	0	405610	518699	9.34	10.1		High	2	855.448	0.44	0	5e-06	3.25	118.12
-0.330162	0.262669	1.0232	-0.555829	0.577085	-0.297485	1xPhospho [S8(100)]	0.323969	0.997894	-0.402396	VSSSGLDSLGRYR	FALSE	High	P60469 1xPhospho [S645(100)]	-0.410644	0.0209087	0.000564137	1	2	5	P60469	Liprin-alpha-3 OS=Mus musculus GN=Ppfia3 PE=1 SV=2	P60469 [638-650]	1	1476.68	0	5605291	5.57414e+06	21.03	52.67		High	3	492.901	1.85	0.0001291	0.001545	2.87	65.09
2.16237	2.17043	2.98748	2.2822	2.4132	2.1405	1xPhospho [S8(100)]	0.221072	1	-0.205732	VSSSGLDSLGR	FALSE	High	P60469 1xPhospho [S645(100)]	-0.16146	2.47e-05	0	1	2	8	P60469	Liprin-alpha-3 OS=Mus musculus GN=Ppfia3 PE=1 SV=2	P60469 [638-648]	0	1157.52	0	29322556	30205336	17.36	19.5		High	2	579.263	-0.94	0	1.71e-06	3.94	54.61
4.00458	4.43574	3.77958	4.2499	4.36833	4.04766	1xPhospho [S1(100)]	0.279329	1	0.208189	SLPGSALELR	FALSE	High	P60469 1xPhospho [S508(100)]	0.148661	0.000698702	0	1	2	32	P60469	Liprin-alpha-3 OS=Mus musculus GN=Ppfia3 PE=1 SV=2	P60469 [508-517]	0	1122.56	0	109966512	113291112	54.94	19.13		High	2	561.782	1.09	4.46e-05	0.0002316	2.66	92.95
-0.703264	-0.584055	-2.07241	-1.12581	-0.361961	-1.16341	1xPhospho [T8(100)]	0.163244	1	0.226182	ESVSLAGTPSDETLATDPLGLAK	FALSE	High	P60469 1xPhospho [T792(100)]	0.236184	3.27e-06	0	1	2	4	P60469	Liprin-alpha-3 OS=Mus musculus GN=Ppfia3 PE=1 SV=2	P60469 [785-807]	0	2352.12	0	4.20783e+06	3.0585e+06	68.14	42.6		High	2	1176.57	0.76	0	1.57e-07	3.84	110.81
3.62906	3.45301	4.37981	3.66966	3.75181	3.62103	1xPhospho [T10(100)]	0.186162	1	-0.177688	GEGPAVPGDTPPPTPR	FALSE	High	P60469 1xPhospho [T714(100)]	-0.139792	0.000105137	0	1	2	28	P60469	Liprin-alpha-3 OS=Mus musculus GN=Ppfia3 PE=1 SV=2	P60469 [705-720]	0	1624.74	0	7.1334e+07	8.42885e+07	19.21	18.9		High	2	812.873	1.17	0	3.31e-05	3.98	61.82
NaN	NaN	NaN	NaN	NaN	NaN	1xPhospho [S11(100)]	NaN	1	NaN	MAQALALQAGSPEDGAPPRGSESTPDSLHK	FALSE	High	P60469 1xPhospho [S737(100)]	0	0.0126927	0.000290594	1	2	1	P60469	Liprin-alpha-3 OS=Mus musculus GN=Ppfia3 PE=1 SV=2	P60469 [727-756]	1	3098.42	0					NoQuanValues	High	4	775.363	2.31	4.46e-05	0.0007209	2.52
-0.525795	NaN	0.851645	-0.368718	-0.115141	0.023016	2xPhospho [T10(100);T14(100)]	0.225316	1	-0.306049	GEGPAVPGDTPPPTPR	FALSE	High	P60469 2xPhospho [T714(100);T718(100)]	-0.316539	0.00948565	0.000290594	1	2	3	P60469	Liprin-alpha-3 OS=Mus musculus GN=Ppfia3 PE=1 SV=2	P60469 [705-720]	0	1704.7	0	4.86652e+06	5.95876e+06	3.17	30.41		High	2	852.857	2.17	4.46e-05	0.0004751	2.99	66.39
NaN	-0.598442	-0.858521	NaN	-2.94664	-2.72409	1xCarbamidomethyl [C2];1xPhospho [S/Y/T]	2.18481	0.200444	-3.13922	LCYVALDFEQEMATAASSSSLEK	FALSE	High		-2.10689	0.000207029	0	1	2	3	P60710	Actin, cytoplasmic 1 OS=Mus musculus GN=Actb PE=1 SV=1	P60710 [216-238]	0	2630.14	0	2.5581e+06	931629	67.54	15.07		High	2	1315.57	-0.08	0	1.12e-05	3.73	116.4
1.09662	1.49133	0.106546	2.81511	1.5926	1.6829	1xOxidation [M7]	0.929011	0.675364	1.05846	DLTDYLMK	FALSE	High		1.13204	0.0230255	0.000564137	1	7	12	P60710	Actin, cytoplasmic 1 OS=Mus musculus GN=Actb PE=1 SV=1	P60710 [184-191]	0	1014.48	0	14651354	21995410	66.9	29.8		High	2	507.745	2.43	0.0009255	0.009677	2.02	81.08
-0.252117	0.504305	-1.33878	2.08914	0.199636	0.21944		0.658592	0.769181	0.905157	DLTDYLMK	FALSE	High		1.19827	0.0110577	0.000290594	1	7	7	P60710	Actin, cytoplasmic 1 OS=Mus musculus GN=Actb PE=1 SV=1	P60710 [184-191]	0	998.486	0	5.75264e+06	7976057	76.27	60.94		High	2	499.748	2.02	0.0003981	0.004671	1.95	97.98
0.0206852	0.68792	-1.81231	1.82512	0.0417023	0.445305		0.545973	0.810617	0.800676	SYELPDGQVITIGNER	FALSE	High		1.13861	3.84e-05	0	1	7	2	P60710	Actin, cytoplasmic 1 OS=Mus musculus GN=Actb PE=1 SV=1	P60710 [239-254]	0	1790.89	0	6.95006e+06	9327824	80.85	48.29		High	2	895.95	0.67	0	1.99e-06	3.34	100.84
-1.33632	-2.1284	-3.21176	-1.33667	-3.8933	-3.72401	1xOxidation [M13]	0.314033	0.965973	-0.510074	LDLAGRDLTDYLMK	FALSE	High		-0.759163	0.0184135	0.000290594	1	7	3	P60710	Actin, cytoplasmic 1 OS=Mus musculus GN=Actb PE=1 SV=1	P60710 [178-191]	1	1639.84	0	1.48979e+06	518433	80.51	85.95		High	3	547.285	2.9	4.46e-05	0.00127	2.09	98.66
2.50531	2.75366	0.801756	3.57311	1.08541	1.40761		0.00059142	0.982792	0.0012069	VAPEEHPVLLTEAPLNPK	FALSE	High		0.00180213	3.12e-07	0	1	2	10	P60710	Actin, cytoplasmic 1 OS=Mus musculus GN=Actb PE=1 SV=1	P60710 [96-113]	0	1954.06	0	38898588	18174466	72.86	79.9		High	3	652.027	1.48	0	1.38e-08	5.1	81.07
-0.949785	-1.95993	-2.22535	-0.225013	-2.49634	-2.51466		0.0130287	0.98653	-0.0248593	AVFPSIVGRPR	FALSE	High		-0.0336529	0.00292157	0.000290594	1	6	2	P60710	Actin, cytoplasmic 1 OS=Mus musculus GN=Actb PE=1 SV=1	P60710 [29-39]	0	1198.71	0	1.67433e+06	1.19878e+06	77.23	78.21		High	3	400.24	1	4.46e-05	0.0001822	2.38	65.75
0.0793495	0.66729	1.21316	2.25752	-0.242062	0.0491467		0.0135221	0.987425	0.0257937	QEYDESGPSIVHR	FALSE	High		0.034934	7.08e-07	0	1	2	8	P60710	Actin, cytoplasmic 1 OS=Mus musculus GN=Actb PE=1 SV=1	P60710 [360-372]	0	1516.7	1	7.23849e+06	7.08802e+06	26.03	81.05		High	3	506.24	2.03	0	3.23e-08	4.5	42.8
NaN	-1.22775	-4.37845	NaN	-1.95531	-1.70695	1xCarbamidomethyl [C2];1xOxidation [M12];1xPhospho [S18(98.8)]	0.221008	0.994463	0.46724	LCYVALDFEQEMATAASSSSLEK	FALSE	High	P60710 1xPhospho [S233(98.8)]	0.971971	0.000802522	0	1	2	3	P60710	Actin, cytoplasmic 1 OS=Mus musculus GN=Actb PE=1 SV=1	P60710 [216-238]	0	2646.14	0	607287	1.86874e+06	128.55	16.32		High	3	882.72	4.02	0	4.33e-05	3.63	107.94
0.562412	0.0834808	2.02371	1.80488	-0.373716	-0.545366		0.246104	0.999343	-0.408562	AGFAGDDAPR	FALSE	High		-0.594603	0.000315374	0	1	6	10	P60710	Actin, cytoplasmic 1 OS=Mus musculus GN=Actb PE=1 SV=1	P60710 [19-28]	0	976.448	0	10117299	4.981e+06	23.82	77.53		High	2	488.729	2.44	0	1.71e-05	2.49	28.77
NaN	NaN	NaN	NaN	NaN	NaN	1xCarbamidomethyl [C2]	NaN	1	NaN	LCYVALDFEQEMATAASSSSLEK	FALSE	High		0	0.0017321	0	1	2	1	P60710	Actin, cytoplasmic 1 OS=Mus musculus GN=Actb PE=1 SV=1	P60710 [216-238]	0	2550.17	0					NoQuanValues	High	3	850.729	-0.39	0	8.76e-05	2.25
NaN	-1.96556	NaN	NaN	NaN	NaN	1xOxidation [M6]	NaN	1	NaN	TTGIVMDSGDGVTHTVPIYEGYALPHAILR	FALSE	High		0	5.87e-06	0	1	3	1	P60710	Actin, cytoplasmic 1 OS=Mus musculus GN=Actb PE=1 SV=1	P60710 [148-177]	0	3199.61	0	1667802					High	4	800.663	6.73	0	2.87e-07	4.17	102.35
NaN	NaN	NaN	NaN	NaN	NaN		NaN	1	NaN	DLYANTVLSGGTTMYPGIADR	FALSE	High		0	0.000103	0	1	2	1	P60710	Actin, cytoplasmic 1 OS=Mus musculus GN=Actb PE=1 SV=1	P60710 [292-312]	0	2215.07	0					NoQuanValues	High	2	1108.04	-2.68	0	5.47e-06	2.95
-3.35137	NaN	NaN	0.485673	-2.29627	-1.94056	1xOxidation [M14]	NaN	1	NaN	DLYANTVLSGGTTMYPGIADR	FALSE	High		0	1.74e-07	0	1	2	4	P60710	Actin, cytoplasmic 1 OS=Mus musculus GN=Actb PE=1 SV=1	P60710 [292-312]	0	2231.06	0	671271	1784694		90.92		High	2	1116.04	1.36	0	7.62e-09	4.7	102.94
-1.27277	-0.945621	0.937542	0.324857	-1.8002	-1.55175		0.238403	1	-0.398297	DSYVGDEAQSK	FALSE	High		-0.582081	0.00170566	0	1	6	1	P60710	Actin, cytoplasmic 1 OS=Mus musculus GN=Actb PE=1 SV=1	P60710 [51-61]	0	1198.52	0	3.38203e+06	2.33672e+06	33.5	66.23		High	2	599.766	1.45	0	8.64e-05	2.71	24.02
-4.1979	-1.42563	0.00366592	0.0518103	-2.12029	-1.3446		0.204774	1	0.389724	DSYVGDEAQSKR	FALSE	High		0.735592	0.000110675	0	1	6	8	P60710	Actin, cytoplasmic 1 OS=Mus musculus GN=Actb PE=1 SV=1	P60710 [51-62]	1	1354.62	0	2.42483e+06	2.69751e+06	69.77	57.46		High	3	452.213	0.43	0	3.55e-05	2.75	20.05
-0.133591	0.32155	0.849583	2.30318	-0.0281639	0.074316		0.208471	1	0.333298	EITALAPSTMK	FALSE	High		0.437264	0.000931262	0	1	6	7	P60710	Actin, cytoplasmic 1 OS=Mus musculus GN=Actb PE=1 SV=1	P60710 [316-326]	0	1161.62	0	6245210	7212755	24.73	78.15		High	2	581.314	1.22	0	4.99e-05	2.7	61.44
1.01154	1.16355	2.2186	2.44269	0.357016	0.740631	1xOxidation [M10]	0.141476	1	-0.228494	EITALAPSTMK	FALSE	High		-0.28445	0.00167104	0	1	6	12	P60710	Actin, cytoplasmic 1 OS=Mus musculus GN=Actb PE=1 SV=1	P60710 [316-326]	0	1177.61	0	13812280	11446754	6.4	61.62		High	2	589.312	2.82	4.46e-05	0.0003174	2.49	45.71
1.59574	1.66541	2.50277	3.50888	1.65116	1.72745		0.216331	1	0.319213	GYSFTTTAER	FALSE	High		0.374521	0.00202005	0.000290594	1	2	13	P60710	Actin, cytoplasmic 1 OS=Mus musculus GN=Actb PE=1 SV=1	P60710 [197-206]	0	1132.53	0	20662260	22685292	15.36	58.29		High	2	566.768	1.81	4.46e-05	0.0004531	2.69	47.71
-0.95533	-0.993948	0.777193	0.455836	-1.31492	-1.35112		0.155064	1	-0.259258	IIAPPER	FALSE	High		-0.34604	0.0806727	0.00326409	1	7	6	P60710	Actin, cytoplasmic 1 OS=Mus musculus GN=Actb PE=1 SV=1	P60710 [329-335]	0	795.472	0	3.53328e+06	2685355	20.19	56.91		High	2	398.241	1.87	0.001051	0.01314	1.8	31.77
NaN	-3.29605	NaN	-4.47298	NaN	NaN	1xPhospho [T4(100)]	NaN	1	NaN	GLKTVFDEAIR	FALSE	High	P60764 1xPhospho [T167(100)]	0	0.191427	0.00705396	1	3	1	P60764	Ras-related C3 botulinum toxin substrate 3 OS=Mus musculus GN=Rac3 PE=1 SV=1	P60764 [164-174]	1	1328.66	0	663176	213861				High	2	664.835	0.69	0.002355	0.03829	1.35	108.67
2.30555	4.18239	2.73633	2.57684	1.76054	2.45085	1xPhospho [S3(100)]	0.5824	0.865037	-0.723894	SLSTSGESLYHVLGLDK	FALSE	High	P60904 1xPhospho [S10(100)]	-0.812017	3.36e-08	0	1	1	19	P60904	DnaJ homolog subfamily C member 5 OS=Mus musculus GN=Dnajc5 PE=1 SV=1	P60904 [8-24]	0	1885.89	0	33868940	28336075	94.58	26.8		High	2	943.453	2.54	0	1.42e-09	5.8	109.91
-0.872812	1.58443	-1.79676	NaN	NaN	-3.49438	1xPhospho [S3(99.4)]	NaN	1	NaN	SLSTSGESLYHVLGLDKNATSDDIKK	FALSE	High	P60904 1xPhospho [S10(99.4)]	0	1.97e-10	0	1	1	2	P60904	DnaJ homolog subfamily C member 5 OS=Mus musculus GN=Dnajc5 PE=1 SV=1	P60904 [8-33]	2	2858.38	0	3.74127e+06	607876	125.6			High	4	715.354	3.86	0	6.91e-12	7.28	101.09
-3.09673	-1.02608	-0.758305	-1.91727	-1.36886	-0.95052	1xOxidation [M25];1xPhospho [S/T]	0.0973603	1	0.166511	EIEVDSSPSVLEILDTAGTEQFASMR	FALSE	High		0.214823	0.00420337	0.000290594	1	4	4	P61226	Ras-related protein Rap-2b OS=Mus musculus GN=Rap2b PE=1 SV=1	P61226 [43-68]	0	2920.32	0	1.63047e+06	2.4989e+06	64.89	47.05		High	3	974.102	-8.36	4.46e-05	0.0001878	3.02	122.71
3.95608	4.09366	4.12425	3.8687	3.3833	3.64207	1xPhospho [S5(100)]	1.33552	0.886151	-0.656918	SAKDSDDEEEVVHVDR	FALSE	High	P61264 1xPhospho [S14(100)]	-0.426642	3.46e-10	0	1	1	18	P61264	Syntaxin-1B OS=Mus musculus GN=Stx1b PE=1 SV=1	P61264 [10-25]	1	1909.78	1	1.06331e+08	6.93792e+07	39.66	13.45		High	3	637.266	1.49	0	1.42e-11	7.45	39.66
NaN	NaN	NaN	NaN	NaN	NaN		NaN	1	NaN	TTTNEELEDMLESGK	FALSE	High		0	0.00601577	0.000290594	1	1	1	P61264	Syntaxin-1B OS=Mus musculus GN=Stx1b PE=1 SV=1	P61264 [158-172]	0	1696.76	0					NoQuanValues	High	2	848.885	3.19	4.46e-05	0.0002718	1.68
1.95069	-0.544411	2.06873	1.43944	0.894899	0.862827	1xPhospho [S6(100)]	0.035947	0.994516	-0.0674857	DYDDMSPR	FALSE	High	P61979-2 1xPhospho [S284(100)]	-0.0926142	0.0114603	0.000290594	1	3	11	P61979-2	Isoform 2 of Heterogeneous nuclear ribonucleoprotein K OS=Mus musculus GN=Hnrnpk	P61979-2 [279-286]	0	1078.35	0	11570044	12458529	79.28	3.54		High	2	539.682	2.1	0.0002864	0.003134	2.45	41.35
-3.1283	0.21262	-0.845701	-2.10349	-2.55814	-1.90356	1xCarbamidomethyl [C7];1xPhospho [S10(100)]	0.392672	0.900039	-0.621148	KFQEQECPPSPEPTRK	FALSE	High	P62071 1xPhospho [S186(100)]	-0.934601	0.00727014	0.000290594	1	1	3	P62071	Ras-related protein R-Ras2 OS=Mus musculus GN=Rras2 PE=1 SV=1	P62071 [177-192]	2	2037.91	0	1.53463e+06	1.10515e+06	112.74	31.39		High	3	679.975	0.02	4.46e-05	0.0003376	3.31	32.31
NaN	NaN	NaN	NaN	NaN	NaN	1xCarbamidomethyl [C6];1xPhospho [S9(100)]	NaN	1	NaN	FQEQECPPSPEPTRK	FALSE	High	P62071 1xPhospho [S186(100)]	0	0.0140565	0.000290594	1	1	2	P62071	Ras-related protein R-Ras2 OS=Mus musculus GN=Rras2 PE=1 SV=1	P62071 [178-192]	1	1909.82	0					NoQuanValues	High	3	637.278	2.35	4.46e-05	0.0008405	3.14	41.09
-0.805428	-0.728781	1.55798	-3.04036	-2.16982	-2.14596	1xOxidation [M1];1xPhospho [S9(100)]	1.38411	0.3625	-1.85058	MYPESTTGSPAR	FALSE	High	P62482 1xPhospho [S9(100)]	-2.45997	0.0889223	0.00326409	1	1	6	P62482	Voltage-gated potassium channel subunit beta-2 OS=Mus musculus GN=Kcnab2 PE=1 SV=1	P62482 [1-12]	0	1392.55	0	3.93055e+06	1.43428e+06	45.5	44.72		High	2	696.781	3.14	0.001729	0.03012	2.42	31.68
NaN	-0.708605	-0.157455	-1.92321	NaN	NaN	1xPhospho [T2(99.4)]	NaN	1	NaN	QTGSPGMIYSTR	FALSE	High	P62482 1xPhospho [T18(99.4)]	0	0.00422496	0.000290594	1	1	1	P62482	Voltage-gated potassium channel subunit beta-2 OS=Mus musculus GN=Kcnab2 PE=1 SV=1	P62482 [17-28]	0	1377.59	0	3.13947e+06	1252248	33.13			High	2	689.298	1.59	4.46e-05	0.0001889	2.5	60.47
NaN	-0.556932	NaN	-1.49026	-1.02403	-1.17149	1xAcetyl [N-Term];1xPhospho [S14(100)]	NaN	1	NaN	MYPESTTGSPARLSLR	FALSE	High	P62482 1xAcetyl [N-Term];1xPhospho [S14(100)]	0	0.0494862	0.00211746	1	1	4	P62482	Voltage-gated potassium channel subunit beta-2 OS=Mus musculus GN=Kcnab2 PE=1 SV=1	P62482 [1-16]	1	1887.87	0	4.42777e+06	3.04142e+06		31.15		High	2	944.442	4.63	0.0004345	0.005066	2.68	100.32
1.7827	-1.6916	1.33022	0.141225	1.00025	0.0386276	1xPhospho [S9(100)]	0.0237425	0.99227	-0.0492592	HTPPTIGGSLPYR	FALSE	High	P62484 1xPhospho [S301(100)]	-0.0804084	0.00227279	0.000290594	1	1	14	P62484	Abl interactor 2 OS=Mus musculus GN=Abi2 PE=1 SV=1	P62484 [293-305]	0	1475.7	0	6.9346e+06	7.03652e+06	104.2	47.8		High	3	492.574	2.17	4.46e-05	0.0001705	3.2	68.72
1.30094	2.07618	2.36363	1.42754	1.81213	1.37582	1xOxidation [M13];1xPhospho [S10(98.8)]	0.469534	0.992777	-0.443408	TTPPTQKPPSPPMSGK	FALSE	High	P62484 1xPhospho [S177(98.7)]	-0.375087	0.0749656	0.00280896	1	1	4	P62484	Abl interactor 2 OS=Mus musculus GN=Abi2 PE=1 SV=1	P62484 [168-183]	0	1746.81	0	16880470	17778394	35.96	27.87		High	3	582.944	2.06	0.0008279	0.008259	2.15	35
-2.58577	-2.43297	-2.50285	0.0188589	-4.08936	-2.23379	1xCarbamidomethyl [C7]	0.124941	1	0.240297	LFVSGACDASAK	FALSE	High		0.405767	0.000577878	0	1	1	1	P62874	Guanine nucleotide-binding protein G(I)/G(S)/G(T) subunit beta-1 OS=Mus musculus GN=Gnb1 PE=1 SV=3	P62874 [198-209]	0	1225.59	0	1.14122e+06	1.45644e+06	42.14	104.33		High	2	613.299	1.62	0	3.14e-05	2.4	45.93
-1.93626	-3.44918	-0.673702	-0.346089	-2.6963	-2.37717		0.0683892	1	0.134189	LLVSASQDGK	FALSE	High		0.213194	0.0266699	0.000838717	1	4	1	P62874	Guanine nucleotide-binding protein G(I)/G(S)/G(T) subunit beta-1 OS=Mus musculus GN=Gnb1 PE=1 SV=3	P62874 [69-78]	0	1017.56	0	1.72894e+06	1.31865e+06	49	74.26		High	2	509.284	2.44	0.0002119	0.00222	1.84	31.9
-2.04933	-1.33858	NaN	-0.545554	0.369778	-0.85346	1xPhospho [T7(100)]	1.05194	0.627016	1.29494	DEILPTTPISEQK	FALSE	High	P62908 1xPhospho [T221(100)]	1.35088	0.190564	0.00705396	1	1	3	P62908	40S ribosomal protein S3 OS=Mus musculus GN=Rps3 PE=1 SV=1	P62908 [215-227]	0	1550.73	0	2.06476e+06	3.79152e+06	30.77	54.48		High	2	775.871	-0.73	0.003855	0.06503	1.94	87
NaN	NaN	NaN	-1.04424	-1.06649	-3.98744	1xPhospho [T20(100)]	NaN	1	NaN	KPLPDHVSIVEPKDEILPTTPISEQK	FALSE	High	P62908 1xPhospho [T221(100)]	0	2.25e-07	0	1	1	5	P62908	40S ribosomal protein S3 OS=Mus musculus GN=Rps3 PE=1 SV=1	P62908 [202-227]	1	2990.55	0		2.30295e+06		70.24		High	4	748.393	0.94	0	9.9e-09	6.6	93.94
-2.72403	-2.14508	-2.62563	-0.898768	-2.26382	-2.15564		0.69895	0.83867	0.745476	TITLEVEPSDTIENVK	FALSE	High		0.7255	3.72e-06	0	1	4	2	P62983	Ubiquitin-40S ribosomal protein S27a OS=Mus musculus GN=Rps27a PE=1 SV=2	P62983 [12-27]	0	1787.93	0	1.03693e+06	1.53751e+06	52.24	35.71		High	2	894.469	2.45	0	1.79e-07	3.86	95.11
1.41505	0.812571	2.04341	-0.933036	0.989319	-0.642572	2xPhospho [S3(100);S5(100)]	1.09403	0.596759	-1.35394	RRSPSPYYSR	FALSE	High	P62996 2xPhospho [S264(100);S266(100)]	-1.61911	0.00586372	0.000290594	1	2	13	P62996	Transformer-2 protein homolog beta OS=Mus musculus GN=Tra2b PE=1 SV=1	P62996 [262-271]	2	1428.58	0	11440537	4388299	28.95	83.73		High	3	476.865	-1.76	4.46e-05	0.0006202	3.6	20.16
0.529125	1.10559	2.70791	1.39789	1.7492	1.38286	1xOxidation [M1];1xPhospho [S4(100)]	0.031768	0.992027	0.0537038	MSESLDTADPAVTGAK	FALSE	High	P63011 1xPhospho [S190(100)]	0.0624406	3.36e-06	0	1	1	11	P63011	Ras-related protein Rab-3A OS=Mus musculus GN=Rab3a PE=1 SV=1	P63011 [187-202]	0	1688.71	0	14016944	17865352	29.1	26.56		High	2	844.86	2.07	0	1.61e-07	4.34	59.93
-0.0653629	0.579016	1.42729	0.507066	1.13467	0.68399	1xPhospho [S4(100)]	0.0975574	1	0.132108	MSESLDTADPAVTGAK	FALSE	High	P63011 1xPhospho [S190(100)]	0.128261	1.29e-05	0	1	1	6	P63011	Ras-related protein Rab-3A OS=Mus musculus GN=Rab3a PE=1 SV=1	P63011 [187-202]	0	1672.71	0	7.41723e+06	11006051	20.83	34.99		High	2	836.866	6.71	0	7.93e-07	4.13	69.98
NaN	NaN	NaN	NaN	NaN	NaN	1xCarbamidomethyl [C6];1xPhospho [S10(100)]	NaN	1	NaN	LVDVICEKMSESLDTADPAVTGAK	FALSE	High	P63011 1xPhospho [S188(100)]	0	2.05e-05	0	1	1	2	P63011	Ras-related protein Rab-3A OS=Mus musculus GN=Rab3a PE=1 SV=1	P63011 [179-202]	1	2629.21	0					NoQuanValues	High	3	877.077	1.23	0	1.04e-06	3.65
-2.34731	-1.52128	NaN	-4.53524	-0.756304	-1.6911	1xCarbamidomethyl [C6];1xOxidation [M9];1xPhospho [S/T]	0.0914959	1	-0.196729	LVDVICEKMSESLDTADPAVTGAK	FALSE	High		-0.393256	0.00690743	0.000290594	1	1	3	P63011	Ras-related protein Rab-3A OS=Mus musculus GN=Rab3a PE=1 SV=1	P63011 [179-202]	1	2645.21	0	1.74791e+06	2.12157e+06	36.1	88.29		High	3	882.404	-3.87	0.000251	0.002593	2.66	92.9
NaN	-2.09144	-1.0479	0.237092	-0.980682	-1.387		0.48195	0.887876	0.692944	STAGDTHLGGEDFDNR	FALSE	High		0.859472	0.00293658	0.000290594	1	2	2	P63017	Heat shock cognate 71 kDa protein OS=Mus musculus GN=Hspa8 PE=1 SV=1	P63017 [221-236]	0	1691.73	0	1.42789e+06	3.27041e+06	9.61	40.89		High	3	564.581	1.03	4.46e-05	0.0001365	2.46	43.34
-3.63456	-2.70084	-2.15885	-1.02462	-2.93319	-3.48238		0.152457	1	0.258256	DAGTIAGLNVLR	FALSE	High		0.351356	0.000435766	0	1	1	2	P63017	Heat shock cognate 71 kDa protein OS=Mus musculus GN=Hspa8 PE=1 SV=1	P63017 [160-171]	0	1199.67	0	617599	844967	33.6	73.9		High	2	600.342	2.22	0	2.37e-05	2.53	95.81
2.37534	2.84063	0.218496	3.06562	3.60217	3.06582	2xPhospho [T13(100);Y15(100)]	0.800585	0.660026	1.07967	VADPDHDHTGFLTEYVATR	FALSE	High	P63085 2xPhospho [T183(100);Y185(100)]	1.43304	6.12e-08	0	1	1	18	P63085	Mitogen-activated protein kinase 1 OS=Mus musculus GN=Mapk1 PE=1 SV=3	P63085 [171-189]	0	2303.94	0	3.55477e+07	5.73632e+07	79.28	33.04		High	3	768.651	0.56	0	2.58e-09	7.43	84.95
2.56235	2.80644	-0.0325165	2.76864	3.17417	1.86061	1xPhospho [T13(100)]	0.344893	0.949563	0.552712	VADPDHDHTGFLTEYVATR	FALSE	High	P63085 1xPhospho [T183(100)]	0.82238	3.6e-09	0	1	1	23	P63085	Mitogen-activated protein kinase 1 OS=Mus musculus GN=Mapk1 PE=1 SV=3	P63085 [171-189]	0	2223.97	0	40467559	3.23651e+07	79.18	45.49		High	3	741.997	2.86	0	1.39e-10	5.76	91.82
NaN	-1.21241	-0.904753	-1.03404	-1.70713	-1.57061		0.550859	0.986747	-0.479998	DNLTLWTSDTQGDEAEAGEGGEN	FALSE	High		-0.378684	0.0915478	0.00326409	1	1	1	P63101	14-3-3 protein zeta/delta OS=Mus musculus GN=Ywhaz PE=1 SV=1	P63101 [223-245]	0	2409	0	2.03492e+06	2306368	44.17	8.83		High	2	1205.01	3.28	0.0009587	0.01057	1.19	103.72
0.122969	1.23722	-3.64596	1.24526	2.11261	1.15951	1xPhospho [S1(99.5)]	0.683631	0.670186	1.12907	SPTSPVPVPVM	FALSE	High	P63318 1xPhospho [S687(99.5)]	2.26772	0.0475511	0.00211746	1	1	8	P63318	Protein kinase C gamma type OS=Mus musculus GN=Prkcg PE=1 SV=1	P63318 [687-697]	0	1190.55	0	7.46069e+06	1.53031e+07	98.58	47.83		High	2	595.78	0.59	0.0004345	0.004832	2.06	108.52
2.14	3.06359	-1.10189	3.10866	3.42594	3.09235	1xOxidation [M11];1xPhospho [S1(100)]	0.657734	0.672553	1.0419	SPTSPVPVPVM	FALSE	High	P63318 1xPhospho [S687(100)]	1.84175	0.000794329	0	1	1	20	P63318	Protein kinase C gamma type OS=Mus musculus GN=Prkcg PE=1 SV=1	P63318 [687-697]	0	1206.55	0	30197187	58427955	92.93	25.46		High	2	603.779	2.07	4.46e-05	0.0001362	3.35	90.11
-1.64667	-0.588785	NaN	-0.718692	0.0972824	-0.0662289	1xOxidation [M11];2xPhospho [S1(99.7);T/S]	0.746774	0.790882	0.880679	SPTSPVPVPVM	FALSE	High	P63318 2xPhospho [S687(99.7);T/S]	0.888514	0.0194729	0.000290594	1	1	7	P63318	Protein kinase C gamma type OS=Mus musculus GN=Prkcg PE=1 SV=1	P63318 [687-697]	0	1286.51	0	3.07844e+06	6543249	46.49	40.83		High	2	643.763	3.34	8.88e-05	0.001392	2.83	102.63
-2.54406	-0.715111	-6.46685	-2.71388	-0.981592	-1.79204	1xCarbamidomethyl [C13];1xPhospho [S/T/Y]	0.328641	0.902986	0.62269	ENVFPGSTTRTFCGTPDYIAPEIIAYQPYGK	FALSE	High		1.41283	2.54e-05	0	1	1	3	P63318	Protein kinase C gamma type OS=Mus musculus GN=Prkcg PE=1 SV=1	P63318 [504-534]	1	3572.64	0	1.17469e+06	1.97821e+06	117.43	63.93		High	3	1191.56	2.98	0	1.3e-06	4.1	112.56
-4.36885	-0.801672	NaN	-1.32571	-1.46793	-1.81085	1xPhospho [S1(100)]	0.30893	0.944834	0.57016	SGENFDKFFTR	FALSE	High	P63318 1xPhospho [S639(100)]	1.05043	0.0085197	0.000290594	1	1	1	P63318	Protein kinase C gamma type OS=Mus musculus GN=Prkcg PE=1 SV=1	P63318 [639-649]	1	1427.6	0	1.11316e+06	1952590	118.37	11.56		High	2	714.304	1.23	4.46e-05	0.000413	2.16	93.09
-3.46221	-1.98903	-1.90325	-3.35728	-0.937788	-0.741705	2xPhospho [S1(99.7);T/S]	0.32309	0.959226	0.521469	SPTSPVPVPVM	FALSE	High	P63318 2xPhospho [S687(99.7);T/S]	0.772576	0.0485093	0.00211746	1	1	4	P63318	Protein kinase C gamma type OS=Mus musculus GN=Prkcg PE=1 SV=1	P63318 [687-697]	0	1270.52	0	737308	3.3691e+06	55.81	72.73		High	2	635.764	0.92	0.0004345	0.004951	2.19	121.88
2.3447	2.96738	3.63053	2.87005	3.64318	3.83313	1xOxidation [M1];3xPhospho [S10(100);S12(100);S14(100)]	0.420966	0.979458	0.480461	MGPSSSPIPSPSPSPTDSKR	FALSE	High	P63318 3xPhospho [S326(100);S328(100);S330(100)]	0.467914	2.59e-07	0	1	1	51	P63318	Protein kinase C gamma type OS=Mus musculus GN=Prkcg PE=1 SV=1	P63318 [317-336]	1	2267.87	0	34800529	8.06346e+07	23.8	45.84		High	3	756.629	1.13	0	1.15e-08	7.42	66.22
0.41061	1.62016	2.35015	1.94883	1.30939	1.21599	1xPhospho [S3(100)]	0.0169012	0.988791	0.0279964	RGSDELYAIK	FALSE	High	P63318 1xPhospho [S373(100)]	0.0310946	0.000260824	0	1	1	11	P63318	Protein kinase C gamma type OS=Mus musculus GN=Prkcg PE=1 SV=1	P63318 [371-380]	1	1231.57	0	14062154	15994924	37.97	8.21		High	2	616.291	2.56	0	2.8e-05	3.92	52.05
2.19968	2.99618	3.67583	2.91974	3.33191	2.70836	1xOxidation [M1];2xPhospho [S12(100);S14(100)]	0.0211478	0.991265	0.0305346	MGPSSSPIPSPSPSPTDSKR	FALSE	High	P63318 2xPhospho [S328(100);S330(100)]	0.0294415	1.73e-07	0	1	1	40	P63318	Protein kinase C gamma type OS=Mus musculus GN=Prkcg PE=1 SV=1	P63318 [317-336]	1	2187.9	0	3.52467e+07	44774247	27.58	30.66		High	3	729.973	0.57	0	7.55e-09	6.49	59.76
-2.53829	-0.1933	-0.300707	-1.08976	-0.85323	-1.39841	1xPhospho [S4(99.3)]	0.0451043	0.995252	-0.0804608	APTSDEIHITVGEAR	FALSE	High	P63318 1xPhospho [S170(99.3)]	-0.103031	0.00174995	0	1	1	6	P63318	Protein kinase C gamma type OS=Mus musculus GN=Prkcg PE=1 SV=1	P63318 [167-181]	0	1675.77	0	2.23905e+06	2.59877e+06	77.75	24.74		High	3	559.263	2.88	0	8.85e-05	2.68	71.88
3.44555	4.54444	5.15294	4.57117	3.71188	3.51859	1xOxidation [M1];1xPhospho [S14(99.6)]	0.305989	0.99806	-0.408236	MGPSSSPIPSPSPSPTDSKR	FALSE	High	P63318 1xPhospho [S330(99.6)]	-0.447099	2.13e-09	0	1	1	34	P63318	Protein kinase C gamma type OS=Mus musculus GN=Prkcg PE=1 SV=1	P63318 [317-336]	1	2107.94	0	98123488	8.45675e+07	36.64	19.96		High	3	703.318	0.83	0	1.58e-10	6.82	52.37
NaN	-0.725771	NaN	-0.592523	1.89284	2.34046	3xPhospho [S10(100);S12(100);S14(100)]	NaN	1	NaN	MGPSSSPIPSPSPSPTDSKR	FALSE	High	P63318 3xPhospho [S326(100);S328(100);S330(100)]	0	7.19e-05	0	1	1	11	P63318	Protein kinase C gamma type OS=Mus musculus GN=Prkcg PE=1 SV=1	P63318 [317-336]	1	2251.87	0	3.93876e+06	23967289		77.85		High	3	751.298	1.67	0	3.79e-06	4.98	69.51
0.759691	1.5929	2.41447	1.12394	2.29703	2.04641	2xPhospho [S12(100);S14(100)]	0.145487	1	0.212961	MGPSSSPIPSPSPSPTDSKR	FALSE	High	P63318 2xPhospho [S328(100);S330(100)]	0.23344	1.37e-05	0	1	1	21	P63318	Protein kinase C gamma type OS=Mus musculus GN=Prkcg PE=1 SV=1	P63318 [317-336]	1	2171.91	0	14703223	2.82982e+07	26.5	48.93		High	3	724.641	-0.14	0	6.88e-07	5.43	69.49
NaN	NaN	NaN	NaN	NaN	NaN	1xOxidation [M1];1xPhospho [S/T]	NaN	1	NaN	MGPSSSPIPSPSPSPTDSK	FALSE	High		0	0.00126687	0	1	1	1	P63318	Protein kinase C gamma type OS=Mus musculus GN=Prkcg PE=1 SV=1	P63318 [317-335]	0	1951.84	0					NoQuanValues	High	2	976.42	-1.23	0	6.65e-05	3.18
1.55776	3.15675	3.35817	1.45383	2.89505	2.3236	1xPhospho [S14(99.6)]	0.263392	1	-0.386666	MGPSSSPIPSPSPSPTDSKR	FALSE	High	P63318 1xPhospho [S330(99.6)]	-0.466732	1.21e-08	0	1	1	20	P63318	Protein kinase C gamma type OS=Mus musculus GN=Prkcg PE=1 SV=1	P63318 [317-336]	1	2091.94	0	2.8281e+07	3.42929e+07	56.23	55.51		High	3	697.987	2.72	0	2.04e-09	6.55	61.53
-2.31021	1.1217	-1.33323	NaN	NaN	NaN	1xPhospho [T15(100)]	NaN	1	NaN	LVLASIDQADFQGFTYVNPDFVHPDAR	FALSE	High	P63318 1xPhospho [T674(100)]	0	6.81e-06	0	1	1	3	P63318	Protein kinase C gamma type OS=Mus musculus GN=Prkcg PE=1 SV=1	P63318 [660-686]	0	3115.46	0	1.3814e+06		134.6			High	3	1039.16	-0.26	0	3.34e-07	4.21	115.82
NaN	-2.95401	NaN	-1.96737	-3.31521	NaN	1xCarbamidomethyl [C11]	NaN	1	NaN	DVIVQDDDVDCTLVEKR	FALSE	High		0	2.97e-06	0	1	1	2	P63318	Protein kinase C gamma type OS=Mus musculus GN=Prkcg PE=1 SV=1	P63318 [385-401]	1	2018.97	0	840605	887397		42.98		High	3	673.665	4.55	0	1.41e-07	3.8	78.23
-2.08274	1.75661	-1.10486	NaN	NaN	NaN	2xPhospho [T6(98.3);T25(100)]	NaN	1	NaN	AAPALTPPDRLVLASIDQADFQGFTYVNPDFVHPDAR	FALSE	High	P63318 2xPhospho [T655(98.3);T674(100)]	0	0.00126039	0	1	1	2	P63318	Protein kinase C gamma type OS=Mus musculus GN=Prkcg PE=1 SV=1	P63318 [650-686]	1	4184.95	0	1.61731e+06		142.98			High	4	1046.99	0.57	0	6.62e-05	3.21	121.27
7.26461	8.64397	9.02737	8.63704	8.2645	8.38727	1xPhospho [T6(100)]	0.0756791	1	0.112409	AAPALTPPDR	FALSE	High	P63318 1xPhospho [T655(100)]	0.117621	0.00349542	0.000290594	1	1	83	P63318	Protein kinase C gamma type OS=Mus musculus GN=Prkcg PE=1 SV=1	P63318 [650-659]	0	1088.51	0	1439113870	1984631792	47.56	10.25		High	3	363.51	0.46	4.46e-05	0.0006711	3.23	51.96
[truncated: 2,642 more rows]

## Sheet: Supplementarty Table 2
Supplementary Table 2. Sites phosphorylated following b-AR activation. Peptide sequences (A) and modified sites (B) for PSD proteins (C,D) phosphorylated following b-adrenergic receptor activation.
[truncated: 183 more rows]

[truncated: 7 more sheets: Supplementary Table 3, Supplementary Table 4, Supplementary Table 5, Supplementary Table 6, Supplementary Table 7, Supplementary Table 8, Supplementary Table 9]
