# Supplementary material for: Functional and phosphoproteomic analysis of β-adrenergic receptor signaling at excitatory synapses in the CA1 region of the ventral hippocampus
Source: Sci Rep. 2023 May 9;13:7493. doi: 10.1038/s41598-023-34401-7 (PMC10170123; doi:10.1038/s41598-023-34401-7)
Supplement: Supplementary file 2 — Supplementary Table 10. [file 41598_2023_34401_MOESM2_ESM.xlsx]

## Sheet: Figure 1A & B
Supplementary Table 10. Results from all electrophysiological experiments. Worksheets provide datasets for results shown in figures 1 – 3. Values correspond to the slopes of field excitatory postsynaptic potentials (fEPSPs) normalized to baseline. For each experiment, the average fEPSP slopes over the last five minutes of experiments was used for statistical tests.
	30sec TPS Ventral																30sec TPS Dorsal
Time	fEPSP Slopes												mean	sem		Time	fEPSP Slopes (% Baseline)													mean	sem
-19.9999	99.3684	104.91	94.1443	97.6354	99.518	100.001	97.5007	100.676	92.054	105.908	97.5283		99.0222	1.22458		-19.9999	86.9636	96.0202	91.7687	98.6402	100.623	100.953	97.221	99.6382	100.289	105.936	105.528	111.363		99.5786	1.86146
-19.1666	100.252	104.083	98.8918	100.609	94.7636	99.1552	103.039	96.4007	96.807	110.207	98.2429		100.223	1.29886		-19.1666	93.612	93.737	93.1695	102.105	99.3645	96.4778	97.5911	103.98	99.6583	102.554	105.911	107.483		99.637	1.4077
-18.3333	103.024	102.534	103.521	100.756	91.9309	102.493	98.7547	98.0911	100.105	92.6621	95.0827		98.9959	1.25047		-18.3333	99.3803	93.0963	98.0384	102.82	101.663	100.447	99.0711	100.781	96.5046	102.037	105.637	106.57		100.504	1.07503
-17.4999	101.29	100.947	96.7077	96.9286	96.7523	100.988	98.3367	102.541	100.008	102.015	96.9677		99.4075	0.693974		-17.4999	95.6561	97.7368	96.3916	101.345	103.623	99.6329	97.8686	103.295	98.3968	106.294	103.228	105.429		100.741	1.04069
-16.6666	101.737	94.5127	99.1276	97.4997	96.1924	99.4721	96.5601	98.5137	101.075	95.7412	100.91		98.3038	0.722591		-16.6666	99.3279	96.3734	93.3282	98.7171	100.106	98.1432	99.0711	98.724	95.2431	105.936	101.64	104.288		99.2415	1.02154
-15.8333	100.037	99.7636	98.1791	103.945	100.939	98.1005	107.324	103.585	105.925	99.9897	95.1382		101.175	1.10153		-15.8333	99.1486	98.2214	96.3321	101.011	102.987	100.099	98.5161	102.152	96.5046	106.373	107.809	100.523		100.806	1.03139
-14.9999	99.103	101.799	100.004	106.45	97.0781	100.964	100.949	100.03	102.627	92.4297	97.3559		99.8901	1.07483		-14.9999	99.7334	97.63	95.5345	100.386	99.0996	97.7852	98.8861	103.066	97.7661	103.27	104.396	103.033		100.049	0.80866
-14.1666	104.446	97.9084	99.0866	103.334	98.9331	97.7311	97.0826	101.671	101.948	103.235	104.286		100.878	0.841132		-14.1666	98.0561	100.266	98.1813	99.6671	101.345	100.158	102.031	103.066	91.4586	98.616	105.674	107.027		100.462	1.15635
-13.3333	100.064	97.8412	98.3278	103.606	99.8188	94.1263	97.6052	101.745	99.5231	102.538	103.233		99.8571	0.856382		-13.3333	100.045	96.127	95.7012	102.024	100.338	99.5933	99.7186	100.324	93.3508	104.185	103.502	101.55		99.7049	0.926831
-12.5	102.164	98.2274	101.25	99.8686	99.1922	99.1997	98.0232	89.0178	98.8441	98.1603	102.789		98.7942	1.0943		-12.5	95.2009	99.9625	102.427	98.3236	98.0602	101.028	99.4411	98.7241	102.181	96.7861	98.9757	103.604		99.5596	0.703296
-11.6666	98.8577	97.4215	100.317	104.431	103.078	99.7338	98.6502	101.397	100.881	98.6459	102.401		100.529	0.648834		-11.6666	97.703	98.0489	99.2924	97.5591	97.3715	99.4475	98.7936	98.4955	99.0276	100.247	99.5779	95.9589		98.4602	0.34311
-10.8333	101.798	101.69	96.8974	94.7632	99.4261	96.6549	103.875	101.149	97.7771	97.2516	103.732		99.5467	0.930081		-10.8333	100.078	101.014	100.185	98.9704	101.345	101.718	99.2561	98.724	102.181	101.241	100.198	98.8114		100.31	0.344504
-9.99996	101.781	100.872	99.83	101.565	107.464	95.1053	97.2916	104.654	100.299	89.8735	99.397		99.8302	1.40699		-9.99996	99.7224	99.519	101.142	99.5811	100.179	95.4752	97.5911	103.98	102.812	100.605	101.275	99.6102		100.124	0.638444
-9.16663	100.783	99.5999	100.496	102.826	96.6186	100.901	99.6952	100.254	100.687	101.26	97.744		100.079	0.508908		-9.16663	101.435	101.934	100.114	99.9747	98.1132	101.092	99.6261	101.009	106.597	92.4102	101.823	99.6102		100.312	0.934017
-8.3333	100.319	100.452	102.46	99.0827	105.075	98.0635	101.89	106.742	102.53	102.654	102.789		102.005	0.755112		-8.3333	98.0782	100.751	102.003	99.0971	97.3186	103.457	95.371	96.8958	93.9816	93.9219	100.363	95.2743		98.0426	0.908457
-7.49997	100.037	100.473	98.8867	95.4869	103.955	98.3697	100.636	99.2346	101.172	97.2764	100.953		99.68	0.672155		-7.49997	100.715	103.617	100.773	98.8302	101.769	100.734	100.274	93.4679	101.551	97.9397	97.6981	96.7576		99.5105	0.786047
-6.66664	100.605	99.7006	98.8098	99.2128	99.6183	97.1525	100.74	94.5115	98.6501	100.023	100.011		99.0031	0.541964		-6.66664	98.503	103.223	103.324	98.9569	101.239	101.527	94.631	102.609	104.074	98.0988	96.7125	98.8115		100.142	0.854808
-5.83331	99.0492	96.3008	100.466	98.2516	98.7159	97.286	100.531	99.8063	102.045	98.704	101.569		99.3387	0.528382		-5.83331	100.335	103.741	102.296	101.282	100.497	102.409	105.269	93.2394	108.489	95.7518	99.1034	95.3884		100.65	1.25422
-4.99998	99.0459	104.049	104.301	99.4955	100.003	97.7702	103.248	105.449	100.881	100.629	101.237		101.464	0.740918		-4.99998	102.608	103.297	104.888	99.3459	100.02	98.5618	97.7761	92.3253	102.181	97.7408	96.2197	98.5832		99.4623	0.99466
-4.16665	101.062	97.1738	99.3891	95.0798	100.763	95.9429	98.2322	99.3589	98.9411	103.642	98.8528		98.9489	0.72503		-4.16665	105.609	103.1	101.931	98.2376	100.57	99.4166	98.0536	103.98	102.812	104.981	92.168	92.1936		100.254	1.29809
-3.33332	95.4405	95.1591	99.3378	98.3251	101.691	102.315	95.8286	101.273	99.2321	100.374	97.633		98.7826	0.767133		-3.33332	103.648	102.057	101.435	99.0609	98.0602	103.136	104.991	95.9817	100.289	106.373	95.7087	94.1333		100.406	1.12376
-2.49999	97.1743	101.01	102.578	100.524	101.198	99.6002	97.2916	97.7431	97.4861	100.621	103.565		99.8902	0.669014		-2.49999	106.608	104.455	104.681	100.043	99.5638	97.5229	105.731	102.381	106.597	94.9959	97.2783	95.9589		101.318	1.2362
-1.66666	98.0681	99.3942	104.152	99.9025	100.939	98.3986	98.5457	97.5939	94.479	99.0736	98.0211		98.9607	0.71395		-1.66666	105.093	101.884	105.078	103.584	99.8614	100.011	105.731	104.437	96.5046	96.8258	95.3254	103.147		101.457	1.06337
-0.83333	97.1272	103.462	99.2148	102.481	105.142	100.32	103.144	101.994	99.4261	97.0192	100.904		100.93	0.785747		-0.83333	103.516	101.638	104.959	100.92	101.908	100.18	103.881	97.5814	100.92	94.081	96.749	100.181		100.543	0.904588
0	97.3658	100.716	103.624	97.9407	101.198	97.0635	102.726	97.2459	98.6501	107.186	98.7419		100.223	0.97417		0	109.223	102.55	107.026	99.5178	100.305	100.89	100.829	100.781	100.92	98.7353	93.0258	96.073		100.823	1.23623
0.5	152.058	121.603	129.471	118.294	148.174	111.409	136.584	119.753	145.443	114.192	125.631		129.329	4.28651		0.5	100.266	53.5992	48.2534	74.0367	57.9038	31.0809	94.849	71.3007	114.586	103.117	80.9801	95.6166		77.1324	7.38824
1.33333	128.232	100.423	116.877	92.2925	115.536	131.683	96.6646	100.577	117.197	85.3421	122.416		109.749	4.63743		1.33333	131.513	134.45	92.5901	98.5271	132.866	83.1441	118.834	142.601	105.966	102.378	140.114	140.686		118.639	6.09742
2.16666	129.986	106.148	115.631	101.7	111.968	110.834	101.681	98.9069	122.9	80.0554	123.802		109.419	4.22285		2.16666	139.091	152.379	106.451	116.087	149.395	109.4	126.465	150.28	119.212	117.58	164.807	160.426		134.298	5.99378
2.99999	130.06	100.821	117.62	96.1823	111.576	115.353	97.6051	91.2853	122.357	93.6497	115.818		108.393	3.92675		2.99999	151.519	166.522	110.022	123.022	159.143	133.749	134.097	155.216	135.191	119.683	171.432	173.433		144.419	6.15599
3.83332	128.144	101.816	116.831	98.9527	110.723	115.944	98.0232	99.8118	118.283	101.353	113.212		109.372	3.01112		3.83332	146.161	180.328	109.681	127.772	161.95	152.319	129.191	154.668	126.781	123.405	178.222	182.105		147.715	7.10754
4.66665	126.216	97.2745	113.114	102.763	110.397	115.173	97.8141	108.269	119.641	102.713	115.984		109.942	2.77521		4.66665	139.852	189.88	107.737	125.831	167.937	167.466	135.732	157.959	143.811	127.894	185.285	184.615		152.833	7.70248
5.49998	121.411	96.3973	111.196	101.706	106.253	109.422	104.293	104.023	118.555	97.2749	111.993		107.502	2.40941		5.49998	143.072	195.646	114.915	129.351	172.917	173.245	135.732	150.828	140.867	131.105	185.833	189.293		155.234	7.78418
6.33331	119.586	97.8664	110.207	105.596	108.676	114.66	100.009	92.2598	119.37	98.9365	108.832		106.909	2.70188		6.33331	141.858	195.219	116.431	132.101	168.255	177.172	136.822	161.249	146.965	136.675	182.657	203.328		158.228	7.88883
7.16664	118.017	100.922	105.398	103.86	106.504	111.425	100.531	98.2109	115.024	99.5406	108.888		106.211	1.96885		7.16664	145.265	202.512	116.328	135.285	169.42	186.541	141.183	157.41	144.021	134.941	186.599	193.515		159.418	7.98029
7.99997	119.351	99.7426	109.351	104.448	109.562	112.914	93.1115	94.1043	119.098	95.1602	108.001		105.895	2.84778		7.99997	146.721	202.586	122.57	134.209	166.083	183.792	144.999	155.216	145.283	134.799	188.132	196.482		160.073	7.7269
8.8333	117.063	102.123	110.186	102.961	110.924	111.656	93.1115	95.914	108.234	85.6442	110.717		104.412	2.86375		8.8333	146.622	202.66	115.661	135.778	163.911	187.719	132.462	163.992	138.134	130.651	188.516	201.16		158.939	8.6789
9.66663	116.253	101.065	106.095	103.532	107.515	102.772	103.144	103.431	108.777	95.7644	109.997		105.304	1.61294		9.66663	148.777	206.898	128.522	134.439	166.347	188.393	137.367	161.798	146.754	136.788	190.76	189.636		161.373	7.71046
10.5	116.522	104.448	105.085	104.216	106.153	100.282	101.785	104.649	113.937	95.6134	110.773		105.769	1.8154		10.5	147.646	205.781	129.102	131.241	172.546	189.346	140.093	158.507	143.811	135.197	189.939	191.69		161.242	7.88497
11.3333	124.499	105.199	111.945	110.402	108.743	100.744	104.816	102.317	104.703	115.401	107.945		108.792	2.03549		11.3333	146.012	204.886	126.391	138.651	167.354	189.739	137.913	150.28	145.283	132.839	187.53	186.213		159.424	7.64354
12.1666	117.614	101.455	105.075	100.4	108.208	105.494	99.5907	94.0347	109.049	99.3895	106.559		104.261	1.90015		12.1666	150.658	201.51	128.03	136.403	164.07	186.766	134.642	151.377	138.555	140.113	189.611	186.555		159.024	7.41904
13	119.274	100.96	109.115	108.937	110.08	99.8965	103.353	99.4289	100.629	100.598	106.448		105.338	1.85232		13	142.617	198.036	131.923	134.67	165.288	183.175	134.642	144.795	144.231	135.311	184.245	193.629		157.714	7.3507
13.8333	118.249	105.506	100.686	109.938	106.178	108.575	106.279	103.605	107.962	102.259	108.943		107.107	1.41266		13.8333	147.8	202.159	132.046	133.44	166.824	181.099	142.819	151.377	154.744	134.004	189.337	184.958		160.05	6.9964
14.6666	117.254	104.91	105.203	108.943	108.785	100.333	105.861	100.473	109.863	94.556	105.506		105.608	1.78892		14.6666	147.67	198.89	131.24	136.525	154.692	179.528	131.371	148.635	140.237	129.088	182.547	186.555		155.582	7.13847
15.4999	118.38	101.451	109.038	109.904	108.785	106.29	103.666	94.6959	109.049	97.4259	108.555		106.113	1.97413		15.4999	145.698	194.644	133.848	137.565	158.931	176.835	131.371	149.732	144.862	137.641	184.3	180.85		156.356	6.39402
16.3333	115.316	103.42	106.772	106.868	104.74	90.679	109.518	98.2805	100.901	106.036	102.956		104.135	1.90714		16.3333	150.76	196.722	129.875	137.66	157.712	177.004	133.552	153.022	147.595	133.833	182.602	183.588		156.994	6.55999
17.1666	117.049	108.121	110.038	111.069	108.96	98.3817	104.816	91.2853	100.901	98.9365	108.555		105.283	2.19518		17.1666	153.45	195.515	134.153	137.841	160.573	174.143	131.371	150.28	141.078	135.794	178.331	180.28		156.067	6.20569
17.9999	113.857	108.15	103.983	109.848	105.785	98.9209	106.488	104.336	100.086	99.2385	104.896		105.053	1.3832		17.9999	156.619	196.845	135.784	133.77	159.884	172.403	129.736	157.959	148.647	138.351	182	164.191		156.349	5.93944
18.8333	116.233	107.235	106.413	104.951	105.142	94.0938	106.592	99.2897	103.617	103.317	106.337		104.838	1.63353		18.8333	151.428	197.699	130.482	137.782	152.52	173.694	128.101	153.022	147.175	134.401	180.029	175.487		155.152	6.36519
19.6666	116.851	112.721	109.986	108.858	109.278	97.5087	109.309	100.891	100.357	98.3322	105.506		106.327	1.89876		19.6666	149.695	194.603	126.788	136.005	155.593	176.892	127.01	153.022	138.555	137.868	177.784	175.715		154.128	6.4686
20.4999	117.815	112.024	113.027	107.75	108.141	102.823	99.6952	95.0787	98.7277	93.8008	107.28		105.106	2.32883		20.4999	148.253	191.589	133.848	137.43	150.031	176.274	131.916	154.119	146.965	131.503	176.087	175.487		154.458	5.92175
21.3332	114.583	109.674	107.874	105.856	111.868	97.6884	107.637	96.6796	98.1845	97.728	104.951		104.793	1.90298		21.3332	153.825	192.032	138.732	136.009	148.918	171.281	129.191	138.214	140.867	138.323	177.893	166.816		152.675	5.72391
22.1666	118.289	106.181	107.592	109.005	108.342	92.8871	109.205	101.169	100.086	107.848	103.066		105.788	1.95442		22.1666	155.593	194.192	141.28	142.202	144.521	169.542	131.371	142.053	146.334	137.982	175.101	176.514		154.724	5.61813
22.9999	124.022	109.178	107.29	116.479	110.849	91.552	106.383	93.8955	101.444	90.6288	103.787		105.046	3.12934		22.9999	148.468	195.096	139.736	137.267	142.137	170.664	122.104	149.183	143.601	129.827	175.922	168.071		151.84	6.14037
23.8332	115.295	106.463	104.526	113.98	104.999	97.0979	112.967	97.6192	98.7277	87.7589	100.461		103.627	2.53316		23.8332	152.744	192.123	140.947	135.195	145.686	175.096	115.018	155.216	146.544	128.747	174.991	167.843		152.512	6.3444
24.6666	115.739	113.086	108.658	108.174	112.185	108.677	106.279	92.8166	95.1969	89.5714	100.849		104.658	2.64486		24.6666	159.116	189.856	136.836	138.524	148.547	176.835	119.379	155.216	145.703	136.334	170.502	171.836		154.057	5.88305
25.4999	114.67	115.235	110.186	111.041	105.802	97.8425	107.428	97.3408	96.5549	110.567	101.403		106.188	2.08416		25.4999	157.389	189.026	144.443	138.19	146.11	175.938	119.379	146.441	138.765	134.316	175.648	166.473		152.676	5.90435
26.3332	113.34	109.455	107.29	110.481	114.784	97.6627	101.785	96.0532	94.1105	107.395	103.51		105.079	2.11295		26.3332	152.371	195.17	141.585	137.633	148.6	173.638	121.014	141.504	142.549	126.303	170.94	164.534		151.32	6.14752
27.1666	114.62	117.002	109.402	111.176	108.843	89.9601	108.473	95.8792	93.2956	95.1602	105.007		104.438	2.79721		27.1666	159.668	190.784	140.665	136.774	148.759	173.469	115.563	143.15	145.493	124.172	173.458	165.104		151.422	6.30392
27.9999	112.933	108.351	108.505	112.019	106.228	94.9412	106.801	91.7378	97.0981	99.8427	105.34		103.981	2.1219		27.9999	159.991	197.658	143.411	140.438	151.779	177.845	118.834	161.249	150.749	131.929	169.954	167.272		155.926	6.14509
28.8332	115.951	115.076	110.571	114.472	106.537	98.0992	107.951	94.8351	101.444	84.1337	106.504		105.052	2.9457		28.8332	169.342	191.145	143.558	138.841	144.309	174.872	113.928	144.795	146.544	133.265	172.692	161.111		152.867	6.18167
29.6666	114.882	111.516	110.309	114.065	108.985	91.8858	104.398	97.9325	93.2956	103.77	107.28		105.302	2.39576		29.6666	152.346	191.704	137.855	133.747	148.759	173.301	119.379	140.408	141.078	128.122	168.64	158.943		149.523	5.97561
30.4999	112.829	112.41	107.126	115.173	103.479	95.6087	110.981	92.7122	94.9253	100.598	102.734		104.416	2.3813		30.4999	156.595	192.533	144.482	136.14	152.203	167.13	117.744	143.15	143.601	128.434	164.315	161.795		150.677	5.71107
31.3332	112.732	109.103	106.182	111.843	109.027	92.4763	113.698	94.0695	94.9253	94.556	101.791		103.673	2.51278		31.3332	167.182	192.739	146.502	136.163	143.091	173.694	118.834	141.504	144.021	136.817	165.245	159.399		152.099	5.80986
32.1665	114.946	112.217	105.623	112.239	110.431	96.7898	110.459	91.8422	103.073	103.77	99.1854		105.507	2.21532		32.1665	164.366	192.821	150.982	136.262	150.825	171.113	117.744	143.698	141.288	122.581	165.41	160.312		151.45	6.09431
32.9999	120.829	115	108.802	113.115	102.334	101.848	105.234	94.8351	100.629	92.4414	98.4647		104.867	2.64687		32.9999	160.051	193.478	143.153	134.548	143.356	162.249	119.379	144.247	149.488	128.377	170.556	165.789		151.223	5.87988
33.8332	112.543	114.354	104.142	111.679	108.308	99.5114	110.981	91.4941	94.6537	100.9	103.732		104.754	2.28394		33.8332	165.4	190.882	145.947	135.037	144.468	174.086	120.469	146.441	142.76	126.303	162.672	162.48		151.412	5.87156
34.6665	116.747	112.859	106.654	110.747	104.139	91.8344	106.279	96.7144	96.0117	101.655	100.96		104.055	2.29297		34.6665	163.353	190.702	144.788	136.851	145.051	167.803	116.653	144.247	148.647	124.684	160.975	158.258		150.168	5.74233
35.4999	114.805	112.083	115.344	114.976	107.314	98.1249	107.846	96.436	94.3821	97.2749	98.2983		105.171	2.52961		35.4999	158.733	186.283	146.193	135.693	150.295	171.618	123.195	135.471	149.277	131.446	159.277	157.573		150.421	5.14561
36.3332	112.893	112.939	105.675	115.869	102.468	97.1749	116.834	89.4408	97.0981	105.885	101.348		105.238	2.64509		36.3332	164.076	189.297	151.145	135.584	145.898	171.898	117.198	138.762	142.129	120.052	158.073	155.177		149.108	5.96161
37.1665	116.061	112.196	103.209	115.982	108.359	95.1466	106.801	96.1576	92.7524	104.827	98.8528		104.577	2.47461		37.1665	166.062	185.872	150.994	136.923	156.229	168.14	121.559	147.538	147.385	128.576	162.07	155.177		152.21	5.13401
37.9999	112.295	110.882	112.181	112.584	109.787	91.1155	107.846	93.095	92.7524	102.41	99.629		104.053	2.59037		37.9999	167.924	186.398	145.879	140.836	153.58	168.14	114.473	144.247	139.396	130.48	158.62	151.412		150.115	5.47295
38.8332	115.759	112.847	105.793	114.8	105.016	95.9168	107.951	93.5474	101.444	110.114	100.516		105.791	2.23281		38.8332	169.682	186.226	145.978	138.384	151.673	164.325	116.108	155.765	142.97	126.587	157.799	156.318		150.985	5.45458
39.6665	112.587	113.791	109.197	119.742	108.793	93.6831	109.309	87.9792	94.3821	121.896	99.3517		106.428	3.34146		39.6665	160.065	183.367	148.605	138.361	147.858	166.008	115.563	148.086	149.277	127.212	158.018	157.003		149.952	5.10167
40.4998	113.881	108.452	104.306	115.869	108.317	100.205	112.026	94.1739	95.1969	104.827	102.789		105.458	2.15043		40.4998	170.821	188.772	149.268	138.275	141.13	163.651	115.563	157.959	149.067	131.219	158.894	156.204		151.735	5.52136
41.3332	111.29	110.975	105.193	120.782	107.155	97.0209	112.549	84.847	95.1969	103.921	99.4072		104.394	2.9853		41.3332	169.999	182.464	146.256	139.578	148.176	167.522	120.469	145.892	147.806	131.162	154.459	155.52		150.775	4.90718
42.1665	114.885	112.826	108.587	118.515	105.927	95.1466	112.549	83.803	88.95	99.2385	99.0191		103.586	3.38889		42.1665	173.18	183.737	148.439	142.075	143.197	164.1	118.289	146.989	147.595	128.52	153.254	151.754		150.094	5.13547
42.9998	110.04	116.675	108.838	116.649	104.849	89.2155	111.713	85.8563	95.7401	105.734	106.227		104.685	3.10359		42.9998	176.239	186.332	150.363	136.941	147.223	166.905	115.563	149.183	140.026	129.088	156.594	154.949		150.784	5.67868
43.8332	112.312	116.591	109.971	124.491	106.412	90.5763	110.041	85.369	91.3944	109.51	101.126		105.254	3.60931		43.8332	171.764	182.004	143.391	139.619	143.091	163.371	117.198	125.599	148.226	130.963	153.692	155.748		147.889	5.43975
44.6665	112.449	114.702	108.792	118.684	104.74	97.56	107.951	98.6981	91.3944	97.4259	101.015		104.856	2.54636		44.6665	172.691	184.846	153.669	136.891	147.382	166.288	118.834	145.344	150.329	131.844	149.422	152.325		150.822	5.15441
45.4998	112.503	113.896	107.648	116.129	108.81	93.452	112.549	94.8351	88.95	101.806	103.177		104.887	2.77238		45.4998	179.588	181.265	154.946	136.796	145.316	159.724	115.563	138.214	148.647	133.89	147.067	158.486		149.959	5.3901
last 5 min:	112.48	113.445	107.619	118.731	106.601	94.7394	111.34	89.6546	92.4032	106.079	101.276		104.943	2.82822		last 5 min:	173.469	184.203	149.476	138.597	145.073	164.509	117.354	144.168	147.385	130.955	153.34	154.998		150.294	5.21515

## Sheet: Figure 1C
	30sec TPS Alone											ISO alone
Time	fEPSP Slopes (% Baseline)						mean	sem			Time	fEPSP Slopes (% Baseline)						mean	sem
-20.8325	101.626	99.9662	100.909	95.4393	100.133		99.6146	1.08501			-20.8333	107.207	103.251	104.432	100.706	99.2293		102.965	1.40153
-19.9992	95.568	99.704	104.958	97.0877	101.823		99.828	1.6728			-19.9999	98.4485	100.469	101.135	93.0943	100.629		98.7553	1.48751
-19.1659	101.161	96.4265	95.2266	99.8628	101.335		98.8025	1.25568			-19.1666	97.6063	102.355	100.383	93.9702	96.9075		98.2444	1.44798
-18.3326	99.2065	101.079	103.513	100.589	102.014		101.28	0.719054			-18.3333	98.7853	98.127	107.509	97.4862	101.738		100.729	1.84462
-17.4993	103.542	96.6492	98.6654	98.2975	99.2721		99.2852	1.14948			-17.4999	107.965	99.6185	99.6594	98.785	90.0251		99.2106	2.84218
-16.666	98.2582	97.9362	99.1593	95.7569	103.398		98.9018	1.25542			-16.6666	106.337	101.889	97.2731	103.05	105.141		102.738	1.57178
-15.8327	99.4194	94.7739	98.9215	100.022	98.9272		98.4127	0.93183			-15.8333	97.1291	103.002	98.3112	100.76	91.3281		98.1063	1.9743
-14.9994	100.194	103.06	104.702	99.7891	102.992		102.147	0.934104			-14.9999	95.4167	104.298	99.5967	95.8309	97.1709		98.4626	1.6311
-14.1661	90.8651	100.486	97.3301	94.6983	101.79		97.0339	1.97655			-14.1666	100.329	100.885	96.6452	97.1841	103.159		99.6404	1.21261
-13.3328	105.032	98.06	98.1898	99.0839	99.0156		99.8762	1.30561			-13.3333	99.6275	99.0656	99.2827	99.1535	95.5837		98.5426	0.745874
-12.4995	99.4194	102.727	101.049	96.7248	100.739		100.132	1.00155			-12.5	94.2096	94.9296	96.6766	98.338	97.6214		96.355	0.78339
-11.6662	95.5293	101.5	102.635	103.212	100.036		100.582	1.37483			-11.6666	105.382	99.9626	102.109	96.8941	102.224		101.314	1.40306
-10.8329	91.6973	100.535	98.2447	102.093	96.1856		97.7512	1.81587			-10.8333	98.645	100.112	99.473	104.681	101.392		100.861	1.05531
-9.9996	96.9808	101.822	96.3607	98.9629	99.727		98.7707	0.981675			-10	95.3606	97.8448	102.737	96.9485	98.6818		98.3144	1.23493
-9.1663	94.9487	97.0205	102.287	101.708	100.117		99.2162	1.40503			-9.1666	104.849	99.4394	101.104	100.972	108.69		103.011	1.67602
-8.333	99.6516	102.985	97.8423	103.243	97.9181		100.328	1.18322			-8.3333	98.7011	100.685	99.5339	98.7971	104.351		100.414	1.04639
-7.4997	104.858	103.703	96.6533	101.7	96.7704		100.737	1.71924			-7.5	99.6556	99.0407	100.256	99.7577	103.949		100.532	0.875948
-6.6664	103.58	103.079	101.299	102.199	95.9257		101.217	1.37881			-6.6666	101.957	104.672	96.865	102.367	102.265		101.625	1.28475
-5.8331	108.419	101.525	102.763	101.609	101.238		103.111	1.35228			-5.8333	103.249	96.8731	99.3436	102.712	100.297		100.495	1.16148
-4.9998	100.329	97.465	103.97	99.5602	98.5411		99.9731	1.10936			-5	97.2414	99.8131	99.7203	98.7065	99.7145		99.0392	0.493033
-4.1665	102.71	99.4955	103.165	101.912	100.819		101.62	0.663883			-4.1667	101.761	97.3215	97.3359	98.9542	108.42		100.758	2.07944
-3.3332	101.858	97.367	99.5617	98.8022	98.2649		99.1707	0.761036			-3.3333	99.3749	93.8831	99.5557	102.464	90.4895		97.1535	2.16809
-2.4999	106.871	99.9657	96.4521	102.471	98.886		100.929	1.77236			-2.5	96.5957	100.827	100.452	107.267	98.6125		100.751	1.7943
-1.6666	99.7484	99.1975	100.422	101.776	99.9582		100.22	0.435755			-1.6667	96.0904	98.0643	100.539	103.841	103.007		100.308	1.46021
-0.8333	100.503	104.322	96.1046	100.914	102.989		100.966	1.40006			-0.8333	102.098	101.2	102.988	102.96	98.1273		101.475	0.898956
0	98.0259	99.149	100.617	102.487	101.186		100.293	0.77979			0	95.9781	97.3714	97.0848	104.319	101.246		99.1998	1.55863
0.5	153.184	155.579	105.342	112.755	104.974		126.367	11.5271			0.8333	101.901	97.172	98.6861	105.593	106.098		101.89	1.78809
1.33333	141.165	117.241	99.7812	100.581	101.465		112.047	7.96472			1.6667	104.512	102.479	101.418	97.5043	105.412		102.265	1.38525
2.16666	142.946	125.161	98.6288	96.1047	97.875		112.143	9.3854			2.5	110.154	100.428	98.1523	100.863	108.441		103.608	2.3835
2.99999	144.571	112.539	106.22	97.7531	92.9691		110.81	9.09028			3.3333	104.007	101.557	101.638	104.488	111.4		104.618	1.79774
3.83332	130.966	113.182	99.8544	95.7569	92.4006		106.432	7.07662			4.1667	105.775	106.241	105.28	103.201	121.671		108.434	3.34992
4.66665	127.211	108.01	97.4033	91.8553	93.8463		103.665	6.51298			5	104.063	106.839	107.917	108.904	116.446		108.834	2.06789
5.49998	133.443	111.376	96.196	99.0234	91.8807		106.384	7.50141			5.8333	115.769	107.911	111.622	110.378	115.739		112.284	1.53745
6.33331	127.231	111.92	96.635	100.626	95.3571		106.354	5.97915			6.6666	117.902	121.664	104.872	106.276	121.817		114.506	3.7201
7.16664	126.96	108.01	99.0495	98.0556	87.7383		103.962	6.58595			7.5	111.446	113.492	109.173	98.2172	109.924		108.45	2.66272
7.99997	125.914	110.806	95.5558	100.022	95.617		105.583	5.79416			8.3333	114	116.482	107.195	111.224	117.832		113.347	1.90685
8.8333	124.076	110.287	99.3971	98.4185	94.4799		105.332	5.36968			9.1666	118.492	121.615	109.613	96.8941	116.605		112.644	4.4023
9.66663	119.644	111.573	99.6166	95.893	92.0269		103.751	5.14816			10	113.018	118.126	115.547	110.245	122.275		115.842	2.07344
10.5	124.231	104.371	97.0192	99.1444	94.0088		103.755	5.39097			10.8333	121.832	119.322	106.253	104.409	118.754		114.114	3.63456
11.3333	119.334	109.692	96.6167	102.245	93.7976		104.337	4.62957			11.6666	110.267	125.003	106.19	112.456	126.981		116.179	4.14201
12.1666	118.792	110.064	93.8547	103.001	91.3284		103.408	5.0908			12.5	111.839	120.244	110.775	101.461	125.795		114.023	4.18576
13	122.276	102.317	96.8362	100.369	90.4512		102.45	5.35212			13.3333	110.912	124.405	108.514	107.962	128.332		116.025	4.29689
13.8333	113.373	103.332	98.5008	106.691	91.8645		102.752	3.64192			14.1666	117.594	124.455	104.715	108.1	122.399		115.453	3.89385
14.6666	120.186	104.841	95.0071	101.836	93.1965		103.013	4.79631			14.9999	113.86	125.227	103.427	104.868	128.325		115.142	5.0987
15.4999	109.154	104.025	101.574	102.91	87.1372		100.96	3.68637			15.8333	111.642	126.349	104.715	106.04	126.489		115.047	4.78593
16.3333	110.257	106.846	100.732	101.141	90.7761		101.951	3.31648			16.6666	103.501	124.231	105.845	103.751	127.022		112.87	5.24226
17.1666	115.831	108.529	95.7022	101.655	90.24		102.391	4.53457			17.4999	101.452	124.53	109.519	114.577	116.556		113.327	3.82757
17.9999	118.173	109.618	93.0499	98.9176	87.5758		101.467	5.54908			18.3333	105.27	119.821	109.33	107.986	124.007		113.283	3.64447
18.8333	123.805	103.183	94.5864	100.566	89.8501		102.398	5.83395			19.1666	107.768	120.618	106.85	118.008	113.604		113.37	2.7202
19.6666	112.986	99.347	98.0618	106.161	95.5845		102.428	3.16862			19.9999	108.751	119.173	107.54	113.012	128.949		115.485	3.93354
20.4999	115.889	110.262	99.2142	105.602	96.1044		105.414	3.59426			20.8333	102.238	112.745	108.954	111.943	112.412		109.658	1.97332
21.3332	113.335	112.811	91.0012	107.855	92.2219		103.445	4.92839			21.6666	107.151	114.264	107.76	102.09	126.689		111.591	4.24134
22.1666	121.773	107.614	96.8911	104.392	92.6767		104.669	5.02791			22.4999	97.2975	114.987	108.106	114.673	114.304		109.873	3.39187
22.9999	118.444	104.049	97.5679	102.592	91.1822		102.767	4.52039			23.3332	107.151	115.934	105.437	114.999	122.094		113.123	3.05492
23.8332	110.296	105.757	94.312	106.902	92.498		101.953	3.58021			24.1666	99.9082	118.5	105.374	112.045	114.006		109.967	3.28422
24.6666	116.973	106.129	101.72	102.728	94.5286		104.416	3.66394			24.9999	108.723	118.65	100.57	115.731	114.817		111.698	3.21712
25.4999	112.967	106.178	94.0559	102.456	90.8086		101.293	4.02365			25.8332	102.912	118.625	98.7803	104.868	115.621		108.161	3.81791
26.3332	113.547	107.935	88.3855	106.297	93.5539		101.944	4.71018			26.6666	104.933	113.143	100.915	106.125	113.791		107.782	2.47854
27.1666	114.98	111.103	99.8361	105.572	92.5143		104.801	3.99707			27.4999	105.214	114.688	108.106	100.76	112.128		108.179	2.46769
27.9999	107.49	115.212	93.7632	104.453	96.3968		103.463	3.86811			28.3332	100.133	113.94	102.642	111.224	112.814		108.151	2.82258
28.8332	107.18	112.836	97.7691	104.407	93.0503		103.049	3.48241			29.1666	100.666	119.223	104.306	108.868	118.816		110.376	3.76093
29.6666	120.089	109.94	97.2752	109.488	98.8822		107.135	4.16255			29.9999	101.705	110.876	106.63	120.346	114.214		110.754	3.18501
30.4999	121.986	107.589	94.5132	106.63	94.155		104.975	5.1257			30.8332	105.495	114.887	98.8117	103.642	124.298		109.427	4.54194
31.3332	104.509	110.88	98.9764	106.388	100.685		104.288	2.11084			31.6665	102.322	111.748	102.077	106.204	112.259		106.922	2.20138
32.1665	115.289	110.955	92.6109	104.286	98.4599		104.32	4.09751			32.4999	104.484	116.108	108.828	102.228	111.081		108.546	2.45053
32.9999	119.199	108.232	93.4157	105.375	95.5845		104.361	4.65295			33.3332	102.21	116.258	103.459	100.102	115.046		107.415	3.41058
33.8332	113.78	103.653	94.2754	107.522	94.7398		102.794	3.74979			34.1665	108.133	109.256	104.526	100.803	113.105		107.165	2.09803
34.6665	118.057	109.321	95.4461	102.456	96.7704		104.41	4.20054			34.9999	102.996	113.542	102.203	106.578	108.981		106.86	2.07178
35.4999	111.477	106.079	92.0255	106.509	91.4746		101.513	4.09797			35.8332	104.372	113.691	102.454	101.92	111.095		106.706	2.39258
36.3332	111.148	102.886	92.4828	109.655	93.4565		101.926	3.91536			36.6665	100.75	109.481	101.418	103.05	110.284		104.997	2.03335
37.1665	106.387	102.688	89.6659	100.233	90.8248		97.9598	3.3033			37.4999	110.435	108.708	94.1647	109.55	115.385		107.649	3.56493
37.9999	114.38	106.252	92.8304	108.052	98.1512		103.933	3.79587			38.3332	104.68	107.886	102.422	103.274	104.767		104.606	0.930919
38.8332	106.309	105.386	84.6723	101.867	97.9563		99.2381	3.92755			39.1665	102.687	107.064	102.203	109.55	127.091		109.719	4.55423
39.6665	104.084	104.866	99.141	105.572	97.5502		102.243	1.62779			39.9998	96.315	105.644	97.3045	100.821	108.018		101.62	2.28609
40.4998	111.69	106.326	96.6716	100.521	90.8992		101.222	3.62895			40.8332	106.309	112.844	103.71	104.542	110.464		107.574	1.75859
41.3332	99.3033	107.564	94.6961	103.288	96.0326		100.177	2.36882			41.6665	95.7816	114.439	99.628	108.529	109.681		105.612	3.43093
42.1665	104.606	107.737	91.3487	104.573	95.399		100.733	3.12512			42.4998	103.108	110.079	102.454	104.276	113.153		106.614	2.11929
42.9998	98.3936	109.519	96.1594	104.755	99.7039		101.706	2.40924			43.3332	107.684	113.243	103.333	110.318	103.977		107.711	1.87756
43.8332	105.825	109.643	89.8854	103.031	97.917		101.26	3.42645			44.1665	104.821	110.054	100.162	94.9851	107.526		103.509	2.68837
44.6665	112.154	108.554	90.3976	106.615	99.2166		103.387	3.8736			44.9998	99.824	109.705	104.715	101.854	107.699		104.759	1.8152
45.4998	106.851	104.693	94.9888	103.712	98.4855		101.746	2.17832			45.8332	104.596	115.834	104.338	105.068	110.395		108.046	2.2438
											46.6665	100.891	109.256	102.956	94.7979	107.047		102.99	2.52238
last 5 min:	105.546	107.72	93.4497	103.785	96.8077		101.462	2.71196			47.4998	102.772	111.698	101.041	98.5253	111.982		105.204	2.79256
											48.3331	100.47	114.215	109.393	93.638	104.871		104.517	3.5544
											49.1665	103.81	104.448	105.248	94.2904	103.928		102.345	2.02955
											49.9998	96.0343	108.733	100.382	100.011	105.689		102.17	2.24678
											50.8331	92.9744	107.288	98.0895	94.9489	106.153		99.8908	2.91067
											51.6665	91.8516	113.666	102.422	100.301	100.415		101.731	3.49508
											52.4998	96.5957	112.122	100.727	91.2638	103.908		100.923	3.50985
											53.3331	87.725	106.59	99.8164	103.648	105.654		100.687	3.44284
											54.1665	97.7186	110.004	99.8164	95.7644	99.7422		100.609	2.46439
											54.9998	100.694	108.459	105.657	107.37	107.678		105.971	1.39649
											55.8331	96.8484	114.912	103.396	97.9634	100.817		102.787	3.23889
											last 5 min:	94.5932	109.688	101.088	98.8827	103.925		101.635	2.52545

## Sheet: Figure 1D
	30 sec TPS + ISO
Time	fEPSP Slopes (% Baseline)																	mean	sem
-19.9999	105.187	94.2133	101.644	98.7886	101.988	100.174	95.1166	99.369	99.5629	96.8409	95.9581	95.9248	103.218	104.991	100.775	110.156		100.244	1.06842
-19.1666	102.507	97.1699	92.2876	96.322	102.39	89.3137	98.8521	101.162	100.173	101.524	100.579	98.5572	99.6466	103.265	101.95	92.8698		98.6606	1.02342
-18.3333	101.469	97.0918	101.375	96.8167	101.606	88.5128	97.4069	101.125	99.1748	101.295	106.251	99.0574	98.4858	102.374	97.3083	95.8576		99.0754	0.970705
-17.4999	100.721	95.4127	99.0652	96.9874	102.803	101.23	91.4387	101.381	94.7954	100.448	105.725	101.479	100.409	98.3107	104.301	106.315		100.051	0.999367
-16.6666	102.079	101.344	98.4993	104.544	100.348	95.6235	96.7731	98.936	101.443	99.5097	104.619	101.9	102.653	99.496	98.5423	91.6961		99.8754	0.829753
-15.8333	100.174	99.5313	93.597	98.6214	99.406	109.947	97.2196	103.97	102.778	101.203	104.093	105.665	103.153	102.82	102.127	92.6564		101.06	1.08456
-14.9999	96.6995	98.547	98.3282	98.7538	99.2702	99.6991	101.378	102.563	103.111	98.9146	105.283	106.454	95.2534	99.9332	100.188	106.991		100.71	0.842195
-14.1666	98.2221	99.3003	99.335	101.611	99.6138	110.438	100.576	99.0423	99.3966	98.8689	110.485	103.664	90.622	100.657	100.834	97.2804		100.622	1.17672
-13.3333	98.0892	100.759	100.013	101.203	100.315	98.9923	103.879	100.055	102.446	100.864	102.709	103.006	103.659	102.486	100.948	94.9684		100.9	0.569293
-12.5	101.769	99.1422	99.46	99.1544	98.1204	98.4348	104.095	98.8234	99.2303	101.867	87.2422	100.505	98.5453	99.3127	103.596	103.825		99.5702	0.964573
-11.6666	102.244	101.024	108.481	103.572	97.6051	104.717	98.9626	98.8234	100.827	95.6648	82.2893	101.321	100.796	100.426	98.6598	111.33		100.421	1.56025
-10.8333	96.8083	103.646	99.4468	101.074	100.467	95.8591	103.745	101.137	101.559	96.7176	96.1518	105.27	97.4679	96.5293	102.949	98.9521		99.8613	0.767452
-9.99996	97.9206	105.679	104.783	102.297	97.3225	112.189	105.949	99.5301	99.064	99.0977	94.879	103.822	100.736	105.548	100.832	108.947		102.412	1.15029
-9.16663	99.2498	107.14	106.027	100.255	99.3921	94.8696	102.338	96.3781	106.548	101.112	99.6935	103.638	105.356	113.174	102.244	98.3119		102.233	1.15649
-8.3333	96.8616	102.301	97.657	102.983	99.3533	104.501	102.271	97.0723	113.145	99.5466	102.654	107.613	100.778	114.343	96.4269	99.0588		102.285	1.35146
-7.49997	100.623	102.888	106.777	101.367	100.14	98.1089	104.71	97.5538	115.085	100.86	101.215	111.43	99.8431	117.516	101.128	109.054		104.269	1.51002
-6.66664	97.3732	101.496	107.343	102.053	96.9873	93.57	101.459	98.567	118.134	100.173	104.757	109.85	101.641	122.415	101.774	102.865		103.779	1.89125
-5.83331	96.4871	102.536	103.928	100.363	99.4863	96.7229	100.038	100.287	116.027	104.201	103.18	108.534	100.873	122.861	101.774	102.865		103.76	1.72165
-4.99998	92.8559	103.255	105.211	105.091	100.83	107.198	99.9325	99.2111	117.025	105.025	117.125	115.036	101.956	122.972	101.95	98.4541		105.821	2.03916
-4.16665	93.1296	109.362	108.363	108.101	99.8548	106.551	105.056	99.4988	115.362	106.055	105.504	122.644	103.939	122.694	103.419	94.008		106.471	2.10448
-3.33332	97.5783	107.141	109.633	109.526	101.165	101.183	102.996	100.018	120.462	108.573	114.607	127.073	115.589	123.695	103.537	104.11		109.18	2.21363
-2.49999	96.2434	110.627	109.179	110.843	101.949	100.971	109.852	97.1286	118.744	113.31	122.77	128.313	107.29	125.867	105.417	105.07		110.223	2.40874
-1.66666	93.6479	112.683	109.271	114.759	100.622	112.813	118.384	102.688	119.132	109.465	116.766	123.288	109.237	125.755	105.182	104.003		111.106	2.15234
-0.83333	93.2377	113.167	116.049	122.075	100.725	124.475	113.084	102.382	118.189	111.662	122.604	121.922	112.017	120.522	106.945	98.0629		112.32	2.4047
0	96.9703	115.206	119.53	126.586	104.332	117.411	112.685	103.114	120.074	113.127	117.734	128.319	111.57	125.087	102.068	94.257		113.004	2.5881
0.5	87.8976	113.829	52.4575	119.535	91.9614	73.8987	114.409	107.028	58.5403	101.959	184.872	126.513	49.6596	43.9782	28.7929	106.023		91.3347	9.82969
1.33333	161.188	116.1	247.074	121.911	167.036	109.554	136.414	106.072	130.829	168.42	155.997	180.82	161.432	209.759	90.022	171.071		152.106	10.1841
2.16666	180.586	124.309	304.592	133.345	179.44	146.137	144.802	118.267	146.572	204.031	166.195	204.59	182.321	247.502	108.179	198.303		174.323	12.7522
2.99999	180.516	130.249	311.626	125.799	177.761	151.107	138.056	124.133	152.338	217.374	158.25	207.776	190.382	266.82	130.802	212.302		179.706	13.3812
3.83332	184.284	129.529	320.621	126.97	177.697	143.098	146.843	133.001	154.334	224.698	168.508	226.387	200.651	284.299	147.255	215.632		186.488	14.104
4.66665	187.004	129.3	311.889	126.879	169.228	143.416	144.451	133.614	154.112	229.321	169.99	220.201	208.693	299.274	155.364	227.156		188.118	14.3397
5.49998	187.128	129.001	312.889	128.624	169.449	144.491	135.252	138.241	156.496	233.44	165.721	234.574	213.14	301	163.826	219.558		189.552	14.5438
6.33331	188.618	128.747	306.408	130.61	171.641	135.496	131.828	142.7	153.169	232.639	156.59	220.628	204.859	296.992	174.873	233.473		188.08	14.2474
7.16664	179.421	131.26	305.362	130.628	166.798	150.491	118.581	144.545	154.278	233.578	169.753	223.971	204.347	298.105	181.278	225.705		188.631	14.0852
7.99997	186.228	134.174	303.151	124.952	165.002	146.321	122.024	144.333	151.562	236.072	173.133	221.889	221.432	304.897	183.041	228.607		190.426	14.4382
8.8333	183.307	135.131	290.188	129.722	164.022	144.747	133.461	151.537	147.903	239.505	174.378	222.418	221.73	300.833	182.571	231.851		190.831	13.6518
9.66663	178.818	130.744	296.761	129.14	162.506	143.596	119.494	151.668	149.621	234.447	167.974	204.208	216.36	300.165	184.686	233.9		187.756	14.007
10.5	180.574	131.246	292.774	130.816	166.053	131.57	134.431	154.645	152.449	234.768	164.298	223.889	215.771	295.6	183.805	237.314		189.375	13.7297
11.3333	182.627	132.784	302.058	130.959	164.958	148.524	139.203	149.867	146.905	238.018	168.982	220.45	217.938	283.631	187.036	236.631		190.661	13.4109
12.1666	178.375	134.581	292.3	130.826	162.742	131.648	134.825	154.47	147.182	235.18	168.923	222.655	216.462	282.963	183.687	239.022		188.49	13.3482
13	173.328	129.874	295.386	132.474	168.502	143.357	137.897	151.287	145.242	229	171.294	234.863	224.558	287.974	182.101	233.814		190.059	13.5126
13.8333	179.381	130.89	291.563	127.499	156.106	140.133	136.904	151.193	147.57	228.268	179.121	221.707	209.372	300.165	182.688	222.973		187.846	13.5024
14.6666	175.24	133.992	286.713	135.143	159.597	144.244	138.19	149.405	144.854	227.353	175.208	221.497	216.087	278.12	180.455	228.18		187.142	12.5126
15.4999	174.841	128.188	292.083	136.171	160.506	137.294	133.528	151.693	141.694	224.767	174.496	234.679	221.432	289.755	184.04	217.424		187.662	13.3995
16.3333	172.564	132.049	287.674	137.616	155.965	135.414	135.785	155.571	145.686	229.321	166.136	223.711	226.498	279.178	180.396	212.9		186.029	12.7597
17.1666	168.523	132.656	288.602	137.902	156.015	135.217	135.641	157.541	145.963	225.476	166.788	220.207	224.308	277.452	176.988	245.595		187.18	13.0635
17.9999	167.467	133.36	293.879	140.724	159.06	133.666	138.651	157.847	145.187	225.98	166.255	235.469	232.636	263.869	181.278	226.558		187.618	12.791
18.8333	169.457	134.513	289.273	137.773	146.927	139.25	134.22	159.917	143.634	223.828	170.879	228.496	233.844	272.164	178.927	217.937		186.315	12.7527
19.6666	172.016	132.457	297.919	136.878	149.875	145.21	139.544	157.516	144.3	227.238	162.164	232.073	232.231	257.913	179.045	216.571		186.434	12.6423
20.4999	174.346	133.403	289.214	136.383	151.463	142.124	132.688	158.06	143.634	221.036	157.894	226.048	223.433	264.537	176.224	228.436		184.933	12.5202
21.3332	171.494	134.09	290.747	137.209	145.076	139.175	133.029	157.547	140.918	223.096	164.061	227.68	237.339	267.154	173.345	215.717		184.855	12.8471
22.1666	171.479	133.017	287.865	137.188	145.47	145.139	138.627	156.772	143.413	225.133	166.551	228.022	227.695	262.978	169.937	223.741		185.189	12.4186
22.9999	168.343	128.202	287.7	141.428	147.34	138.496	128.131	158.197	144.799	219.022	164.298	233.705	232.791	264.982	175.049	221.01		184.593	12.769
23.8332	165.361	128.77	285.989	141.118	143.328	144.315	129.159	158.26	141.528	217.718	169.99	228.601	233.398	269.993	168.174	224.254		184.372	12.8075
24.6666	167.729	131.436	284.18	145.354	140.089	141.766	138.647	159.492	138.313	217.512	155.641	232.152	224.016	250.286	171.935	221.693		182.515	12.0392
25.4999	167.288	133.337	278.508	141.591	144.7	139.631	134.383	153.082	140.364	218.084	171.71	234.969	229.278	260.418	172.229	208.888		183.029	12.0683
26.3332	165.183	132.997	284.535	148.218	138.751	144.97	131.459	157.803	142.803	221.745	164.179	224.702	235.297	253.403	171.347	225.705		183.944	12.227
27.1666	165.551	131.924	280.455	148.998	142.616	141.81	130.398	153.238	140.031	214.605	162.994	229.888	245.941	272.887	167.88	205.217		183.402	12.7069
27.9999	165.983	134.971	273.026	134.693	136.324	131.519	132.698	155.915	138.091	215.978	161.808	222.365	232.017	260.863	167.822	219.644		180.232	12.2724
28.8332	173.003	134.193	282.805	139.672	138.147	145.135	136.433	160.305	139.366	215.749	164.417	227.019	235.809	242.437	170.525	208.803		182.114	11.6974
29.6666	169.152	130.24	279.896	143.539	138.466	152.23	132.942	158.354	136.095	213.781	162.756	222.361	241.809	252.513	167.763	210.681		182.036	11.9627
30.4999	167.531	129.236	277.922	148.479	137.399	143.816	127.93	154.52	138.59	211.126	165.187	228.022	246.905	249.506	166.646	228.949		182.61	12.3796
31.3332	165.676	130.352	274.382	138.484	136.737	141.763	132.837	156.371	142.581	209.387	160.029	230.572	249.691	245.888	166.646	198.729		180.008	11.9662
32.1665	171.001	129.995	272.033	146.044	131.883	127.953	130.835	156.196	143.579	212.774	165.128	221.069	240.529	248.226	167.41	191.388		178.503	11.7424
32.9999	169.767	128.831	273.829	141.389	138.291	133.321	127.464	157.503	133.49	210.188	160.325	228.23	248.179	250.898	165.53	193.778		178.813	12.2545
33.8332	175.099	129.622	276.909	134.125	133.066	134.404	134.268	150.03	141.362	211.95	161.867	222.464	241.792	241.045	161.769	212.559		178.896	12.0576
34.6665	161.933	129.856	270.69	143.866	136.294	132.889	127.243	154.039	136.262	206.892	161.156	218.068	244.214	239.152	164.413	210.083		177.316	11.7356
35.4999	171.52	128.914	267.736	143.619	131.307	138.735	126.1	150.83	139.92	203.299	158.31	223.254	244.024	232.806	165.236	216.4		177.626	11.6124
36.3332	163.856	129.741	273.5	143.535	132.772	146.804	128.381	159.83	131.827	219.228	161.748	220.201	234.684	235.534	162.592	206.242		178.155	11.5619
37.1665	167.374	122.946	272.191	144.163	133.62	153.801	128.684	158.154	131.827	211.538	156.531	210.356	247.369	225.792	163.65	197.705		176.606	11.3589
37.9999	170.653	129.033	275.573	142.114	129.885	147.888	129.135	158.666	136.76	211.355	155.701	231.467	246.435	223.843	163.885	223.656		179.753	11.9778
38.8332	159.151	133.801	275.362	133.85	129.276	139.744	128.928	158.61	133.933	210.165	162.46	218.411	244.363	232.75	162.298	220.241		177.709	12.0141
39.6665	165.09	130.091	267.953	146.96	129.417	129.006	128.285	159.242	132.326	204.146	171.354	221.619	250.626	233.697	163.179	212.302		177.831	11.8304
40.4998	164.985	127.154	273.197	140.926	125.898	127.431	124.982	154.983	128.112	223.988	160.859	223.646	245.512	233.697	160.653	203.339		176.21	12.4728
41.3332	162.27	128.555	265.13	143.114	130.063	142.143	126.58	157.422	128.223	215.749	172.302	228.197	244.077	221.45	163.238	210.424		177.434	11.5696
42.1665	162.996	126.832	267.446	137.369	124.247	156.341	126.408	158.81	130.995	218.358	164.417	226.012	247.78	225.458	163.767	206.498		177.733	11.7874
42.9998	167.094	126.018	269.177	141.208	125.635	126.681	125.159	159.198	129.276	214.239	164.298	226.618	249.53	220.67	160.829	210.168		175.987	12.1535
43.8332	162.02	126.713	272.638	143.758	124.073	141.342	123.042	154.308	129.775	216.55	155.404	223.409	251.983	218.666	156.833	203.851		175.273	12.1376
44.6665	163.108	130.059	267.295	144.762	121.224	139.756	122.533	152.019	131.161	220.876	160.385	225.828	247.816	220.781	165.295	196.083		175.561	11.861
45.4998	159.623	126.249	261.564	147.524	125.089	126.383	123.68	153.745	125.285	212.545	165.602	227.039	249.423	216.217	163.591	201.717		174.08	11.8228
last 5 min:	163.156	127.369	268.064	142.666	125.176	137.154	124.626	155.783	128.976	217.472	163.324	225.821	248.017	222.42	162.029	204.583		176.04	11.9346

## Sheet: Figure 2A
	5sec TPS Control																5sec TPS + ISO
Time	fEPSP Slopes (% Baseline)											mean	sem			Time	fEPSP Slopes (% Baseline)															mean	sem
-19.9992	98.9666	102.319	96.3465	97.0072	98.4064	103.057	97.77	96.2341	100.701	104.137		99.4945	0.911886			-19.9992	100.746	98.2493	100.345	101.57	99.2897	98.9297	103.272	99.5766	98.6626	104.182	99.9291	99.3056	98.8068	99.3222		100.156	0.469063
-19.1659	102.079	100.506	92.1628	102.107	94.9233	103.862	96.5835	95.5825	99.0296	101.944		98.8779	1.22221			-19.1659	104.54	97.1226	102.985	99.2956	101.199	96.9746	100.237	99.0711	99.1017	101.243	100.352	97.7902	101.945	99.8716		100.123	0.577762
-18.3326	99.7965	101.542	98.3152	109.152	95.4542	106.355	96.0048	96.4847	97.2536	102.571		100.293	1.45934			-18.3326	101.167	97.7986	101.753	100.98	95.1891	100.917	100.056	102.647	101.654	99.4241	100.759	102.014	94.8835	99.3251		99.8978	0.643771
-17.4993	98.8629	102.164	95.6081	104.926	101.048	101.403	92.2716	94.7618	100.214	100.692		99.1951	1.21934			-17.4993	102.432	93.2917	101.225	100.511	100.811	97.6914	94.4845	98.5766	97.2904	98.9343	96.3104	99.7892	102.066	92.7209		98.2953	0.844565
-16.666	98.2404	92.9422	99.2996	98.0697	102.433	101.999	95.8167	96.9233	97.9216	98.4993		98.2145	0.873695			-16.666	106.226	94.4184	100.785	97.2387	98.3814	96.3229	101.641	100.587	99.3213	97.6749	97.4542	99.8537	100.074	99.3222		99.2357	0.748585
-15.8327	104.257	101.335	103.852	91.7605	98.2898	97.3084	98.754	95.2379	102.669	103.197		99.6661	1.30497			-15.8327	102.01	109.066	100.609	99.4265	100.947	100.657	94.0316	100.966	98.0314	100.366	97.5305	101.238	99.8932	99.0799		100.275	0.86523
-14.9994	90.875	101.49	99.5457	109.495	93.2012	98.9968	100.1	98.8968	99.2428	95.2108		98.7054	1.60226			-14.9994	94.4228	91.7143	99.9927	100.679	98.5882	101.471	95.3451	100.279	101.078	97.465	101.47	102.946	101.221	97.5659		98.8742	0.858772
-14.1661	97.9292	105.687	102.499	104.583	100.75	97.0474	95.5272	96.9296	96.9648	94.741		99.2658	1.22052			-14.1661	95.2659	97.3479	101.049	101.336	99.7902	101.113	96.9757	101.263	102.45	101.313	98.435	103.175	99.9633	100.471		99.9962	0.596834
-13.3328	98.3442	98.7965	106.19	101.854	100.452	100.193	98.6237	98.5146	96.1166	108.052		100.714	1.179			-13.3328	96.952	99.1506	99.3765	99.1987	102.375	101.569	100.871	100.027	99.3487	98.7944	100.546	102.465	102.187	101.745		100.329	0.435193
-12.4995	90.0451	97.3977	102.007	98.1105	101.527	98.3658	96.4967	102.311	100.069	104.607		99.0937	1.2871			-12.4995	102.432	100.503	97.352	100.098	99.5672	102.09	107.982	100.57	101.188	98.8267	98.5634	98.0432	106.533	101.805		101.111	0.809021
-11.6662	100.108	100.506	97.3308	103.235	101.333	97.4825	104.267	103.671	102.235	99.1257		100.929	0.780138			-11.6662	99.4812	103.207	96.1197	99.3206	100.404	103.296	105.355	100.224	100.748	95.5759	100.402	101.396	100.326	99.501		100.383	0.688908
-10.8329	99.3816	102.578	94.0085	104.967	100.18	93.3705	95.3247	102.412	99.7084	101.318		99.3249	1.23163			-10.8329	99.0597	109.742	98.4083	100.345	100.643	103.329	108.616	99.8944	91.8838	98.0248	99.7072	99.628	99.6354	98.7728		100.549	1.17576
-9.9996	101.041	95.3254	96.7156	104.469	96.2958	103.13	97.09	102.474	100.647	99.9086		99.7097	1.00769			-9.9996	98.6381	100.953	98.3203	101.409	98.4073	97.1701	98.3798	100.318	98.3882	90.8881	107.672	112.138	106.412	106.408		101.107	1.44052
-9.1663	93.9872	98.4338	92.4089	98.4293	99.5457	97.5913	99.9404	105.895	101.513	100.065		98.781	1.18743			-9.1663	97.3735	105.686	98.4963	98.4916	105.529	97.3982	96.0245	100.032	100.584	100.893	105.385	115.588	112.025	107.256		102.911	1.56997
-8.333	99.6928	103.666	101.514	100.636	101.98	101.612	102.429	100.883	99.618	105.076		101.711	0.538323			-8.333	98.2166	99.1506	103.073	103.952	105.283	104.437	98.0175	103.389	99.4859	103.482	102.411	118.457	114.44	115.856		104.975	1.76075
-7.4997	100.004	102.889	109.882	97.5303	98.5876	98.8053	104.498	104.598	101.907	99.7521		101.845	1.18574			-7.4997	97.3735	114.925	100.785	103.765	111.875	103.98	111.561	106.751	102.148	104.462	112.858	120.521	114.862	115.25		108.651	1.81132
-6.6664	102.805	100.351	105.575	101.437	100.543	101.738	102.386	100.419	100.557	101.944		101.775	0.504293			-6.6664	100.324	97.7986	101.137	105.317	116.812	109.911	106.805	104.971	102.862	100.683	109.35	126.421	114.138	119.066		108.257	2.21071
-5.8331	101.975	108.122	106.682	100.881	101.928	102.909	105.424	101.315	97.4702	90.1997		101.691	1.60724			-5.8331	92.3152	110.418	100.257	106.196	113.813	112.616	109.069	107.641	99.2664	100.963	106.452	131.032	114.44	124.879		109.24	2.70831
-4.9998	98.2404	86.6736	97.4539	98.6744	94.9362	100.811	101.358	99.5359	100.791	94.2712		97.2747	1.40024			-4.9998	95.6874	118.079	96.0317	108.047	106.938	111.214	117.358	109.619	107.719	102.783	113.544	124.745	123.735	122.033		111.252	2.49498
-4.1665	100.108	97.8639	101.145	96.3044	106.098	99.1534	106.524	99.9556	103.318	98.9691		100.944	1.07067			-4.1665	102.853	99.6013	105.01	115.527	112.818	117.406	114.324	110.41	103.987	101.663	116.976	137.899	117.759	121.064		112.664	2.68518
-3.3332	103.739	97.7085	108.282	88.9656	102.744	98.4354	100.809	99.1411	96.983	96.9333		99.374	1.61774			-3.3332	106.226	101.179	105.89	116.125	125.2	114.017	126.281	114.86	95.0674	100.754	114.612	133.16	124.218	122.154		114.267	3.00493
-2.4999	103.739	97.7085	107.052	98.609	100.75	97.7044	103.659	102.788	103.318	94.8976		101.022	1.17601			-2.4999	104.961	112.671	102.721	113.644	122.188	114.994	114.188	113.97	105.277	102.083	119.95	128.517	120.596	122.578		114.167	2.17356
-1.6666	107.992	100.506	98.4382	96.5169	103.158	101.255	101.315	100.72	102.885	100.848		101.364	0.960019			-1.6666	102.01	121.91	104.042	118.375	126.609	116.689	124.922	111.547	108.954	105.441	123	123.068	124.037	123.547		116.725	2.30385
-0.8333	102.079	95.5326	102.991	96.476	102.459	99.3579	105.627	103.84	97.9034	100.692		100.696	1.04639			-0.8333	107.912	119.431	101.049	116.941	121.852	120.306	112.784	119.508	103.603	110.899	118.577	128.646	123.252	128.089		116.632	2.24401
0	105.295	101.646	91.0554	95.8059	102.977	98.0569	101.966	100.476	99.5208	106.486		100.328	1.43869			0	103.275	123.488	103.954	118.306	121.219	114.013	123.564	118.816	107.39	111.039	120.331	133.256	124.097	127.181		117.852	2.37036
0.0833333	118.102	108.484	127.399	117.112	134.532	128.085	141.005	123.764	126.134	122.425		124.704	2.89335			0.0833333	128.069	175.692	134.409	180.59	185.027	139.955	164.839	163.53	88.9089	161.249	136.726	186.972	171.599	137.872		153.96	7.35549
0.916633	97.6368	96.9314	103.673	100.464	113.154	117.342	114.873	106.885	108.084	123.963		108.301	2.83168			0.916633	110.594	169.495	124.463	162.837	197.668	123.755	146.787	167.683	116.952	207.374	155.408	217.537	183.972	147.609		159.438	9.05447
1.74993	95.2603	96.2061	118.708	103.987	112.675	117.559	115.886	105.782	106.134	117.503		108.97	2.78265			1.74993	108.295	177.495	115.837	163.349	195.806	133.74	143.592	170.881	125.229	210.361	160.289	208.606	182.162	161.049		161.192	8.73309
2.58323	109.322	88.0206	103.908	102.377	109.114	115.48	107.378	92.3935	105.268	108.583		104.184	2.60904			2.58323	107.375	165.702	110.379	157.838	188.259	134.485	142.241	162.31	123.374	211.356	174.091	201.674	183.852	160.513		158.818	8.61345
3.41653	107.935	92.3206	110.016	100.897	112.818	117.22	105.164	90.9337	102.091	116.581		105.598	2.90347			3.41653	106.915	168.894	117.157	154.335	177.079	136.533	141.187	159.904	128.012	216.012	175.082	199.901	176.367	156.227		158.115	8.17846
4.24983	101.796	93.9784	102.342	98.3802	113.077	113.513	110.807	93.9974	107.289	107.353		104.253	2.31013			4.24983	110.824	171.598	118.037	161.765	175.101	137.79	146.013	161.948	127.869	213.671	176.073	193.356	176.367	154.527		158.924	7.70438
5.08313	101.004	94.7555	108.92	102.499	107.263	112.173	103.457	95.6013	103.896	99.6626		102.923	1.75242			5.08313	105.306	161.908	117.333	162.052	172.374	141.445	143.889	163.728	125.514	210.145	173.938	186.133	178.902	156.717		157.099	7.56727
5.91643	101.004	94.4447	111.425	100.497	108.299	111.616	109.592	95.5637	100.936	109.506		104.288	2.06956			5.91643	106.915	165.739	120.15	160.818	170.591	133.182	146.557	158.816	120.662	207.589	172.566	184.908	179.929	157.415		156.131	7.50014
6.74973	98.7591	94.5483	110.956	98.3312	114.41	113.861	106.64	97.7941	100.575	99.6626		103.554	2.30208			6.74973	105.536	158.34	118.917	154.697	171.263	137.883	148.583	157.201	119.021	201.911	175.387	187.617	180.894	156.251		155.25	7.41589
7.58303	105.625	100.713	113.461	102.426	108.195	113.387	108.217	99.5296	104.257	106.737		106.255	1.51155			7.58303	108.295	164.65	115.925	153.263	165.473	133.624	147.693	163.266	123.374	198.036	176.378	184.94	180.653	159.419		155.356	7.17684
8.41633	107.407	95.7398	104.065	98.9523	109.658	113.883	103.5	96.7603	105.484	97.5094		103.296	1.90625			8.41633	108.295	161.383	110.907	155.333	166.972	134.858	146.326	165.145	120.305	201.964	177.293	180.749	177.333	160.187		154.789	7.40805
9.24963	103.248	102.423	110.721	101.371	111.005	116.633	103.514	96.917	101.802	108.891		105.652	1.87269			9.24963	115.423	159.317	117.509	149.174	165.007	136.487	149.62	159.179	123.159	203.256	170.888	183.296	177.273	157.881		154.819	6.79904
10.0829	101.862	100.092	104.221	100.464	105.062	108.826	104.643	94.8244	101.513	103.046		102.455	1.17691			10.0829	105.996	158.115	115.837	149.224	164.387	131.227	142.077	156.773	126.014	200.188	167.762	180.975	180.23	158.021		152.63	7.0666
10.9162	94.2041	100.092	100.385	97.2769	108.273	116.537	105.974	100.92	102.524	100.893		102.708	1.98173			10.9162	112.894	157.251	112.932	150.658	161.595	136.627	144.481	157.893	121.732	195.587	174.93	176.686	180.411	156.344		152.859	6.74152
11.7495	104.569	96.3097	95.6081	96.6313	109.296	110.719	105.728	96.9421	103.463	95.6638		101.493	1.87707			11.7495	110.824	163.148	114.868	146.843	160.6	142.725	147.397	158.19	129.082	200.7	175.311	177.493	177.997	161.794		154.784	6.71149
12.5828	96.8447	101.801	99.5233	98.2739	103.754	113.169	101.127	98.4833	100.214	100.278		101.347	1.45096			12.5828	114.963	160.932	120.766	147.304	159.747	133.438	143.213	167.387	119.092	187.217	171.193	182.651	174.858	159.046		152.986	6.35804
13.4161	101.862	103.096	109.859	102.148	105.644	113.939	99.3761	98.6901	106.134	107.353		104.81	1.5035			13.4161	108.065	154.697	117.773	144.823	158.907	138.046	141.566	159.838	122.66	197.524	176.15	172.946	177.575	159.162		152.124	6.72605
14.2494	101.664	105.272	102.186	94.6454	107.587	110.915	110.561	95.4196	102.019	97.5094		102.778	1.84494			14.2494	109.215	160.03	113.108	149.86	159.411	137.301	142.867	157.893	120.805	196.071	174.396	184.006	178.238	160.374		153.113	7.02582
15.0827	100.576	103.148	96.3128	103.987	98.5358	116.054	103.051	100.607	101.225	91.3574		101.485	2.00946			15.0827	114.273	160.331	114.956	147.541	155.211	136.161	135.801	160.992	122.303	188.24	172.032	190.099	174.617	157.299		152.133	6.66164
15.916	92.9181	105.428	93.5723	100.946	102.019	112.32	107.566	101.56	103.174	90.4346		100.994	2.18344			15.916	99.5578	159.843	112.932	151.929	155.353	139.373	141.089	158.124	120.805	196.905	173.938	184.811	178.601	161.445		152.479	7.41485
16.7493	95.0306	102.527	99.6799	101.641	112.585	114.762	102.646	95.5762	102.957	108.583		103.599	2.08068			16.7493	106.686	152.294	117.685	140.772	153.492	131.39	144.564	155.619	124.016	196.555	174.701	187.713	178.299	162.563		151.882	7.11544
17.5826	95.7568	91.2844	108.293	95.7977	107.91	114.118	106.437	97.0924	100.719	101.508		101.892	2.25876			17.5826	115.883	155.261	115.132	149.673	157.369	133.927	138.766	163.2	122.517	195.022	172.566	185.972	178.48	160.63		153.171	6.78937
18.4159	98.1993	95.17	96.5478	101.927	103.495	108.818	97.4372	96.6476	102.597	92.5878		99.3426	1.51781			18.4159	111.974	155.449	112.756	141.794	155.598	136.254	144.844	161.42	123.73	193.003	166.313	183.844	174.134	159.023		151.438	6.58556
19.2492	96.2189	89.5748	92.5543	101.265	104.583	113.125	106.842	97.4558	109.239	87.3586		99.8217	2.73137			19.2492	108.295	152.144	113.02	144.911	154.707	133.438	146.903	163.299	118.022	188.509	165.855	183.038	178.238	163.309		150.978	6.80573
20.0825	89.7494	92.1134	96.4694	92.9864	110.293	108.709	107.725	98.7277	99.2752	91.0498		98.7098	2.44039			20.0825	102.317	154.773	109.587	139.301	158.532	129.178	135.538	160.201	125.229	195.022	171.498	191.034	172.565	155.878		150.047	7.48401
20.9158	102.292	94.7037	98.1138	103.186	108.467	113.374	99.9983	96.6225	100.647	103.661		102.107	1.75882			20.9158	102.087	156.876	116.893	141.919	156.658	127.735	141.896	157.531	125.229	194.08	169.897	182.393	179.083	160.444		150.909	7.07571
21.7491	90.6076	98.382	102.107	98.5437	105.89	114.096	104.889	99.5985	104.907	88.8966		100.792	2.34744			21.7491	111.744	154.547	113.9	140.61	155.896	127.2	141.533	163.167	122.018	193.864	168.829	183.812	174.979	158.44		150.753	6.86102
22.5824	96.813	99.988	107.119	97.2443	103.521	111.028	105.656	96.3594	99.7806	96.5866		101.41	1.63135			22.5824	113.353	148.651	117.685	146.581	154.681	133.694	145.98	159.047	125.657	186.679	173.557	180.523	177.031	161.049		151.726	6.21154
23.4157	103.349	93.5121	103.987	94.8007	102.899	110.201	97.77	99.586	106.856	94.741		100.77	1.77195			23.4157	117.492	146.397	114.076	133.828	153.608	128.573	137.794	156.377	124.587	184.23	172.108	176.686	174.194	158.953		148.493	6.17323
24.249	100.378	98.2266	91.7713	93.1989	108.312	115.91	99.6077	100.463	98.9142	99.355		100.614	2.20523			24.249	112.894	148.125	110.731	128.929	152.07	122.801	142.126	157.959	125.015	183.504	164.178	179.072	181.136	162.027		147.898	6.66343
25.0823	96.681	91.0254	112.287	94.6781	101.579	108.152	102.024	95.1252	106.279	100.585		100.841	2.10907			25.0823	116.342	150.003	113.372	133.267	155.107	125.384	133.874	152.29	120.091	182.858	168.905	177.009	179.023	159.512		147.646	6.44845
25.9156	102.754	98.6929	97.8006	93.0109	104.919	110.915	99.4485	99.2602	111.549	98.7398		101.709	1.86468			25.9156	115.193	152.557	119.357	137.493	154.59	126.734	137.58	149.949	120.448	178.471	182.021	172.656	173.712	163.262		148.859	6.18957
26.7489	103.283	96.2579	99.3667	95.5281	109.516	117.203	99.4196	98.051	102.885	91.0498		101.256	2.37686			26.7489	113.583	156.35	117.861	130.088	151.062	122.778	142.472	161.243	125.371	188.697	168.677	181.619	174.979	161.329		149.722	6.59881
27.5822	100.906	96.6206	101.168	96.7048	106.887	113.939	108.13	99.561	104.546	103.969		103.243	1.71181			27.5822	110.824	163.035	110.467	127.046	154.849	134.089	137.613	160.947	115.81	184.822	170.888	188.068	177.997	164.613		150.076	7.26599
28.4155	93.6443	93.9266	98.8186	99.083	106.421	112.151	100.678	97.8881	107.867	93.8182		100.43	2.03189			28.4155	103.926	153.834	121.998	133.815	148.348	132.6	145.881	159.332	121.09	190.904	171.041	178.395	174.194	163.565		149.923	6.67959
29.2488	105.593	101.283	107.51	101.731	102.809	112.847	102.748	97.8819	101.441	88.2814		102.213	2.02141			29.2488	110.134	153.533	112.58	130.998	155.314	132.251	143.839	153.344	121.946	186.948	168.905	179.492	179.446	163.681		149.458	6.70614
30.0821	103.679	94.5483	94.3553	102.278	108.208	115.606	101.72	99.9494	103.463	85.8206		100.963	2.5776			30.0821	120.941	162.434	118.301	125.712	152.458	128.247	143.823	159.64	123.516	187.056	167.685	187.004	179.385	161.818		151.287	6.60528
30.9154	102.688	104.495	98.4271	99.3037	104.337	115.401	101.879	97.2804	105.412	95.0486		102.427	1.8019			30.9154	120.251	159.204	121.206	128.692	151.837	127.549	142.011	158.981	118.878	186.814	165.626	187.745	177.454	160.956		150.515	6.53289
31.7487	107.904	101.024	102.499	90.9269	101.436	113.038	100.157	94.5613	112.416	110.121		103.408	2.34323			31.7487	118.182	161.57	121.47	132.407	151.876	130.482	146.392	159.904	119.378	190.231	165.626	189.68	175.462	159.279		151.567	6.56345
32.582	105.263	96.0507	99.7582	93.7464	105.903	113.83	104.657	95.5324	101.08	99.6626		101.548	1.90772			32.582	108.525	161.758	118.653	131.733	152.186	131.995	139.952	160.366	118.093	191.281	168.753	189.616	178.902	163.122		151.067	7.16636
33.4153	103.018	98.5893	95.6864	97.5139	106.887	115.314	104.759	93.609	98.3366	104.584		101.83	2.03208			33.4153	111.054	163.486	113.9	131.409	149.252	129.877	142.39	150.707	119.235	180.732	160.899	179.75	178.238	159.838		147.912	6.4362
34.2486	110.742	101.698	100.776	91.6052	102.99	112.529	111.154	98.0886	98.7698	99.355		102.771	2.13048			34.2486	120.711	158.19	113.372	129.178	152.005	128.946	144.547	152.883	117.166	191.819	161.737	184.489	181.075	161.492		149.829	6.8086
35.0819	110.082	96.3616	100.776	95.3237	102.951	107.73	116.074	96.4409	99.2752	91.9726		101.699	2.38738			35.0819	120.251	162.997	122.262	135.623	149.963	124.849	137.366	159.344	114.311	190.366	164.406	189.229	175.945	158.673		150.399	6.7552
35.9152	102.226	92.7868	97.4874	95.9121	103.534	110.441	106.596	95.8269	101.297	88.2814		99.4389	2.10368			35.9152	116.342	157.289	130.536	139.126	150.661	124.197	149.209	155.685	115.596	179.144	167.914	181.587	172.565	163.192		150.217	5.9376
36.7485	100.18	93.1495	98.5054	96.6149	105.968	114.313	96.4099	94.9059	97.9756	91.0498		98.9072	2.14022			36.7485	121.401	165.965	128.248	134.002	151.798	124.5	147.216	151.729	114.882	184.365	166.618	192.034	179.868	164.077		151.907	6.61443
37.5818	113.845	97.6567	107.197	96.4188	99.5199	115.658	100.042	94.5738	102.669	105.815		103.339	2.27562			37.5818	111.974	160.218	119.005	136.77	150.803	122.638	146.689	158.025	120.448	185.764	161.28	192.388	176.609	160.723		150.238	6.79747
38.4151	109.818	86.2073	94.3553	100.358	102.394	115.044	111.632	93.8032	101.802	89.2042		100.462	3.05878			38.4151	121.401	162.697	119.269	131.06	153.595	124.174	148.616	150.806	110.03	181.001	161.356	191.969	177.393	158.603		149.427	6.726
39.2484	108.102	87.8134	92.3977	92.8066	103.21	114.283	106.64	96.021	105.701	92.5878		99.9562	2.75951			39.2484	118.872	164.012	116.893	134.763	146.125	123.918	142.637	161.091	114.525	187.567	157.696	188.713	176.669	156.507		149.285	6.76941
40.0817	103.283	92.8387	95.6081	91.6297	105.865	115.166	98.0594	99.2226	99.4196	95.3562		99.6448	2.21316			40.0817	112.204	163.711	118.301	135.262	149.718	134.625	147.463	160.234	112.67	181.378	160.441	186.553	176.126	163.728		150.172	6.58003
40.915	113.977	88.6941	100.385	94.4084	103.301	111.872	97.8134	95.1815	97.9034	89.2042		99.274	2.68766			40.915	114.043	160.894	122.79	128.143	147.352	127.665	147.331	151.795	116.737	182.4	160.822	195.516	178.178	160.583		149.589	6.79144
41.7483	112.063	93.3049	92.3194	95.7813	100.776	115.484	102.4	100.557	100.719	88.2814		100.169	2.6897			41.7483	114.503	170.809	117.333	133.142	148.141	123.546	153.293	160.596	111.743	182.131	158.992	191.324	177.514	158.254		150.094	7.02446
42.5816	112.195	90.9736	103.047	94.1387	103.171	116.833	100.592	97.2616	104.401	93.5106		101.612	2.60461			42.5816	118.182	161.645	122.614	130.911	146.163	127.084	144.333	161.585	116.095	180.005	157.01	186.391	172.504	159.698		148.873	6.19049
43.4149	106.451	96.2061	102.186	94.6372	99.5457	113.635	115.466	98.0572	107.795	99.355		103.333	2.28204			43.4149	118.182	165.777	122.878	124.615	147.184	122.452	138.964	154.103	109.317	179.494	162.347	196.225	179.144	160.141		148.63	7.14333
44.2482	105.461	93.0459	106.492	97.5548	97.6294	113.848	101.445	95.2379	108.3	95.6638		101.468	2.14634			44.2482	120.711	161.645	120.062	127.782	147.378	118.611	145.19	154.807	110.101	183.019	158.916	182.426	177.393	157.322		147.526	6.61052
45.0815	107.177	92.0097	95.2167	101.053	98.8206	115.832	102.4	94.0601	102.524	92.8954		100.199	2.33068			45.0815	119.791	172.199	121.822	124.166	146.616	122.172	138.865	156.014	111.1	184.58	165.55	186.617	184.274	160.024		149.557	7.17779
Last 5min:	108.658	92.439	99.322	95.6004	101.301	114.667	102.597	97.0826	103.009	93.4666		100.814	2.18359			Last 5min:	116.802	165.24	120.829	129.146	147.508	125.165	145.063	157.019	112.538	181.858	160.583	189.293	177.876	159.964		149.206	6.73629

## Sheet: Figure 2B
	3min TPS alone															3min TPS alone + ISO
Time	fEPSP Slopes (% Baseline)												mean	sem		Time	fEPSP Slopes (% Baseline)															mean	sem
-19.9999	96.5147	100.822	99.8137	102.117	99.814	109.297	107.588	99.6117	97.7947	99.5705	101.449		101.308	1.16716		-19.9999	94.9071	97.2475	95.9307	100.277	106.864	101.058	93.8173	103.233	102.328	91.1439	102.153	101.476	95.3397	98.3379		98.8652	1.1583
-19.1666	95.8063	99.5136	94.6038	102.841	99.8782	110.936	105.59	101.19	98.6832	101.646	99.5164		100.928	1.35682		-19.1666	97.877	97.2604	101.27	96.8391	96.1565	102.841	95.6864	104.396	100.348	98.0517	98.7992	100.678	101.487	103.399		99.6493	0.74958
-18.3333	100.976	96.9161	93.3178	102.557	97.8902	109.355	109.167	94.6304	91.5485	103.142	98.228		99.7935	1.78493		-18.3333	98.5802	103.382	101.379	97.9447	96.8713	100.861	95.7597	102.535	102.71	96.9483	101.008	97.2535	93.966	92.9197		98.7228	0.887755
-17.4999	100.238	97.1097	102.307	102.079	98.6491	109.807	102.433	97.5906	102.174	99.5255	96.6251		100.776	1.11801		-17.4999	104.236	98.9377	97.8563	105.185	100.994	101.704	101.484	102.481	102.26	95.7011	101.998	100.177	104.544	95.8072		100.955	0.797949
-16.6666	105.318	91.5207	100.22	103.025	100.701	103.582	104.803	95.0662	97.8934	100.159	98.1606		100.041	1.27187		-16.6666	101.721	101.55	100.537	105.01	97.5127	99.0393	101.081	101.462	105.988	96.3727	102.348	102.071	102.14	100.317		101.225	0.677964
-15.8333	99.8233	89.1503	100.129	99.8194	98.7987	106.293	98.0777	102.422	95.8741	101.961	97.1193		99.0425	1.30553		-15.8333	105.367	98.9119	96.7951	92.2142	100.485	104.499	97.9512	98.2945	102.724	100.882	101.532	102.127	100.079	98.0459		99.9934	0.899813
-14.9999	98.7155	96.8426	98.7113	103.164	95.9557	99.734	96.7077	98.8153	101.968	105.369	102.052		99.8214	0.89707		-14.9999	97.0385	97.8781	96.7075	91.4591	99.1187	102.237	99.2925	102.264	103.379	100.162	99.2515	99.0954	98.9802	98.3703		98.9453	0.775364
-14.1666	101.805	97.4036	99.4068	98.6454	93.7754	100.529	104.375	101.317	100.038	99.9652	101.614		99.8977	0.823406		-14.1666	107.259	102.734	107.419	98.1739	100.886	93.4288	98.1417	99.7209	101.085	95.0295	99.6071	99.3788	98.362	99.7654		100.071	1.03543
-13.3333	98.0221	101.844	98.0683	97.7593	100.541	102.169	103.566	102.549	104.696	99.2904	99.751		100.751	0.717935		-13.3333	101.078	94.4549	96.2699	99.7111	98.5311	98.1791	98.9333	92.7324	98.8318	107.454	95.2369	97.8202	101.796	97.3321		98.4544	0.956762
-12.5	103.396	98.0713	100.916	97.6992	103.672	96.0946	100.536	96.088	100.729	99.3568	102.436		99.9086	0.811839		-12.5	98.8248	97.6465	101.784	103.837	103.153	101.582	100.348	99.15	98.2173	100.402	96.9158	100.711	98.7742	105.54		100.492	0.664173
-11.6666	98.8285	99.6739	117.451	99.908	97.8047	102.311	98.5428	100.032	100.397	101.095	100.779		101.529	1.63635		-11.6666	101.327	101.726	95.5259	107.208	102.193	98.2294	99.6443	97.4889	98.2992	102.993	99.7075	99.7755	103.273	103.496		100.778	0.803657
-10.8333	100.592	97.4904	103.685	98.5631	98.3498	96.6384	97.8296	100.799	103.054	98.5642	100.901		99.6787	0.692345		-10.8333	97.104	101.649	98.3815	99.3875	99.8042	98.9177	104.599	96.2419	100.594	100.738	100.444	100.966	98.7742	97.981		99.6843	0.558617
-9.99996	102.092	102.912	92.3073	100.063	100.573	98.8053	95.9664	102.294	101.761	101.815	102.271		100.078	0.985415		-9.99996		103.39	104.574	99.2661	93.9385	97.4237	106.38	96.0405	93.7516	103.232	99.6276	98.472	98.2934	99.2787		99.513	1.04947
-9.16663	98.0371	96.2751	95.693	99.4206	100.509	98.4121	100.947	96.7942	97.5344	98.3055	99.6405		98.3244	0.511366		-9.16663	101.231	103.232	105.57	103.486	103.491	95.0402	106.043	88.592	91.8124	102.033	97.1797	102.921	99.5297	107.747		100.565	1.48621
-8.3333	96.5223	108.094	101.848	98.0599	102.956	90.6148	94.3991	104.052	98.7281	100.679	100.353		99.6642	1.44713		-8.3333	93.4483	100.242	102.583	90.4478	98.066	92.5097	100.839	91.6117	97.712	103.232	95.8197	107.087	103.239	104.275		98.6509	1.40343
-7.49997	99.1827	105.109	99.5118	102.43	101.588	94.6975	105.604	97.245	99.3742	98.2328	101.175		100.377	0.981087		-7.49997	100.895	103.15	101.883	96.893	92.3081	95.8165	106.087	95.3506	98.7363	104.432	97.8014	106.095	103.067	104.989		100.536	1.17845
-6.66664	101.527	104.502	102.255	101.332	105.094	97.6508	102.34	98.4847	101.609	99.4865	102.984		101.569	0.696433		-6.66664	101.886	100.516	103.775	110.35	97.4931	99.182	109.019	91.3751	98.9411	106.542	100.587	105.131	104.063	106.806		102.548	1.34743
-5.83331	100.976	103.006	94.0526	98.4935	96.084	98.6631	100.178	103.173	100.738	96.3934	96.8453		98.9639	0.887023		-5.83331	105.389	97.891	104.673	102.435	102.365	99.6646	112.068	99.7847	95.445	107.502	98.3842	107.171	98.9802	107.26		102.787	1.25955
-4.99998	101.564	103.166	106.231	98.3068	95.1007	93.9361	95.0052	99.4464	99.6704	98.1754	98.051		98.9685	1.11078		-4.99998	107.315	109.014	112.933	103.756	109.557	104.13	109.048	108.322	98.3675	112.875	99.5111	110.997	98.6368	108.752		106.658	1.33233
-4.16665	95.3465	97.3368	101.257	95.7594	101	94.1871	98.5259	97.4028	97.2921	99.6939	98.4895		97.8447	0.678423		-4.16665	116.915	108.624	112.32	106.466	110.14	106.119	112.134	111.316	93.26	110.668	99.8608	110.26	103.342	112.938		108.169	1.62148
-3.33332	103.155	99.6138	105.365	97.5536	103.897	99.3407	91.0053	107.921	100.64	100.516	101.285		100.936	1.33769		-3.33332	119.047	122.355	116.029	101.073	108.794	107.038	116.781	108.015	98.4904	114.314	101.532	112.386	101.144	113.067		110.005	1.99864
-2.49999	104.383	104.782	96.9397	100.411	100.883	96.9313	94.0862	102.617	106.976	100.206	99.0376		100.659	1.1618		-2.49999	122.047	121.27	123.469	108.017	112.554	103.576	113.131	111.39	103.748	115.273	100.249	109.325	107.635	110.569		111.589	1.88981
-1.66666	98.836	101.557	92.6354	100.221	98.8521	93.9612	96.0622	97.2976	105.567	97.3104	99.5453		98.3496	1.07502		-1.66666	117.78	128.412	125.537	114.57	118.424	113.391	118.071	113.6	105.455	118.247	100.288	110.204	109.833	117.642		115.104	1.95997
-0.83333	99.8309	105.543	101.703	99.8542	106.27	93.8107	99.955	104.075	99.7511	100.052	100.737		101.053	1.0283		-0.83333	109.281	134.349	128.951	114.138	120.941	117.688	119.881	113.284	103.311	114.553	101.881	112.442	107.326	118.713		115.481	2.40952
0	98.512	101.744	101.572	99.9175	101.364	102.244	96.7106	100.063	96.5562	96.5846	100.956		99.6566	0.664654		0	123.943	134.392	137.441	116.458	120.716	110.71	122.336	112.357	103.475	116.089	100.728	117.628	103.926	118.096		117.021	2.86441
3	73.4374	93.15	91.6118	74.7506	111.421	61.3329	66.4253	86.8616	87.0343	74.2217	75.4155		81.4238	4.29277		3	114.194	128.931	119.957	110.066	89.7571	63.7993	99.4024	71.2363	54.3664	89.0716	92.9832	93.1446	80.2657	87.7051		92.4915	5.66008
3.83333	66.3982	77.2444	72.0978	71.1874	85.3961	66.7793	68.7592	88.3793	76.1142	81.8837	81.5539		75.9812	2.28948		3.83333	106.914	120.541	108.819	92.8884	127.903	95.9352	105.156	92.535	61.9048	91.2591	82.764	91.8127	70.2497	115.272		97.4253	4.91285
4.66666	75.0427	92.0282	76.599	86.7629	90.4621	76.367	75.9867	96.2758	78.5642	83.8431	80.8962		82.9844	2.23583		4.66666	124.899	139.565	78.7971	90.367	160.752	122.665	117.873	127.138	70.5493	110.869	87.621	98.4436	78.3549	146.225		111.009	7.42654
5.49999	73.2264	88.8164	70.9037	89.9874	92.7387	73.1544	87.7862	95.6672	83.0909	85.3345	79.9097		83.6923	2.53947		5.49999	128.345	137.892	83.9503	95.1401	164.316	137.645	115.894	138.786	75.452	121.078	89.9912	104.65	83.6752	158.844		116.833	7.68979
6.33332	74.7262	79.3812	83.4361	95.5569	91.3492	88.381	85.5791	93.5034	83.8143	83.7261	80.677		85.4664	1.89431		6.33332	138.915	141.273	84.2457	104.417	158.343	144.713	123.458	142.092	84.0555	132.168	101.609	113.519	81.8768	167.862		122.753	7.54865
7.16665	77.6504	91.8012	87.6093	100.218	93.8288	87.7368	87.6763	94.6003	81.0376	82.995	82.376		87.9572	2.03122		7.16665	140.09	146.631	102.594	102.529	165.11	152.056	120.863	144.471	75.7251	134.471	106.078	120.065	82.9259	167.185		125.771	7.7322
7.99998	78.3513	85.5244	77.4258	104.75	95.7847	87.8372	90.777	97.5906	84.6076	81.7083	83.4722		87.9844	2.56462		7.99998	138.299	143.563	109.279	98.6459	160.262	149.676	124.491	148.535	81.5291	125.222	126.166	133.015	83.0382	170.042		127.983	7.22102
8.83331	82.2101	97.6106	81.5858	107.037	92.3218	91.3677	89.61	92.6318	83.8609	84.7204	81.8828		89.5309	2.37993		8.83331	150.642	143.538	112.134	115.163	164.561	161.505	123.89	147.144	86.2133	133.895	139.106	139.646	84.2247	180.96		134.473	7.48167
9.66664	78.5171	101.143	100.785	108.291	98.0933	92.5641	94.4978	96.9971	87.4776	84.3988	82.2116		93.1796	2.7557		9.66664	144.448	151.95	119.388	112.574	165.129	159.268	132.561	150.233	90.4331	133.013	156.436	157.923	92.0677	176.236		138.69	7.10441
10.5	84.2299	96.0948	88.5672	115.983	88.2498	92.9489	88.3641	89.1607	84.1643	88.1127	79.8001		90.516	2.86276		10.5	153.284	155.446	120.822	115.743	164.591	158.951	125.635	149.877	84.9842	125.875	177.301	157.668	88.5084	181.009		139.978	8.08676
11.3333	84.5917	93.0165	84.1448	114.765	90.5583	98.2197	96.0087	97.5305	86.8243	87.1184	87.1443		92.7202	2.6829		11.3333	146.663	146.682	122.703	119.626	174.804	155.351	132.861	154.739	90.3785	143.796	181.304	159.709	92.1551	180.596		142.955	7.7405
12.1666	86.0538	94.4989	93.1078	116.803	94.6197	88.6236	92.1525	92.7445	73.6175	81.3574	82.2664		90.5314	3.30159		12.1666	160.726	158.71	129.334	121.002	164.547	162.772	130.223	147.141	94.5437	136.889	180.915	163.789	98.3246	184.049		145.212	7.4623
13	89.9428	102.759	95.588	119.16	87.726	81.5206	90.8925	99.1534	77.1875	81.8837	83.3077		91.7383	3.62765		13	159.512	154.06	131.795	130.629	162.941	165.559	140.543	152.933	94.9671	143.144	180.216	166.17	94.7902	182.149		147.101	7.2382
13.8333	84.652	91.04	96.8872	117.588	88.9872	85.6117	97.2123	101.347	84.3276	84.1355	83.9654		92.3413	3.13622		13.8333	162.259	154.678	130.198	117.375	162.128	155.483	135.2	151.029	96.7014	136.39	182.12	164.413	93.1792	186.361		144.822	7.58351
14.6666	87.9078	98.1915	101.139	118.335	90.8576	100.888	95.6591	103.466	82.3676	83.6676	82.376		94.9869	3.32208		14.6666	161.36	159.684	127.375	113.774	163.763	158.796	140.447	159.564	95.6499	137.426	178.273	168.465	95.0775	180.762		145.744	7.58035
15.5	93.1232	98.9193	99.5906	120.088	91.8409	87.3185	95.7663	102.474	83.2542	88.6391	90.2683		95.5711	3.00305		15.5	167.601	155.159	128.787	124.116	164.963	163.029	140.081	156.207	90.6653	134.125	181.148	166.991	95.8893	179.358		146.294	7.63741
16.3333	90.2518	96.8493	103.961	119.312	87.5657	89.6526	93.934	104.135	83.6276	85.2761	82.7597		94.3022	3.34955		16.3333	161.263	156.81	130.318	123.806	172.65	159.854	142.353	160.635	98.2309	138.654	178.778	164.866	97.8001	185.287		147.95	7.33709
17.1666	91.1637	104.028	100.68	118.414	88.0146	94.5971	91.1547	97.9663	83.1843	80.6847	83.9106		93.9815	3.31021		17.1666	158.368	159.315	133.765	117.968	168.752	156.332	142.961	154.49	98.668	133.089	177.029	168.238	97.7751	185.651		146.6	7.31123
17.9999	91.0883	111.326	97.4121	121.164	92.8562	98.981	92.0313	99.221	85.2376	90.774	87.0347		97.0114	3.23527		17.9999	171.2	155.467	138.272	125.829	175.837	160.452	143.247	158.22	100.839	136.735	179.089	171.214	98.8116	182.298		149.822	7.27895
18.8333	92.0078	105.383	100.955	119.331	90.1736	88.5232	97.4378	112.715	83.8376	80.5677	82.4856		95.7653	3.82849		18.8333	166.194	157.84	145.975	119.936	169.34	159.902	148.151	155.431	97.8759	127.064	175.125	173.934	94.2532	184.115		148.224	7.56771
19.6666	88.3827	109.176	97.1366	122.692	85.7167	95.8018	96.5753	94.5026	89.2744	83.3167	88.0212		95.5087	3.46521		19.6666	170.828	159.435	139.739	117.388	165.638	156.338	144.581	158.099	98.3675	118.314	178.156	161.182	95.5396	182.232		146.131	7.57903
20.4999	95.241	111.012	99.7349	123.904	91.0179	92.6812	94.0468	105.63	87.3843	79.8367	86.8703		97.0327	3.76347		20.4999	159.464	157.145	134.826	117.59	171.034	160.332	145.014	165.295	99.1323	127.294	176.835	172.829	95.065	186.41		147.733	7.71941
21.3333	91.9927	104.568	103.121	121.86	86.7428	99.3993	100.133	106.111	84.7943	87.5279	85.0068		97.3869	3.46738		21.3333	167.941	161.76	141.511	125.276	178.143	154.042	144.193	164.601	99.3098	136.313	181.42	172.517	93.1167	187.253		150.528	7.79881
22.1666	93.7714	109.917	96.3229	119.835	86.1549	98.8137	93.4097	100.656	85.0976	87.3816	86.8155		96.1977	3.27127		22.1666	168.269	161.254	142.233	128.849	172.302	155.375	144.647	160.855	101.454	139.46	178.933	172.319	100.86	183.388		150.728	7.01883
22.9999	92.2641	109.236	97.609	116.952	92.0546	98.9559	94.9544	103.045	86.2876	83.3752	89.5558		96.7536	3.00717		22.9999	179.384	164.802	143.283	128.606	168.439	157.169	145.241	166.069	100.334	141.263	178.661	170.109	98.9615	179.093		151.53	7.20388
23.8332	94.6381	109.597	94.7744	122.993	89.2972	97.4583	95.9777	103.376	88.2943	81.7375	84.4587		96.6001	3.58065		23.8332	163.425	155.785	144.301	124.912	177.913	160.416	150.804	169.447	101.741	142.645	177.573	176.768	101.971	182.76		152.176	7.15436
24.6666	92.7991	116.147	91.5986	121.24	85.3427	103.633	97.7873	105.48	86.8476	82.0299	88.6789		97.4166	3.87052		24.6666	173.432	159.011	147.069	128.633	176.772	159.34	150.789	165.219	104.226	146.061	178.739	175.889	100.423	181.604		153.372	7.04619
25.4999	97.9919	113.603	95.3256	122.376	86.9779	106.703	92.6176	110.348	86.0309	87.7033	83.801		98.498	3.89827		25.4999	173.593	166.565	141.27	125.209	177.164	159.74	150.628	159.634	102.369	140.496	176.757	178.355	96.9383	179.556		152.02	7.39721
26.3332	94.005	113.409	88.6985	120.803	85.2892	100.78	93.6775	108.951	88.9943	81.0064	84.5683		96.3802	3.91875		26.3332	180.738	160.735	152.288	125.91	173.443	154.048	151.471	167.294	100.293	144.909	179.322	170.76	99.9232	177.508		152.76	7.20884
27.1666	91.2391	103.346	100.47	122.154	81.9332	100.545	91.2759	105.765	85.1909	89.8966	82.6501		95.8606	3.62937		27.1666	171.567	156.463	139.968	135.834	173.325	164.076	154.894	165.106	103.12	138.999	176.524	173.566	99.1863	179.473		152.293	6.93664
27.9999	96.3866	114.431	99.3806	119.971	85.3106	105.047	96.8656	111.37	84.071	81.8252	92.1318		98.799	3.85058		27.9999	169.435	158.337	152.463	122.31	178.031	163.31	161.498	168.175	107.613	136.121	176.252	176.739	102.096	172.421		153.2	6.91115
28.8332	92.9574	105.25	90.352	122.078	91.6912	105.205	94.7712	107.689	87.501	87.1769	89.8847		97.6869	3.30893		28.8332	187.268	156.089	149.717	127.77	174.633	164.704	159.336	165.791	105.496	146.905	179.477	176.003	95.0275	178.614		154.774	7.46297
29.6666	94.9697	102.619	96.3361	120.8	88.1643	104.988	94.6613	107.583	87.6643	88.7561	90.4875		97.9117	3.09001		29.6666	179.31	158.144	151.041	125.519	166.089	159.83	160.142	165.917	104.076	142.261	177.612	167.813	102.358	175.724		152.56	6.76363
30.4999	94.5175	116.274	101.769	119.331	84.5624	100.604	94.774	117.516	86.101	79.9244	86.103		98.3161	4.26687		30.4999	179.764	165.72	148.043	134.714	169.115	160.028	159.248	168.972	107.367	140.112	179.633	170.449	99.8607	172.586		153.972	6.75174
31.3332	98.0371	112.628	99.1575	123.065	87.9398	105.95	95.0446	107.523	91.9577	87.8496	89.0078		99.8328	3.42568		31.3332	181.49	162.957	146.522	130.831	170.373	161.893	159.482	172.447	107.531	148.824	179.283	170.959	104.494	173.065		155.011	6.64747
32.1666	93.4398	105.169	76.3103	122.369	85.6419	111.07	94.3033	112.497	86.9876	90.1306	87.528		96.8589	4.22376		32.1666	190.076	161.829	148.71	133.326	164.664	163.568	164.723	172.814	104.431	140.496	176.33	169.825	102.046	169.216		154.432	6.9571
32.9999	92.9951	116.948	89.5383	121.74	84.4983	101.901	92.8347	119.372	93.7311	84.4572	85.1164		98.4665	4.33319		32.9999	187.277	159.654	154.957	133.002	170.76	162.677	167.112	169.002	104.595	143.374	177.845	165.603	93.5663	181.075		155.036	7.39824
33.8332	93.5453	112.254	98.9607	119.357	84.167	103.214	94.3653	108.68	83.5809	86.0949	85.6645		97.2622	3.71935		33.8332	176.995	167.114	156.577	126.085	172.111	160.93	170.953	166.361	110.317	141.916	175.436	168.012	106.342	169.051		154.871	6.41946
34.6665	93.7488	113.429	94.6563	121.575	86.0587	112.032	100.29	117.862	90.301	91.622	84.952		100.593	3.99835		34.6665	180.485	155.343	152.244	134.458	173.277	157.941	168.409	171.123	106.029	140.227	176.33	173.566	101.497	168.77		154.264	6.76217
35.4999	98.0145	116.808	94.6169	123.088	86.6573	107.013	91.7607	112.324	83.5809	90.9494	85.0616		99.0794	4.11293		35.4999	182.769	164.523	150.012	140.243	170.354	161.81	162.612	161.049	106.329	146.982	177.107	173.509	99.8357	162.031		154.226	6.559
36.3332	91.1712	110.171	99.2625	120.853	87.7154	108.661	96.781	109.048	90.1377	93.3767	88.1308		99.5735	3.32343		36.3332	176.974	166.063	154.684	129.119	172.557	166.773	170.682	173.467	114.223	142.799	172.678	165.065	97.4004	166.194		154.905	6.62052
37.1665	97.0348	107.894	99.3019	123.423	85.2358	111.455	93.2688	99.6042	88.691	93.3474	84.0751		98.4846	3.58708		37.1665	188.395	157.385	154.301	125.411	178.77	168.035	169.941	173.328	106.534	149.821	176.563	169.343	98.1747	160.231		155.445	7.25938
37.9999	92.3846	107.967	102.858	118.376	90.0026	106.962	98.0692	109.672	93.1944	89.7797	85.0616		99.4843	3.13921		37.9999	186.416	162.009	158.054	136.858	169.732	163.006	165.646	176.678	104.977	141.532	176.33	166.028	98.7867	162.23		154.877	6.91836
38.8332	101.24	114.665	101.323	123.334	85.3427	105.841	96.1665	114.338	85.4243	90.4815	83.9654		100.193	4.03599		38.8332	188.01	161.529	147.879	120.557	174.251	157.791	165.375	173.157	110.358	137.81	176.563	167.161	99.5485	163.386		153.098	7.10244
39.6665	95.4596	121.142	105.325	120.812	81.0675	111.664	94.7233	103.361	89.5077	89.4872	85.2808		99.8028	4.15558		39.6665	182.197	164.652	152.397	136.656	169.707	161.798	162.685	169.73	107.982	139.652	180.177	167.36	94.9651	165.054		153.929	6.88876
40.4999	97.7432	116.14	107.517	122.616	88.2711	103.265	97.0545	108.958	91.421	87.5279	86.377		100.626	3.66949		40.4999	186.329	166.492	161.817	135.456	156.434	161.798	170.154	171.413	105.564	141.686	176.913	164.668	102.034	161.04		154.414	6.67996
41.3332	93.9899	120	104.932	122.157	87.2985	110.66	93.5028	114.608	93.5444	85.7732	87.4732		101.267	4.11792		41.3332	182.686	161.421	154.848	125.276	173.037	164.399	171.715	174.622	105.592	141.187	177.535	171.27	102.546	163.386		154.966	7.0304
42.1665	95.3842	113.837	104.853	122.977	86.187	106.218	92.8375	117.741	95.1777	91.4173	85.2808		101.083	3.88521		42.1665	182.844	162.116	153.174	138.611	172.944	166.175	169.428	171.948	108.159	143.489	173.183	171.837	97.7626	157.076		154.911	6.73725
42.9998	100.411	116.347	104.118	119.094	83.2906	105.256	98.7288	110.686	95.0844	88.7269	84.8972		100.604	3.62682		42.9998	181.529	163.069	156.642	129.847	176.023	160.213	172.99	168.37	109.593	146.943	174.115	165.546	103.482	159.835		154.871	6.48597
43.8332	97.8412	117.77	102.11	124.341	85.0968	102.386	98.058	110.611	93.9644	88.4637	86.5414		100.653	3.82274		43.8332	193.631	162.447	165.351	137.95	169.467	150.98	172.126	167.924	109.238	140.496	170.152	167.077	95.9267	163.815		154.756	6.98425
44.6665	97.909	120.868	106.834	123.417	80.9392	103.633	94.6218	113.474	92.3544	88.6099	85.226		100.717	4.28812		44.6665	186.228	169.061	151.971	132.651	166.505	156.553	166.995	171.368	108.378	138.769	167.238	172.716	101.097	160.727		153.59	6.6462
45.4998	99.9213	114.137	108.094	123.116	87.4268	104.628	102.165	104.225	90.6277	86.7383	83.0885		100.379	3.75368		45.4998	192.356	162.159	164.028	128.202	161.829	158.73	175.966	174.57	114.277	144.487	171.628	164.016	102.371	158.15		155.198	6.64457
46.3332	95.9118	112.247	109.288	120.971	87.555	104.996	99.2729	109.95	95.9477	87.0307	89.3914		101.142	3.37766		46.3332	184.049	164.63	160.701	128.916	162.794	161.971	173.672	171.036	115.124	142.914	169.802	170.647	98.4245	159.769		154.604	6.54066
47.1665	99.959	119.472	110.771	124.347	80.4904	103.85	98.0523	106.156	90.6743	94.0493	86.2126		101.276	4.06725		47.1665	188.386	164.785	161.949	132.813	153.241	155.274	173.452	167.104	117.65	142.914	169.491	170.789	95.7893	158.381		153.716	6.51947
	97.5762	117.16	105.157	122.517	85.0398	105.463	96.6523	111.891	93.4588	88.2882	85.4179		100.784	3.84475			186.546	163.379	157.669	132.09	169.968	159.508	171.537	171.467	109.206	142.562	172.308	168.744	100.531	160.498		154.715	6.68052

## Sheet: Figure 2C
	Ventral HFS Control														Ventral HFS + ISO
Time	fEPSP Slopes (% Baseline)										mean	sem		Time	fEPSP Slope (% Baseline)										mean	sem
-19.9999	100.288	98.5825	97.4612	102.806	105.125	99.2568	104.412	101.313	100.198		101.049	0.870511		-19.9999	99.9768	96.4207	96.8086	100.534	106.861	98.7753	96.9852	95.4457	99.6792		99.054	1.14097
-19.1666	99.5333	100.509	101.35	103.756	100.732	97.1725	99.3262	100.719	101.496		100.51	0.598594		-19.1666	101.757	99.6503	101.95	101.375	98.7053	96.3741	97.0983	98.8939	100.17		99.5526	0.662442
-18.3333	100.355	100.927	100.888	101.346	109.065	99.4057	101.799	99.4401	104.418		101.96	1.01785		-18.3333	100.124	100.027	99.0654	101.375	96.2968	101.237	99.3395	89.1507	96.3266		98.1046	1.27655
-17.4999	102.439	101.664	97.5471	103.262	103.179	98.0893	99.6965	98.4184	99.1697		100.385	0.75536		-17.4999	100.037	98.3886	99.5362	97.3545	87.2563	101.514	95.4227	95.0728	100.047		97.1811	1.43479
-16.6666	100.682	100.913	99.4592	101.177	103.069	100.773	97.6965	100.952	93.9218		99.8493	0.881488		-16.6666	98.9929	100.761	99.581	100.626	84.3997	102.709	96.0095	103.141	100.783		98.5559	1.90214
-15.8333	101.83	102.532	96.8811	98.823	105.138	95.237	100.99	101.824	100.09		100.372	1.00714		-15.8333	101.65	100.974	101.427	99.4181	108.9	98.7511	91.8029	96.7778	102.173		100.208	1.53077
-14.9999	100.783	100.934	95.012	97.3993	105.565	100.715	98.4517	100.462	100.948		100.03	0.972615		-14.9999	97.1255	97.3601	101.195	95.0463	104.822	100.247	105.278	98.9777	100.374		100.047	1.13978
-14.1666	101.053	100.986	98.1057	97.6923	100.014	99.4998	99.3262	101.825	96.3023		99.4227	0.59751		-14.1666	102.654	103.593	104.274	100.763	96.3752	98.2685	101.029	101.276	100.17		100.934	0.831754
-13.3333	98.7897	98.2687	98.0198	101.538	97.2496	100.44	100.957	98.9754	102.632		99.6523	0.60454		-13.3333	105.894	98.992	101.277	94.7253	97.0137	106.184	104.416	99.0005	100.538		100.893	1.32271
-12.5	101.245	94.8513	103.444	103.011	100.288	105.102	100.527	103.697	97.9795		101.127	1.0652		-12.5	100.204	97.175	99.2746	104.906	102.671	97.1101	96.7024	110.867	99.5157		100.936	1.53397
-11.6666	96.7513	95.2142	99.2981	101.759	102.119	96.7102	102.293	102.079	100.739		99.6626	0.923929		-11.6666	95.3986	103.298	96.166	101.099	99.8032	99.1252	110.142	102.921	100.497		100.939	1.45522
-10.8333	97.4946	99.7927	98.2883	102.004	101.386	102.838	95.3701	100.206	97.6008		99.4424	0.81377		-10.8333	99.4882	103.202	97.7352	104.355	117.873	98.9804	101.786	102.898	105.403		103.525	1.98631
-9.99996	102.979	99.1226	100.909	97.3662	97.6476	99.0375	102.227	101.313	99.4402		100.005	0.654769		-9.99996	97.0786	109.504	100.134	105.807	94.5044	101.949	108.813	110.944	102.378		103.457	1.90809
-9.16663	102.213	98.6014	104.25	97.1501	101.598	102.611	102.647	99.9278	97.5467		100.727	0.838966		-9.16663	93.2635	108.482	100.291	106.342	110.412	95.2639	103.405	109.49	109.924		104.097	2.1652
-8.3333	99.7921	98.4619	101.328	97.3993	99.1544	103.935	97.772	98.8643	93.0562		98.8626	0.985744		-8.3333	103.103	114.146	107.128	116.324	109.93	104.495	101.863	111.332	101.642		107.774	1.81254
-7.49997	97.2468	102.893	99.9211	98.4916	95.0229	102.681	99.3262	98.5873	103.173		99.7049	0.927428		-7.49997	94.5821	107.707	104.633	109.782	103.029	99.8009	102.288	106.468	109.001		104.143	1.61887
-6.66664	97.7649	99.8907	96.6233	99.1372	98.5484	98.8572	100.863	100.459	103.281		99.4917	0.64513		-6.66664	92.4737	106.919	102.144	103.499	116.82	102.154	103.801	106.217	109.516		104.838	2.17906
-5.83331	97.641	99.6512	101.747	96.1082	99.7278	101.396	100.527	95.0129	99.4944		99.034	0.772031		-5.83331	99.8229	114.948	102.899	110.577	107.051	100.247	110.849	102.144	103.604		105.794	1.77452
-4.99998	100.85	102.746	104.196	96.8041	99.234	100.149	95.4407	99.7373	98.1959		99.706	0.913109		-4.99998	93.3304	116.326	103.706	115.193	110.233	100.175	107.936	107.457	107.161		106.835	2.38545
-4.16665	98.5307	99.2262	105.947	102.434	91.407	98.8415	102.004	98.9293	100.144		99.7182	1.31076		-4.16665	92.7749	124.911	99.8575	119.534	95.479	104.35	113.175	115.823	111.004		108.545	3.69223
-3.33332	100.164	102.587	98.095	98.0263	100.45	99.361	100.629	102.505	100.252		100.23	0.541528		-3.33332	99.6689	120.865	107.405	118.8	102.761	99.2097	111.988	105.669	108.47		108.315	2.57474
-2.49999	101.695	100.336	99.5559	99.2088	93.3516	98.1442	99.75	97.1413	104.039		99.2468	0.992314		-2.49999	92.2863	130.698	108.817	122.591	118.959	105.002	116.067	96.8159	108.715		111.106	4.09718
-1.66666	96.1319	99.2545	98.3206	103.329	96.0685	100.025	102.011	102.335	98.5835		99.562	0.871221		-1.66666	104.883	130.684	108.302	121.903	108.351	109.575	116.23	106.963	106.63		112.613	2.88538
-0.83333	103.981	100.614	102.209	99.971	94.8601	99.8408	100.271	100.485	98.6269		100.095	0.83054		-0.83333	92.0052	136.766	108.107	130.845	107.6	108.078	124.409	110.114	109.696		114.18	4.62223
0	163.737	152.572	152.005	117.602	142.645	187.424	148.636	167.975	199.097		159.077	8.07739		0	157.8	184.538	221.827	149.815	188.886	163.499	169.777	145.037	161.825		171.445	7.92655
0.83333	187.466	186.343	164.277	132.631	173.29	195.686	225.427	211.821	236.752		190.411	10.6716		0.83333	214.311	198.759	274.472	196.834	194.756	179.21	177.674	135.53	219.024		198.952	12.4883
1.66666	183.84	180.971	157.373	146.432	174.884	186.98	219.493	205.776	231.342		187.455	9.19636		1.66666	214.639	199.376	270.145	213.877	212.87	191.252	178.53	147.58	224.585		205.873	11.2254
2.49999	176.767	172.013	155.381	134.414	180.718	179.186	209.532	201.009	223.173		181.355	9.06793		2.49999	213.969	205.225	262.657	223.232	223.602	190.25	181.011	131.557	219.801		205.701	12.0675
3.33332	174.83	162.784	145.304	140.254	174.139	168.953	205.152	192.665	218.141		175.802	8.62187		3.33332	213.2	203.449	269.562	212.731	231.377	195.837	181.817	140.379	211.951		206.7	11.6744
4.16665	168.321	155.073	151.296	143.549	164.347	175.246	206.211	186.791	208.781		173.291	7.75875		4.16665	217.952	205.746	263.599	227.68	227.164	200.229	182.793	148.6	209.662		209.269	10.6474
4.99998	177.015	163.087	140.308	143.804	166.842	167.045	199.571	175.297	205.589		170.951	7.30728		4.99998	214.886	217.444	258.047	217.133	231.892	201.955	199.4	140.866	209.702		210.147	10.4579
5.83331	172.567	167.232	140.443	142.456	165.277	170.985	202.114	177	199.367		170.827	7.07741		5.83331	223.661	209.819	264.668	235.323	230.671	201.713	200.984	158.982	208.721		214.949	9.7023
6.66664	172.995	165.838	136.999	142.107	162.996	167.956	194.131	173.765	199.638		168.492	6.87288		6.66664	215.074	208.592	255.536	243.256	223.356	213.068	202.977	146.819	207.29		212.885	10.1164
7.49997	178.93	164.817	138.012	142.787	165.225	163.08	182.263	170.955	201.153		167.469	6.46059		7.49997	217.684	206.109	258.63	251.404	233.908	217.17	204.448	166.632	206.145		218.015	9.22304
8.3333	169.931	161.033	131.732	146.186	162.851	161.282	184.382	164.911	193.903		164.024	6.14826		8.3333	218.808	204.628	260.281	250.028	215.536	212.308	203.911	165.544	209.58		215.625	9.12999
9.16663	167.814	149.565	133.91	146.829	162.276	161.221	186.36	173.509	187.79		163.253	5.99213		9.16663	224.022	201.543	255.925	249.187	230.2	203.873	210.245	159.454	204.714		215.463	9.62688
9.99996	164.616	167.915	134.805	145.481	157.076	154.682	181.132	155.46	192.172		161.482	5.83197		9.99996	222.135	202.955	261.357	242.095	221.138	223.988	213.695	169.22	207.74		218.258	8.5409
10.8333	167.082	157.492	128.424	150.841	152.195	153.562	177.883	166.528	189.954		160.44	5.88976		10.8333	220.629	208.187	255.446	252.657	242.12	215.397	206.93	156.668	212.319		218.928	10.0026
11.6666	160.043	156.814	133.961	145.221	158.217	145.656	176.964	160.483	183.732		157.899	5.17346		11.6666	221.948	193.28	253.653	242.14	221.911	220.73	206.442	184.863	215.427		217.821	7.20848
12.5	173.873	149.403	130.298	143.865	153.863	156.258	171.242	170.615	177.564		158.553	5.30687		12.5	220.488	206.144	251.344	240.811	240.339	239.071	211.334	165.962	209.58		220.564	8.72893
13.3333	166.519	161.398	128.964	144.981	151.713	153.832	176.046	156.652	176.915		157.447	5.04989		13.3333	226.164	205.101	255.678	258.863	235.197	224.543	217.761	178.948	210.766		223.669	8.29086
14.1666	168.918	164.179	130.737	146.853	142.663	150.816	172.161	162.356	181.568		157.805	5.38308		14.1666	209.05	211.108	255.783	235.399	233.796	230.974	205.395	171.877	211.583		218.33	7.99491
14.9999	164.165	150.504	128.795	143.793	147.677	153.278	171.525	158.44	177.185		155.04	4.9303		14.9999	223.474	219.878	255.192	250.67	233.471	234.679	214.339	182.016	220.701		226.047	7.20188
15.8333	161.992	157.21	132.441	149.925	143.603	150.459	169.052	165.932	172.641		155.917	4.34536		15.8333	216.513	210.71	253.354	250.486	229.394	233.774	208.11	184.589	206.759		221.521	7.42383
16.6666	168.253	150.159	127.867	159.031	148.053	143.095	171.525	155.375	167.934		154.588	4.68522		16.6666	222.885	205.396	255.857	250.685	234.155	228.79	219.726	177.944	222.295		224.193	7.76604
17.4999	157.172	152.501	128.964	156.637	143.683	148.415	172.302	160.654	167.934		154.251	4.34055		17.4999	222.409	227.222	246.135	245.977	212.108	219.318	219.224	179.672	210.152		220.246	6.66874
18.3333	154.942	150.984	130.399	148.443	144.687	150.508	166.933	156.907	169.719		152.614	3.91278		18.3333	216.559	206.672	248.825	243.99	217.777	227.27	218.178	175.401	212.892		218.618	7.14864
19.1666	149.66	152.891	133.488	151.491	134.288	148.932	176.046	149.33	157.438		150.396	4.19013		19.1666	223.661	216.264	246.031	250.945	216.399	224.724	215.3	198.359	209.702		222.376	5.58207
19.9999	162.544	150.094	124.643	152.16	136.117	155.335	173.715	148.905	159.386		151.433	4.80077		19.9999	208.347	218.438	247.51	245.366	221.832	226.848	215.859	188.874	218.493		221.285	5.96527
20.8332	159.323	138.864	125.993	156.108	134.4	147.639	167.71	152.055	165.824		149.768	4.77444		20.8332	221.044	215.867	245.224	245.35	216.085	234.811	219.712	186.576	216.081		222.306	6.02835
21.6666	156.44	144.03	125.926	153.017	137.415	148.168	170.324	150.607	157.6		149.281	4.23945		21.6666	229.357	220.042	246.927	250.93	208.736	218.811	217.492	174.183	213.464		219.994	7.49606
22.4999	159.356	145.6	125.369	152.445	141.742	150.397	168.911	152.906	162.848		151.064	4.2637		22.4999	222.122	211.567	250.649	252.458	223.221	222.492	227.213	182.511	220.66		223.655	6.89482
23.3332	165.078	141.246	120.321	149.708	133.866	147.196	165.167	156.822	162.794		149.133	5.11877		23.3332	217.229	219.028	243.184	239.099	213.856	232.495	226.541	188.608	217.961		222	5.40208
24.1666	160.246	148.287	122.735	146.77	135.918	148.722	165.167	151.118	152.461		147.936	4.18439		24.1666	224.852	221.421	239.739	238.885	196.369	231.276	228.076	185.776	213.627		220.002	6.1627
24.9999	147.509	147.434	125.588	153.775	134.006	147.269	164.814	155.375	163.119		148.765	4.23769		24.9999	215.221	216.758	249.909	242.385	209.61	236.863	221.805	186.37	206.595		220.613	6.59527
25.8332	155.775	154.665	126.955	149.345	131.151	147.442	167.922	152.225	154.679		148.907	4.22575		25.8332	221.76	213.803	250.507	259.979	213.363	229.345	228.776	192.498	210.725		224.528	6.90887
26.6666	159.447	156.362	126.601	148.685	129.834	140.226	167.71	153.161	152.893		148.324	4.54588		26.6666	224.163	219.871	245.956	247.261	212.87	239.65	226.98	199.402	215.018		225.686	5.37237
27.4999	163.895	157.878	128.238	148.914	125.828	140.004	168.417	154.353	156.14		149.296	5.00757		27.4999	217.43	224.897	244.529	254.17	219.76	232	232.749	186.431	210.234		224.689	6.59423
28.3332	158.118	156.332	125.301	147.843	126.593	146.715	163.895	148.309	152.406		147.279	4.43229		28.3332	218.139	224.575	244.334	256.234	196.604	236.211	221.409	203.915	215.222		224.072	6.31791
29.1666	157.397	150.97	126.263	146.444	129.728	140.731	163.118	155.46	149.701		146.646	4.1321		29.1666	212.523	216.71	238.797	239.618	216.735	227.777	224.498	194.652	209.539		220.094	4.78451
29.9999	151.665	154.545	119.258	152.176	125.403	143.538	160.928	155.886	151.27		146.074	4.76823		29.9999	223.661	227.489	236.787	253.482	204.984	234.848	228.062	204.654	198.336		223.589	5.97702
30.8332	156.045	150.899	124.575	146.72	126.546	140.842	165.873	146.691	150.784		145.442	4.41748		30.8332	212.162	213.481	248.818	253.223	204.345	229.635	233.053	192.224	201.771		220.968	7.11205
31.6665	153.737	157.115	128.795	148.693	119.546	146.457	167.781	149.075	152.136		147.037	4.85699		31.6665	217.704	240.709	243.61	260.376	216.488	234.124	221.812	178.857	201.852		223.948	8.0955
32.4999	153.241	155.023	126.854	150.615	118.75	149.178	160.222	145.84	156.789		146.279	4.70279		32.4999	213.066	214.482	241.45	256.601	210.73	224.579	236.729	180.349	213.26		221.249	7.33011
33.3332	156.35	160.951	120.068	139.236	120.132	146.432	168.346	147.202	154.517		145.915	5.64145		33.3332	204.291	232.056	239.35	263.968	209.957	237.152	225.12	193.396	210.357		223.961	7.24629
34.1665	164.661	150.12	125.841	145.665	120.758	145.866	160.999	148.905	146.996		145.534	4.77455		34.1665	214.94	224.458	245.709	246.283	202.765	230.275	222.179	193.388	207.208		220.801	6.09033
34.9999	155.336	148.802	122.296	143.041	119.669	143.735	164.602	153.417	148.565		144.385	4.92757		34.9999	224.371	217.231	236.989	243.868	219.984	238.902	228.79	186.636	198.95		221.747	6.28975
35.8332	154.401	150.573	125.672	140.93	123.898	141.507	163.118	157.163	151.811		145.453	4.5458		35.8332	212.885	219.899	238.095	252.657	201.343	234.401	233.753	191.028	211.011		221.675	6.5448
36.6665	151.146	152.439	123.782	142.473	123.239	147.663	161.776	152.055	153.921		145.388	4.47177		36.6665	209.572	215.421	234.044	250.563	206.978	232.603	231.9	183.135	211.665		219.542	6.62248
37.4999	153.455	150.065	124.018	140.03	118.8	140.682	160.646	157.333	153.326		144.262	4.89965		37.4999	204.184	221.373	238.498	259.566	197.097	229.43	238.32	192.665	204.019		220.572	7.5539
38.3332	156.079	154.559	118.633	146.037	117.06	138.022	158.385	150.863	153.921		143.729	5.29453		38.3332	234.926	221.51	233.619	260.376	210.663	238.395	228.062	181.171	203.12		223.538	7.64788
39.1665	150.178	153.426	127.31	145.026	118.911	142.073	163.259	147.457	144.183		143.536	4.44219		39.1665	237.998	223.492	233.85	252.733	185.57	223.59	232.869	192.49	202.834		220.603	7.46435
39.9998	153.376	151.735	121.858	145.626	116.852	136.249	163.471	155.801	153.759		144.303	5.33667		39.9998	238.54	216.141	232.356	259.658	203.908	228.175	231.667	197.324	212.851		224.513	6.37698
40.8332	161.733	149.516	126.871	151.174	121.206	143.6	164.39	146.18	143.75		145.38	4.73299		40.8332	211.7	216.388	236.585	247.964	194.554	239.457	232.763	194.545	200.054		219.334	6.84125
41.6665	155.854	159.43	127.074	142.192	121.403	135.387	158.88	150.437	148.565		144.358	4.61836		41.6665	209.933	216.909	232.901	258.955	199.326	231.638	227.425	188.813	200.953		218.539	7.19662
42.4998	155.595	153.114	122.094	139.746	120.139	130.794	159.869	149.841	147.105		142.033	4.88758		42.4998	206.453	232.179	232.341	248.209	184.897	231.735	220.589	191.059	204.469		216.881	7.11159
43.3332	154.897	151.524	121.942	142.631	117.351	133.971	157.608	157.078	145.103		142.456	5.01452		43.3332	202.771	223.958	228.941	262.073	202.441	228.646	231.49	198.884	199.195		219.822	7.02784
44.1665	154.525	150.984	120.912	147.834	112.52	135.695	161.423	162.101	143.912		143.323	5.76668		44.1665	208.842	221.29	230.727	249.432	206.317	236.778	229.963	183.706	201.362		218.713	6.79583
44.9998	155.775	144.604	124.795	140.474	117.082	144.179	156.619	151.459	148.186		142.575	4.50158		44.9998	206.379	228.23	237.34	251.908	194.621	233.255	232.445	201.137	206.8		221.346	6.51968
45.8332	153.838	150.627	124.288	139.664	114.616	138.601	159.798	151.799	153.867		143.011	5.05466		45.8332	204.853	222.449	232.221	255.806	187.474	243.173	228.054	206.328	197.641		219.778	7.46571
46.6665	154.379	155.317	120.777	137.018	115.912	137.96	152.027	155.716	138.881		140.887	4.98605		46.6665	209.284	229.478	235.659	255.21	191.227	232.857	227.213	205.917	195.761		220.289	6.99197
47.4998	159.086	147.864	122.432	141.55	116.679	138.428	154.288	151.033	142.506		141.541	4.70567		47.4998	199.104	227.708	235.367	252.275	192.874	229.382	226.633	204.974	196.21		218.281	6.87881
48.3331	160.809	153.779	126.55	140.563	115.291	134.784	151.815	154.353	141.748		142.188	4.92644		48.3331	210.536	223.752	236.675	251.235	184.136	245.382	224.76	201.639	197.232		219.483	7.60442
49.1665	154.874	156.391	120.879	141.476	118.605	133.417	155.771	155.375	134.823		141.29	5.07682		49.1665	199.887	209.154	232.58	252.795	213.441	234.1	232.049	179.869	207.127		217.889	7.33995
49.9998	159.829	153.172	125.892	140.768	119.566	138.182	154.994	158.014	146.509		144.103	4.75425		49.9998	206.225	235.354	228.276	263.158	182.478	232.29	229.78	210.682	205.246		221.499	7.72396
50.8331	151.698	148.073	125.926	145.846	113.412	138.182	158.95	162.016	136.663		142.307	5.20624		50.8331	197.872	224.266	226.303	256.983	198.396	236.163	222.759	188.075	202.548		217.041	7.35587
51.6665	151.372	151.366	122.364	138.44	108.327	138.699	150.755	151.629	139.476		139.159	5.02998		51.6665	202.551	211.382	225.212	260.972	186.735	234.582	231.229	196.737	194.656		216.006	7.96682
52.4998	152.611	152.454	123.073	138.503	110.63	140.386	148.919	154.353	134.715		139.516	4.968		52.4998	190.67	227.894	226.445	249.569	191.574	234.57	233.668	182.808	204.878		215.786	7.90368
53.3331	166.846	156.239	124.052	145.239	118.106	133.872	153.864	156.312	136.663		143.466	5.4574		53.3331	189.271	232.707	226.348	252.351	190.947	229.587	230.939	186.294	198.786		215.248	8.02008
54.1664	166.992	155.155	129.2	140.008	113.462	135.584	155.63	162.271	142.344		144.516	5.7262		54.1664	198.474	237.493	224.704	240.841	193.053	232.784	232.07	189.202	195.597		216.024	7.13258
54.9998	155.933	151.132	127.58	148.121	109.233	133.971	151.886	153.247	138.827		141.103	5.1209		54.9998	201.908	230.437	225.369	253.544	182.478	230.974	225.509	175.051	204.714		214.443	8.43692
55.8331	162.994	147.824	124.221	142.566	107.862	135.239	152.663	159.547	140.774		141.521	5.80136		55.8331	191.835	222.052	227.543	261.676	200.727	223.795	230.607	185.883	198.868		215.887	7.94768
56.6664	155.302	149.927	124.525	141.437	107.904	138.157	152.521	150.607	143.101		140.387	5.11722		56.6664	209.338	225.919	231.623	253.941	176.809	235.246	235.068	192.155	203.406		218.167	8.14896
57.4998	154.672	150.61	124.238	137.69	106.799	128.331	153.934	154.779	141.911		139.218	5.56633		57.4998	192.879	230.479	226.325	246.252	184.864	232.591	233.3	180.151	200.258		214.122	8.17456
58.3331	161.654	148.146	124.39	142.759	117.294	133.158	150.685	153.757	135.959		140.867	4.80441		58.3331	201.908	224.643	227.364	258.481	195.327	237.321	229.942	191.242	201.362		218.621	7.49891
59.1664	150.775	151.678	125.234	138.689	113.853	136.975	145.528	155.801	139.151		139.743	4.4805		59.1664	195.021	221.969	230.891	254.155	178.445	230.914	224.053	188.89	196.578		213.435	8.25291
59.9998	159.649	149.444	126.466	143.122	115.228	132.764	156.336	156.312	135.094		141.602	5.09378		59.9998	200.148	228.586	224.352	256.05	191.16	236.416	232.706	179.877	194.207		215.945	8.47895
last 5 min:	157.508	149.605	124.845	141.044	111.49	134.104	151.945	155.134	139.332		140.556	5.06415			198.521	225.608	228.017	255.092	187.888	232.714	230.946	186.366	199.113		216.03	7.92917

## Sheet: Figure 2D
	Dorsal HFS Control												Dorsal HFS + ISO
Time	fEPSP Slopes (% Baseline)								mean	sem		Time	fEPSP Slopes (% Baseline)									mean	sem
-19.9999	98.75	100.632	104.815	96.9563	100.095	95.6987	101.389		99.7623	1.13868		-19.9999	99.6723	101.645	93.0786	94.8757	104.226	103.052	93.5851	99.4837		98.7024	1.5359
-19.1666	99.3932	98.4675	100.63	96.5121	95.9281	100.922	99.3659		98.7456	0.725363		-19.1666	100.488	100.424	102.041	98.0565	99.1298	103.972	101.269	95.3256		100.088	0.928626
-18.3333	101.81	100.35	99.7219	99.9946	100.353	97.0835	99.9779		99.8986	0.535284		-18.3333	104.012	100.794	97.1762	100.501	102.714	97.9339	95.4312	98.0244		99.5733	1.03428
-17.4999	97.8459	99.925	96.4202	100.243	95.1292	95.395	106.472		98.7758	1.49477		-17.4999	96.2299	100.047	96.7465	104.87	106.152	96.7183	99.013	101.799		100.197	1.34316
-16.6666	98.9151	99.0526	95.7491	103.246	98.3415	101.054	100.124		99.4976	0.883596		-16.6666	99.4897	100.379	101.703	101.689	101.242	99.5333	102.691	101.101		100.979	0.394447
-15.8333	104.174	99.5368	92.9476	101.7	96.8118	100.067	100.197		99.3477	1.35836		-15.8333	101.726	99.2257	98.143	102.577	99.3763	99.5413	97.9219	105.512		100.503	0.915643
-14.9999	96.1248	97.7875	101.666	103.175	100.999	95.1944	101.274		99.46	1.15924		-14.9999	99.1608	99.8439	100.246	99.4898	95.0128	106.283	98.6262	104.256		100.365	1.22717
-14.1666	94.8643	100.354	98.3544	104.685	95.8431	92.5368	103.735		98.6246	1.72409		-14.1666	98.5479	101.97	99.8005	100.172	98.3704	101.461	100.247	100.982		100.194	0.454584
-13.3333	100.741	102.378	102.568	101.967	98.7664	98.9259	101.405		100.964	0.593681		-13.3333	101.905	99.1353	100.43	101.37	101.695	100.981	104.211	98.7568		101.06	0.605804
-12.5	95.412	97.9565	101.957	105.396	97.3387	94.1488	99.1592		98.7668	1.46019		-12.5	101.377	99.2182	100.107	102.602	95.3658	96.2065	105.288	96.4243		99.5737	1.22802
-11.6666	95.9596	99.5276	101.574	103.068	98.3415	98.0381	104.345		100.122	1.1319		-11.6666	98.3611	97.0321	105.755	94.8069	97.8374	99.8612	105.048	97.5173		99.5275	1.37674
-10.8333	99.3846	101.757	102.121	98.431	103.22	98.4667	101.441		100.689	0.722082		-10.8333	99.2339	95.3888	103.069	99.8482	92.1015	95.3828	96.8078	103.163		98.1244	1.38261
-9.99996	100.732	99.9341	98.5095	99.1062	101.996	101.588	96.6327		99.7854	0.708457		-9.99996	102.847	101.261	105.187	105.483	97.5243	105.619	103.971	103.011		103.113	0.960684
-9.16663	94.0993	99.3312	95.0274	98.5909	100.072	99.6517	96.6066		97.6256	0.901789		-9.16663	97.3909	96.821	103.806	100.82	92.741	100.077	103.055	100.126		99.3547	1.27327
-8.3333	99.9148	98.1346	100.447	96.6898	100.358	99.1869	100.514		99.3207	0.54483		-8.3333	99.0228	98.7282	97.4371	104.291	94.1867	96.3504	103.787	99.2583		99.1326	1.22137
-7.49997	98.863	102.117	100.852	95.606	99.1939	101.375	100.028		99.7193	0.81355		-7.49997	95.9295	100.47	105.157	105.557	94.7929	103.252	99.082	108.904		101.643	1.74479
-6.66664	101.706	99.1485	96.7368	99.7458	101.327	103.273	98.3083		100.035	0.840534		-6.66664	96.1203	94.4992	106.507	101.159	94.3133	98.5896	100.468	105.642		99.6622	1.66079
-5.83331	98.8978	100.827	97.8669	95.677	99.0892	103.556	97.9732		99.1267	0.94344		-5.83331	97.1473	97.8161	103.207	107.746	90.376	98.0538	101.909	102.797		99.8815	1.84662
-4.99998	103.54	103.159	104.461	93.9892	102.421	104.244	96.9036		101.245	1.55178		-4.99998	98.9903	97.2733	112.308	110.382	88.3375	93.2955	109.827	105.969		102.048	3.12636
-4.16665	109.546	99.4271	104.473	101.398	98.2226	103.262	99.0147		102.192	1.50051		-4.16665	95.8848	98.7131	110.712	107.668	93.5471	105.419	104.234	104.363		102.568	2.1017
-3.33332	100.15	96.5634	100.377	100.741	104.086	104.511	94.4273		100.122	1.38462		-3.33332	98.1744	97.0924	106.845	106.215	89.4967	98.2058	103.875	112.256		101.52	2.52682
-2.49999	102.905	101.24	102.802	103.903	106.109	105.851	96.7069		102.788	1.20555		-2.49999	107.369	106.108	112.078	116.857	92.861	98.0378	101.531	109.862		105.588	2.75894
-1.66666	105.061	100.968	99.6048	100.918	105.208	102.204	99.3418		101.901	0.908591		-1.66666	101.215	97.4693	110.374	118.118	90.6758	99.6133	105.624	109.484		104.072	3.04672
-0.83333	104.922	99.2726	99.4528	101.274	102.625	103.767	92.2299		100.506	1.59119		-0.83333	103.31	99.678	109.085	123.253	86.9318	99.8052	107.056	112.797		105.24	3.7774
0	195.761	211.986	166.921	190.555	207.748	131.466	196.631		185.867	10.5955		0	148.195	149.378	157.904	176.061	148.308	122.677	150.835	197.964		156.415	7.86801
0.83333	246.884	248.47	165.3	250.004	243.729	179.866	225.263		222.788	13.4277		0.83333	221.923	198.866	211.234	217.157	217.839	167.59	156.726	238.937		203.784	9.95107
1.66666	223.856	230.209	154.597	225.983	206.303	185.591	229.802		208.049	10.8016		1.66666	230.099	186.368	207.413	226.356	199.819	171.18	158.908	221.854		200.249	9.29442
2.49999	215.781	212.488	160.71	215.02	192.349	186.421	211.334		199.158	7.77778		2.49999	235.092	188.132	209.408	226.925	198.466	170.493	166.168	215.245		201.241	8.88772
3.33332	207.836	213.136	158.89	205.195	180.91	193.839	223.457		197.609	8.25715		3.33332	224.128	191.871	200.46	223.631	193.923	173.028	174.05	219.42		200.064	7.34584
4.16665	206.271	211.524	160.542	198.106	187.811	198.441	221.829		197.789	7.44177		4.16665	220.555	200.102	204.65	202.293	191.704	181.889	168.949	212.067		197.776	5.85006
4.99998	199.699	208.98	163.1	194.712	185.227	193.807	224.103		195.661	7.19801		4.99998	220.04	206.261	207.244	224.456	195.588	173.396	179.694	218.963		203.205	6.69273
5.83331	204.315	212.99	176.136	196.293	175.268	189.363	224.611		196.997	6.96588		5.83331	219.545	203.306	219.153	220.553	195.761	178.138	180.73	213.481		203.833	6.14359
6.66664	195.561	217.169	168.317	190.466	173.857	197.676	221.936		194.997	7.56572		6.66664	218.185	209.02	202.839	220.107	192.83	179.729	183.22	220.332		203.283	5.81783
7.49997	186.295	214.141	167.13	189.844	172.446	199.034	224.009		193.271	7.8544		7.49997	207.374	207.595	204.036	226.974	196.621	181.281	184.578	222.017		203.81	5.70754
8.3333	193.953	219.321	173.018	192.953	167.194	197.787	227.49		195.96	8.32397		8.3333	203.295	208.801	207.336	222.91	189.739	184.176	184.878	218.327		202.433	5.24386
9.16663	180.679	213.886	171.353	189.951	172.395	200.171	222.429		192.981	7.57185		9.16663	207.131	212.902	208.072	218.487	190.852	183.872	181.116	223.245		203.21	5.64195
9.99996	185.391	218.174	171.394	180.338	172.021	198.616	210.716		190.95	7.02866		9.99996	212.481	212.51	201.028	222.978	197.447	182.608	187.921	215.678		204.082	5.01567
10.8333	180.958	213.379	177.168	180.729	171.511	198.783	214.914		191.063	6.74486		10.8333	207.914	217.583	207.704	214.526	195.402	183.304	182.055	227.584		204.509	5.76669
11.6666	180.584	213.63	178.5	176.678	166.599	197.725	202.177		187.985	6.33184		11.6666	203.717	208.658	200.399	223.194	196.721	177.466	179.04	228.756		202.244	6.50737
12.5	189.955	212.954	177.282	171.49	166.752	203.875	211.924		190.605	7.30676		12.5	208.158	212.895	202.962	215.895	194.349	175.987	182.009	229.561		202.727	6.32577
13.3333	181.801	208.45	181.796	175.026	168.622	198.118	206.09		188.558	5.90889		13.3333	199.105	213.829	207.75	218.777	203.096	178.194	189.693	225.2		204.456	5.46456
14.1666	190.259	209.428	175.727	171.064	165.376	191.682	194.885		185.489	5.8358		14.1666	196.645	212.789	201.013	216.622	200.551	177.722	189.26	221.656		202.032	5.17554
14.9999	181.253	210.99	179.507	173.391	163.88	190.398	185.742		183.595	5.5984		14.9999	203.083	217.983	201.888	207.879	192.83	183.432	182.263	225.533		201.861	5.44987
15.8333	189.424	209.286	175.186	177.19	162.214	196.976	194.048		186.332	5.9737		15.8333	195.488	212.571	206.369	217.937	189.159	177.378	175.96	227.353		200.277	6.6754
16.6666	197.474	206.989	178.329	175.618	160.209	193.942	197.482		187.149	6.15214		16.6666	195.768	215.654	202.578	210.206	193.11	180.817	191.829	231.933		202.737	5.69426
17.4999	196.97	209.556	183.198	172.468	163.047	194.947	171.059		184.463	6.32414		17.4999	199.673	214.862	199.524	207.148	188.92	177.898	184.832	232.401		200.657	6.21062
18.3333	194.075	199.635	183.53	169.82	161.806	192.639	198.074		185.654	5.54925		18.3333	200.591	214.267	198.143	211.978	196.874	181.289	183.768	227.984		201.862	5.55736
19.1666	192.675	201.558	186.383	173.374	162.996	200.608	195.096		187.527	5.46675		19.1666	186.034	215.774	206.661	211.335	199.172	174.163	183.865	230.423		200.928	6.63322
19.9999	199.795	208.797	178.599	169.998	162.86	192.777	184.923		185.393	6.17376		19.9999	192.683	212.163	203.069	213.671	197.314	170.892	185.577	228.316		200.461	6.35328
20.8332	193.797	214.895	185.034	167.599	160.685	198.688	186.42		186.731	6.95824		20.8332	196.45	214.53	196.746	210.201	188.22	171.548	185.946	226.181		198.728	6.20578
21.6666	203.828	208.893	186.595	172.189	157.795	198.947	182.897		187.306	6.89008		21.6666	188.104	210.852	199.524	208.272	195.602	171.268	181.079	223.95		197.331	6.04651
22.4999	203.133	216.11	184.198	175.405	164.424	194.965	181.847		188.583	6.60462		22.4999	193.211	210.867	201.412	212.336	197.993	171.636	187.092	230.35		200.612	6.28439
23.3332	198.952	211.341	180.719	170.963	162.622	204.229	179.842		186.953	6.85618		23.3332	187.921	209.842	200.399	210.461	194.023	176.051	190.729	232.756		200.273	6.15274
24.1666	199.256	204.317	185.623	175.171	158.033	199.411	177.561		185.625	6.28847		24.1666	187.044	206.706	191.943	206.735	196.994	174.363	191.378	231.443		198.326	6.02074
24.9999	203.568	211.862	184.084	169.873	161.534	197.346	182.232		187.214	6.85283		24.9999	185.185	214.259	195.611	211.124	197.134	173.979	182.958	235.01		199.407	7.02596
25.8332	207.575	209.492	179.456	168.541	165.665	191.464	177.888		185.726	6.67912		25.8332	179.989	206.819	196.931	205.621	194.036	173.859	181.793	223.121		195.271	5.81569
26.6666	201.925	213.584	180.416	169.802	165.97	195.661	175.227		186.083	6.75867		26.6666	193.913	206.947	196.102	206.529	194.349	176.323	185.895	230.897		198.869	5.79256
27.4999	210.565	210.921	178.367	174.528	162.231	200.784	172.967		187.195	7.49247		27.4999	182.636	203.336	203.745	209.931	195.375	174.619	187.833	235.443		199.115	6.66663
28.3332	202.611	208.208	182.426	170.851	161.619	189.508	185.564		185.827	6.207		28.3332	181.637	211.184	199.187	205.714	197.194	172.012	181.673	227.302		196.988	6.40236
29.1666	199.838	209.135	176.18	173.942	159.325	199.158	181.387		185.567	6.67836		29.1666	183.561	203.321	198.818	205.179	190.032	169.421	179.947	233.015		195.412	6.9019
29.9999	203.289	206.436	182.565	174.031	160.311	192.653	173.475		184.68	6.40032		29.9999	185.9	205.824	200.844	211.124	186.828	178.274	186.282	226.862		197.742	5.78131
30.8332	201.299	206.646	177.899	169.376	159.427	198.35	169.108		183.158	7.05377		30.8332	174.363	206.103	203.56	201.032	197.567	166.942	182.608	234.277		195.806	7.49253
31.6665	203.933	206.212	174.892	165.911	164.458	195.658	168.388		182.779	6.98974		31.6665	178.662	200.494	202.962	205.71	190.079	169.525	180.219	226.767		194.302	6.50841
32.4999	208.714	208.779	175.569	165.751	165.852	202.817	176.136		186.231	7.46308		32.4999	177.407	206.133	203.023	202.73	191.231	173.084	180.697	234.931		196.155	7.12197
33.3332	204.324	207.889	178.925	160.546	165.733	199.937	175.578		184.704	7.26169		33.3332	172.081	209.322	207.29	201.022	201.877	164.879	178.667	231.409		195.818	7.85961
34.1665	206.819	202.495	177.775	169.109	164.237	191.721	171.827		183.426	6.39806		34.1665	177.001	208.997	192.311	199.706	186.408	167.885	176.849	229.094		192.281	7.05969
34.9999	203.515	202.6	173.23	163.939	158.832	197.052	165.614		180.683	7.41624		34.9999	173.466	203.299	199.202	210.299	195.149	163.263	181.637	230.164		194.56	7.56533
35.8332	202.637	209.113	173.407	160.546	159.58	193.099	169.748		181.161	7.66277		35.8332	181.718	208.402	205.049	209.578	201.897	165.678	175.781	229.015		197.14	7.40004
36.6665	205.645	212.99	172.299	166.249	163.982	191.776	169.11		183.15	7.62016		36.6665	171.858	206.269	195.488	204.86	198.999	161.2	176.674	226.333		192.71	7.55231
37.4999	208.94	208.697	169.13	166.036	165.665	195.411	173.688		183.938	7.47769		37.4999	171.391	206.864	196.731	201.748	201.91	159.816	181.291	229.736		193.686	7.80684
38.3332	207.74	214.032	167.266	165.218	168.265	199.566	174.243		185.19	7.97831		38.3332	168.679	202.251	196.578	202.48	194.229	165.326	177.056	229.088		191.961	7.43422
39.1665	205.932	212.607	166.189	182.115	160.413	192.36	170.858		184.353	7.58791		39.1665	175.455	195.617	200.552	197.792	201.937	164.839	184.109	231.939		194.03	7.13947
39.9998	213.33	216.242	164.312	183.501	165.087	198.715	173.208		187.771	8.27909		39.9998	171.582	199.522	201.734	203.491	199.899	164.791	182.58	229.488		194.136	7.27102
40.8332	214.842	205.746	170.71	182.382	161.5	185.336	171.737		184.608	7.3342		40.8332	167.734	200.426	194.782	207.521	199.465	159.6	182.93	238.537		193.874	8.69501
41.6665	210.982	214.091	168.814	174.528	158.033	196.585	139.587		180.374	10.5413		41.6665	174.139	195.7	204.788	202.431	191.544	159.856	180.969	235.145		193.072	8.03165
42.4998	212.06	211.241	165.882	180.036	159.206	188.285	163.726		182.92	8.32292		42.4998	170.226	196.152	198.097	201.542	196.075	163.231	185.531	227.409		192.283	7.01888
43.3332	212.634	203.125	165.379	174.99	161.636	191.231	168.39		182.484	7.54917		43.3332	174.225	195.798	193.355	198.189	198.533	164.783	173.621	228.772		190.91	7.11446
44.1665	210.878	205.952	164.48	172.681	156.214	196.51	175.452		183.167	8.033		44.1665	166.467	192.692	187.861	193.232	198.813	159.784	173.898	227.375		187.515	7.52794
44.9998	215.103	206.797	170.02	169.607	164.679	197.861	167.946		184.573	8.03348		44.9998	170.425	204.964	191.114	199.343	190.865	163.431	180.532	228.192		191.108	7.24663
45.8332	206.445	206.304	167.832	178.757	157.914	192.814	161.424		181.641	7.74439		45.8332	165.399	197.449	200.491	198.685	196.428	161.536	176.319	233.398		191.213	8.19025
46.6665	211.582	204.924	167.275	167.937	163.115	200.371	159.349		182.079	8.48298		46.6665	172.426	198.353	192.511	203.923	197.067	159.952	176.42	231.747		191.55	7.83718
47.4998	208.792	216.877	171.546	174.262	163.166	194.628	164.19		184.78	8.28176		47.4998	160.845	194.547	195.181	199.461	195.042	156.473	178.819	232.93		189.162	8.55542
48.3331	218.024	208.108	168.238	175.861	165.444	196.087	157.124		184.126	8.81844		48.3331	166.771	192.956	193.923	200.747	189.919	159.009	184.215	233.026		190.071	7.93315
49.1665	219.354	208.861	171.001	179.237	166.548	197.993	154.248		185.32	9.04084		49.1665	167.165	190.687	197.606	200.801	202.87	155.578	183.602	229.358		190.958	8.05072
49.9998	220.788	207.423	173.866	173.978	163.319	195.552	158.479		184.772	8.88208		49.9998	170.876	193.303	194.659	201.444	196.594	152.067	175.813	232.339		189.637	8.45632
50.8331	213.173	205.774	169.934	173.942	170.797	193.93	165.151		184.672	7.31797		50.8331	163.8	191.765	200.476	202.745	190.598	161.024	179.929	232.322		190.332	8.12119
51.6665	213.521	204.701	168.807	176.412	164.577	195.021	165.059		184.014	7.6312		51.6665	163.836	193.077	199.156	204.527	195.881	155.186	175.804	238.368		190.729	9.23132
52.4998	210.982	197.493	173.549	169.625	165.291	188.462	159.596		180.714	7.09778		52.4998	171.107	189.488	195.104	200.099	198.386	158.961	179.919	234.593		190.957	8.01986
53.3331	216.581	213.73	168.731	172.752	159.376	188.78	161.21		183.023	9.05926		53.3331	166.508	190.227	200.338	204.693	190.998	150.14	171.752	238.001		189.082	9.53838
54.1664	218.606	208.875	166.68	171.544	167.16	192.875	161.9		183.949	8.62199		54.1664	171.728	186.835	202.133	204.585	190.618	163.231	173.985	240.909		191.753	8.70587
54.9998	207.775	206.591	161.15	173.32	162.554	178.996	162.616		179	7.68277		54.9998	163.743	186.111	198.189	198.921	199.998	159.784	176.388	228.964		189.012	7.97296
55.8331	219.562	203.481	168.845	167.297	163.081	184.414	159.424		180.872	8.62735		55.8331	171.931	189.654	196.424	200.212	202.697	154.754	181.623	237.291		191.823	8.61445
56.6664	210.991	205.039	167.123	171.526	161.823	188.405	156.239		180.164	8.151		56.6664	172.39	191.863	192.864	196.638	197.627	154.618	172.65	240.486		189.892	8.98975
57.4998	211.678	198.758	170.833	168.807	164.662	193.007	162.57		181.474	7.33177		57.4998	176.06	188.546	197.345	201.856	203.603	152.139	180.808	235.528		191.986	8.59319
58.3331	215.99	199.48	167.092	172.041	164.883	194.678	162.097		182.323	7.91535		58.3331	168.614	188.9	199.785	200.801	202.617	154.69	176.402	232.694		190.563	8.53779
59.1664	216.442	198.831	170.172	174.688	170.984	192.109	158.956		183.169	7.57167		59.1664	171.663	193.378	197.729	192.471	206.774	153.451	178.184	230.699		190.543	8.26396
59.9998	219.362	200.357	163.477	172.325	167.908	190.697	164.66		182.684	8.07889		59.9998	171.277	187.408	197.299	200.85	204.708	158.785	176.724	226.941		190.499	7.62736
last 5 min:	215.671	200.991	167.924	171.114	165.557	190.552	160.658		181.781	7.88261		Last 5min:	171.989	189.958	196.908	198.805	203.004	154.739	177.732	233.94		190.884	8.38474

## Sheet: Figure 3A
	30sec TPS Control													30sec TPS Apamin
Time	fEPSP Slopes (% Baseline)								mean	sem			Time	fEPSP Slopes (% Baseline)									mean	sem
-20.8325	98.9522	100.773	98.1301	97.6421	105.344	103.109	98.3125		100.323	1.10297			-20.8325	107.891	97.3444	100.106	97.7658	102.915	96.276	102.646	100.131		100.634	1.33949
-19.9992	93.9445	101.488	98.5769	104.35	92.0625	100.244	101.406		98.8674	1.66115			-19.9992	97.411	104.374	98.4475	99.1733	99.0755	99.5271	99.3956	97.3081		99.339	0.780616
-19.1659	100.454	99.737	100.352	102.301	94.5599	97.1592	103.219		99.6832	1.1235			-19.1659	94.7631	98.1784	97.2745	101.304	102.56	103.282	103.86	96.0299		99.6566	1.24584
-18.3326	103.76	100.55	100.19	95.0333	105.798	98.5498	98.0312		100.273	1.36466			-18.3326	100.693	100.323	96.506	97.8419	102.464	99.8614	99.9313	103.123		100.093	0.770298
-17.4993	95.8475	99.281	103.671	97.8284	90.2462	102.204	100.062		98.4487	1.68399			-17.4993	100.765	96.9869	94.3624	102.863	99.2385	105.428	101.431	97.7857		99.8576	1.24266
-16.666	102.257	100.877	98.845	97.4557	101.598	99.4054	96		99.4912	0.855883			-16.666	96.1803	101.217	97.3554	98.1462	102.625	98.6381	97.7527	102.505		99.3024	0.872983
-15.8327	94.8459	96.8873	99.3909	92.4246	97.9654	99.0833	97.5313		96.8755	0.935408			-15.8327	95.509	103.123	98.1239	98.6027	103.204	101.149	100.503	95.2996		99.4392	1.09228
-14.9994	100.655	98.6957	104.386	100.624	98.4195	102.156	99.75		100.669	0.784182			-14.9994	100.208	101.038	98.8519	94.5323	99.1482	98.5354	99.61	100.454		99.0473	0.71091
-14.1661	96.3483	100.535	109.391	99.3191	96.1491	102.851	96.5312		100.161	1.80661			-14.1661	97.3763	102.468	97.4767	97.6517	98.5366	98.2148	98.4313	98.2913		98.5558	0.580612
-13.3328	100.555	98.644	98.4876	103.605	98.9871	98.6964	100.062		99.8625	0.690525			-13.3328	98.6374	99.7273	96.5465	94.8366	100.307	96.3331	104.074	99.3452		98.7259	1.01859
-12.4995	98.1386	96.4314	98.4078	103.232	100.69	100.442	98.4688		99.4015	0.840778			-12.4995	100.767	105.446	98.9328	95.4453	97.8024	97.497	99.0741	97.3362		99.0377	1.06717
-11.6662	98.151	98.6278	102.263	103.791	98.4195	101.379	101.344		100.568	0.827282			-11.6662	97.3017	96.8678	95.778	101.722	96.0018	100.464	101.681	105.089		99.3633	1.192
-10.8329	97.0493	99.4879	102.777	99.6918	96.6032	103.562	98.75		99.7031	0.999405			-10.8329	100.059	96.1529	103.139	99.0212	100.5	98.4099	99.1813	100.173		99.5796	0.703079
-9.9996	101.556	106.348	98.1397	99.8782	100.349	95.4938	101.688		100.493	1.27025			-9.9996	98.0077	103.778	105.93	101.836	102.045	100.052	103.789	104.879		102.54	0.921245
-9.1663	98.0508	98.5971	106.442	99.8782	110.225	102.948	102.938		102.725	1.67015			-9.1663	105.69	98.5359	100.713	102.787	97.8927	98.7865	98.5384	100.23		100.397	0.941521
-8.333	101.368	98.1412	95.717	100.064	99.4411	97.0461	98.125		98.5576	0.718224			-8.333	102.035	100.204	102.249	98.8309	98.955	99.4826	98.7884	97.3362		99.7352	0.597229
-7.4997	99.5686	100.763	96.6108	92.4246	107.841	94.0063	98.0312		98.4637	1.91739			-7.4997	102.296	96.8678	100.308	106.173	97.6092	100.839	97.967	106.915		101.122	1.34687
-6.6664	106.965	100.638	100.466	103.419	104.89	100.344	98.4375		102.166	1.13871			-6.6664	100.541	98.1784	106.132	107.238	97.2489	97.2802	99.967	97.7295		100.539	1.41043
-5.8331	102.558	105.436	100.176	100.81	102.052	101.897	98.0625		101.57	0.860314			-5.8331	95.8073	98.8337	98.5283	102.103	98.6072	99.9732	97.3241	100.187		98.9205	0.672659
-4.9998	100.145	100.773	96.9465	100.437	93.1977	99.0995	102.969		99.0811	1.19642			-4.9998	96.4786	97.5231	107.386	96.7768	99.5988	102.141	97.5384	99.8504		99.6617	1.2914
-4.1665	100.655	98.4831	98.7509	104.723	101.03	96.9814	101.844		100.352	0.967327			-4.1665	97.2245	97.7018	105.728	100.239	99.1804	99.3	97.2884	97.0834		99.2181	1.01753
-3.3332	101.656	101.483	100.79	94.847	99.5547	99.6331	102.25		100.031	0.945023			-3.3332	103.751	104.97	98.5688	97.4615	101.788	102.564	102.253	98.3053		101.208	0.975695
-2.4999	102.558	98.2552	97.4272	102.301	95.1275	101.218	100		99.5551	1.03897			-2.4999	99.168	97.8805	97.315	103.738	99.6248	99.2452	98.3241	97.8278		99.1405	0.715838
-1.6666	106.263	99.053	100.27	104.909	102.052	100.346	99.3437		101.748	1.06536			-1.6666	103.453	99.2507	98.1643	105.831	100.661	104.275	99.6455	104.949		102.029	1.0373
-0.8333	100.254	101.556	96.2533	99.3191	101.939	101.216	106.125		100.952	1.12756			-0.8333	104.273	98.9529	104.757	97.0811	101.756	102.792	100.86	104.879		101.919	1.00419
0	97.4438	97.4573	97.1422	99.6918	105.458	100.93	100.719		99.8346	1.11524			0	103.714	104.076	101.319	100.999	100.655	99.6537	100.146	96.957		100.94	0.800756
0.5	137.545	139.176	105.101	120.997	111.531	118.776	114.156		121.04	4.87537			0.5	46.4679	76.6522	81.3192	120.627	81.4431	36.1734	30.6437	29.5801		62.8634	11.4484
1.33333	123.123	128.119	82.7135	113.791	86.8407	111.121	110.094		107.972	6.48857			1.33333	114.79	123.517	147.328	118.042	122.712	126.79	128.051	125.147		125.797	3.44887
2.16666	118.449	128.461	80.0323	117.767	98.5898	104.669	104		107.424	6.01337			2.16666	144.96	142.859	182.549	127.818	145.117	135.439	157.314	145.457		147.689	5.81733
2.99999	106.764	130.513	85.9308	103.605	89.2246	105.041	104.469		103.65	5.46849			2.99999	165.397	149.531	198.94	121.237	153.004	145.652	159.016	171.216		157.999	7.9138
3.83332	107.899	115.239	82.0432	104.971	99.2709	102.276	101.625		101.904	3.85688			3.83332	172.11	155.25	207.798	120.819	152.263	147.683	159.743	177.719		161.673	8.95648
4.66665	111.906	119.456	86.7352	107.083	86.8407	99.3744	110.656		103.15	4.79103			4.66665	175.541	156.363	205.796	124.204	153.873	155.603	159.266	161.623		161.534	8.10047
5.49998	112.373	110.68	79.0939	108.45	90.7571	104.387	105.75		101.641	4.61489			5.49998	171.663	156.204	210.468	121.96	155.032	158.969	158.719	171.455		163.059	8.6893
6.33331	105.696	105.778	81.3729	102.238	94.6734	102.382	100.5		98.9487	3.25272			6.33331	181.359	157.475	207.313	116.977	156.609	156.093	158.135	176.174		163.767	9.19085
7.16664	111.171	106.006	84.8584	100.002	93.1409	100.927	104.594		100.1	3.30609			7.16664	178.338	156.005	205.432	122.302	153.809	158.341	154.409	164.236		161.609	8.35271
7.99997	105.763	106.006	86.6011	95.6544	90.5868	103.287	107.938		99.4051	3.1909			7.99997	176.623	152.669	199.122	125.041	151.877	157.737	160.636	166.3		161.251	7.53729
8.8333	110.37	104.068	86.199	108.077	97.0573	97.0946	99.875		100.392	3.06996			8.8333	179.83	153.662	201.549	122.873	152.36	162.929	162.564	175.233		163.875	8.1543
9.66663	100.621	103.385	86.4671	95.1575	98.0789	101.428	102.25		98.1982	2.21734			9.66663	180.911	155.489	202.095	117.433	157.382	155.101	156.183	173.829		162.303	8.6971
10.5	111.505	108.172	90.6228	109.071	90.7571	100.927	105.031		102.298	3.25136			10.5	181.098	151.358	200.518	123.634	148.69	154.416	155.933	163.66		159.913	8.09867
11.3333	109.034	99.9649	90.891	104.847	98.9303	105.81	104.406		101.983	2.26183			11.3333	183.261	160.175	197.484	117.015	155.321	164.207	158.135	165.443		162.63	8.24974
12.1666	114.843	97.6852	88.2098	98.2632	90.9273	96.076	99.9375		97.9918	3.22636			12.1666	180.874	150.207	190.689	117.89	148.594	158.136	156.921	175.275		159.823	8.0433
13	107.899	114.555	84.054	104.35	97.0573	107.993	108.656		103.509	3.80699			13	179.606	151.597	197.302	117.547	154.71	153.788	153.445	162.03		158.753	8.1831
13.8333	113.708	103.27	88.0758	101.369	96.3762	107.387	110.375		102.937	3.30084			13.8333	184.342	153.622	191.114	115.569	149.559	154.85	161.207	164.516		159.347	8.16065
14.6666	111.906	101.105	92.7678	103.481	95.5248	100.871	100.531		100.884	2.30415			14.6666	179.905	158.428	191.053	124.623	144.988	158.262	160.79	170.219		161.033	7.24494
15.4999	106.163	102.701	89.2823	106.09	93.4815	104.225	93.875		99.4025	2.6394			15.4999	179.382	146.195	188.202	123.177	146.083	153.629	161.624	160.57		157.358	7.19484
16.3333	108.166	101.903	91.9634	100.996	89.7354	100.571	104.75		99.7264	2.50531			16.3333	170.842	146.354	183.651	116.482	149.012	159.928	154.016	157.985		154.784	6.94352
17.1666	105.229	105.436	88.612	98.3874	97.0573	105.163	104.031		100.559	2.38324			17.1666	175.28	151.954	193.591	115.987	149.656	158.923	158.6	159.91		157.988	7.83922
17.9999	107.632	107.83	89.2823	103.853	87.5218	102.123	106.75		100.713	3.27869			17.9999	177.779	155.886	180.618	117.433	150.203	154.142	154.183	165.696		156.993	6.93628
18.8333	106.497	99.395	90.0866	98.5117	100.633	102.35	94.6562		98.8756	2.00415			18.8333	173.304	147.268	192.499	113.743	147.982	158.159	153.421	155.569		155.243	7.9784
19.6666	105.496	107.944	94.1083	100.624	98.4195	100.102	102.5		101.313	1.72581			19.6666	181.135	151.12	193.955	120.819	143.314	154.268	154.457	158.168		157.154	7.89916
20.4999	107.899	108.856	87.9417	104.102	99.1006	101.994	108.781		102.668	2.82476			20.4999	169.835	148.102	190.911	116.254	145.439	155.454	155.766	160.134		155.237	7.53165
21.3332	109.332	103.726	89.1482	107.083	95.5248	102.77	108.656		102.32	2.81941			21.3332	175.914	151.12	196.007	116.786	142.767	152.579	160.516	152.381		156.009	8.2147
22.1666	119.183	110.224	91.025	107.332	94.3329	104.71	105.719		104.647	3.59466			22.1666	178.562	151.12	197.038	116.064	142.413	154.815	155.885	157.072		156.621	8.44732
22.9999	108.567	101.561	86.8692	111.307	97.0573	103.692	102.469		101.646	3.02968			22.9999	176.362	155.886	195.704	117.319	142.735	152.693	160.874	158.393		157.495	8.1127
23.8332	112.239	105.094	87.4055	108.947	88.5435	100.684	98.8125		100.247	3.60925			23.8332	178.525	146.155	203.398	117.053	141.994	153.629	157.124	164.306		157.773	9.07767
24.6666	104.494	99.737	86.199	107.456	99.4411	101.056	105.875		100.608	2.67118			24.6666	175.951	149.253	191.032	114.884	140.32	151.803	154.481	164.755		155.31	8.12835
25.4999	108.3	104.296	90.891	103.232	94.6734	103.417	109.156		101.995	2.56715			25.4999	178.152	158.587	190.061	120.324	140.353	149.201	153.945	155.991		155.827	7.58918
26.3332	110.837	99.509	94.3765	98.7601	98.0789	103.53	102.656		101.107	1.98493			26.3332	178.674	155.687	204.904	116.862	140.835	148.973	156.326	151.328		156.699	9.19525
27.1666	117.648	109.54	87.1374	103.108	91.4382	100.716	94.375		100.566	4.02601			27.1666	179.047	154.575	198.352	117.699	143.282	149.977	151.826	148.125		155.36	8.52307
27.9999	109.769	107.602	96.2533	107.953	94.3329	103.627	102.156		103.099	2.25304			27.9999	174.273	150.445	199.94	119.183	143.54	146.999	154.493	161.89		156.345	8.37009
28.8332	111.171	101.561	91.1591	102.363	95.6951	104.193	107.219		101.909	2.55275			28.8332	174.161	156.442	198.726	120.21	141.351	149.464	150.671	150.19		155.152	8.18342
29.6666	114.71	103.385	97.3257	99.0086	96.887	106.101	100.656		102.582	2.37371			29.6666	172.856	156.164	190.183	117.661	140.61	145.755	158.707	155.443		154.672	7.62726
30.4999	109.368	102.587	94.6446	104.226	98.9303	103.093	96.375		101.318	1.90672			30.4999	175.28	153.94	201.507	120.286	138.325	145.595	162.636	153.968		156.442	8.64951
31.3332	113.909	100.307	87.6736	99.1328	95.8653	109.884	102.469		101.32	3.29114			31.3332	180.986	154.814	200.839	115.569	149.463	148.824	160.576	148.954		157.503	8.88184
32.1665	108.634	90.7321	90.891	109.071	97.3978	105.648	98.375		100.107	2.95572			32.1665	172.994	152.828	202.477	116.977	145.728	149.361	154.243	157.199		156.476	8.5921
32.9999	117.715	96.7733	94.9127	110.313	85.9893	103.643	95.6875		100.719	4.02672			32.9999	174.721	157.077	197.756	117.509	147.95	139.536	155.754	151.735		155.255	8.37343
33.8332	113.308	96.2034	96.5214	104.475	98.4195	106.78	98.5		102.029	2.41776			33.8332	183.895	154.417	205.147	121.237	146.179	146.052	158.79	156.89		159.076	8.99685
34.6665	118.249	95.5195	89.2823	97.0209	88.7138	108.995	96.0625		99.1204	4.06848			34.6665	170.794	150.445	197.149	114.846	144.409	142.788	154.278	144.965		152.459	8.41975
35.4999	111.839	101.561	92.3656	105.22	100.293	106.505	96.375		102.023	2.46418			35.4999	168.903	155.052	200.415	119.259	148.883	146.633	154.385	153.505		155.879	8.05898
36.3332	118.249	100.535	90.2207	107.953	94.8437	103.999	94.6875		101.498	3.60974			36.3332	172.968	158.904	202.053	116.977	146.34	140.962	160.362	149.066		155.954	8.78978
37.1665	113.441	96.6594	91.1591	108.45	99.6114	106.214	99.2812		102.117	2.88389			37.1665	176.884	158.11	198.109	114.542	143.25	144.488	157.112	148.153		155.081	8.74609
37.9999	115.711	96.6594	93.7062	102.86	95.3545	109.609	92.6563		100.937	3.33633			37.9999	171.215	149.809	201.203	118.042	146.501	142.388	148.004	154.488		153.956	8.51711
38.8332	110.637	90.2762	92.9018	98.6359	97.9087	105.454	98.7187		99.2189	2.63417			38.8332	174.193	158.547	202.66	120.895	145.053	146.166	158.112	157.578		157.9	8.38961
39.6665	113.575	104.98	94.9127	114.164	89.5651	102.43	103		103.232	3.4025			39.6665	170.762	157.236	200.111	112.069	145.278	146.28	152.231	161.947		155.739	8.81724
40.4998	116.713	95.8615	90.0866	94.6606	93.822	109.803	90.6875		98.8049	3.88597			40.4998	179.489	152.391	205.511	112.868	148.014	142.023	152.766	156.904		156.246	9.58641
41.3332	115.244	101.333	96.3873	105.468	97.5681	106.165	97.4062		102.796	2.5497			41.3332	174.603	155.052	200.718	116.52	148.851	144.431	156.231	162.957		157.42	8.5801
42.1665	112.573	101.903	93.1699	105.841	94.6734	104.16	101.344		101.952	2.50375			42.1665	174.753	153.582	195.5	114.58	147.242	141.715	154.338	160.71		155.303	8.38283
42.9998	114.176	97.1153	93.9743	96.524	100.633	108.186	93.2187		100.547	2.96398			42.9998	172.11	158.269	192.406	115.379	147.628	140.471	152.6	154.038		154.113	7.94885
43.8332	119.651	101.105	92.6337	107.953	88.5435	109.157	91.0312		101.439	4.32578			43.8332	181.322	154.099	191.921	114.352	142.638	142.56	151.838	154.937		154.208	8.47437
44.6665	109.101	102.245	91.9634	101.742	102.166	103.918	108		102.733	2.11135			44.6665	173.751	152.947	200.718	113.781	144.183	143.975	146.159	157.971		154.186	8.92948
45.4998	108.968	98.4831	91.2931	99.7539	98.9303	111.792	99.25		101.21	2.62362			45.4998	178.077	155.171	194.105	110.433	145.439	147.398	158.124	150.696		154.93	8.68641
Last 5 min:	113.775	99.7207	92.7869	101.706	96.6194	107.598	97.2768		101.355	2.71017			Last 5 min:	176.301	154.502	197.268	113.988	146.285	143.225	153.151	156.888		155.201	8.60219

## Sheet: Figure 3B
	HFS Controls																	HFS + Apamin
Time	fEPSP Slopes (% Baseline)												mean	sem			Time	fEPSP Slopes (% Baseline)									mean	sem
-19.9999	95.5864	96.4667	93.7502	103.879	100.916	95.1395	101.685	99.0657	98.3155	98.5157	100.916		98.5669	0.941652			-19.9999	101.584	97.9101	103.086	101.844	101.447	100.49	100.197	101.622		101.023	0.541845
-19.1666	98.6619	95.8477	110.836	99.511	103.131	96.1272	106.252	102.709	104.309	97.1257	98.2229		101.158	1.42436			-19.1666	101.493	99.9355	103.865	95.2873	98.1592	101.811	99.1403	101.903		100.199	0.945788
-18.3333	97.6184	97.436	110.267	103.597	106.725	97.2938	108.378	96.9013	101.739	98.844	103.262		102.006	1.45759			-18.3333	99.0946	98.3024	98.4121	97.7769	100.595	102.306	103.732	103.796		100.502	0.87793
-17.4999	103.577	97.0983	97.0394	99.129	104.65	91.4686	105.11	103.301	99.3333	98.45	99.2319		99.8535	1.22607			-17.4999	101.36	104.092	102.437	98.4505	101.204	99.23	101.203	97.9935		100.746	0.731879
-16.6666	101.27	96.4605	105.111	101.728	103.09	93.9962	99.7848	98.4724	106.417	99.7306	100.888		100.632	1.0824			-16.6666	98.6479	99.5643	95.4259	104.223	105.344	102.177	96.0626	99.9791		100.178	1.26299
-15.8333	99.2247	96.3292	96.0971	101.164	99.3101	95.4195	107.26	101.495	97.8632	101.228	100.712		99.6456	1.0102			-15.8333	99.5795	101.176	101.398	94.5753	99.3188	101.91	100.94	103.866		100.346	0.962989
-14.9999	101.682	96.7857	93.6258	101.513	98.7709	93.8407	98.2084	98.3806	98.48	97.5306	100.501		98.1198	0.804162			-14.9999	100.916	106.001	95.4259	96.5655	100.96	100.981	100.659	98.9576		100.058	1.14136
-14.1666	94.8725	100.469	92.4879	98.2985	98.2723	103.539	102.161	94.6434	97.4274	101.283	97.2106		98.2422	1.03029			-14.1666	100.203	96.0544	98.8016	100.632	100.595	100.898	106.534	103.48		100.9	1.09325
-13.3333	99.3484	98.7741	110.249	95.9731	101.107	97.0761	96.5582	98.7076	101.801	97.4978	103.754		100.077	1.24324			-13.3333	98.3839	90.6355	97.2406	100.849	98.1592	101.088	101.91	101.847		98.7641	1.32324
-12.5	96.4651	97.486	87.9542	96.762	105.195	100.521	101.625	96.5375	94.7789	100.355	103.798		98.3161	1.43626			-12.5	101.671	95.5347	103.995	98.5556	98.7681	100.761	95.4914	101.009		99.4731	1.05217
-11.6666	102.863	100.506	113.467	99.021	100.041	105.343	100.367	99.3304	98.563	95.1318	99.0824		101.247	1.44418			-11.6666	99.9829	100.71	101.791	101.541	97.7938	97.8136	98.0208	102.025		99.9597	0.651088
-10.8333	102.259	104.577	92.1679	102.351	96.7185	107.117	98.5182	107.755	96.393	100.947	102.374		101.016	1.42973			-10.8333	101.271	98.7798	94.5171	99.7238	99.2552	97.9202	97.5041	99.5225		98.5617	0.707501
-9.99996	102.836	101.844	101.68	99.5276	97.4606	102.333	99.3179	99.1903	102.469	103.988	100.281		100.993	0.593352			-9.99996	99.403	97.3694	105.942	104.742	95.967	100.258	102.726	96.7839		100.399	1.32227
-9.16663	103.357	105.74	101.573	97.2188	96.6837	106.767	104.075	101.135	96.9687	100.063	102.101		101.426	1.04602			-9.16663	103.359	99.9144	99.8402	97.8634	102.909	98.301	98.7552	100.399		100.168	0.716015
-8.3333	100.419	100.756	96.2216	102.185	100.765	97.5038	96.6044	101.37	97.8632	109.264	101.609		100.415	1.09171			-8.3333	98.9662	102.809	96.7243	102.969	107.78	98.7274	101.665	95.0659		100.588	1.43305
-7.49997	98.5246	105.227	98.195	99.9263	97.8316	103.936	96.4565	97.6658	100.814	93.5467	95.655		98.8889	1.03822			-7.49997	102.559	105.407	102.826	103.704	101.569	98.3315	98.7824	97.5058		101.336	1.00155
-6.66664	103.385	101.644	111.974	97.8998	102.458	103.889	91.4686	96.6833	100.129	100.916	95.954		100.582	1.59659			-6.66664	99.5387	100.826	102.304	94.6186	95.8452	99.2452	100.567	97.5377		98.8103	0.926361
-5.83331	102.891	99.1431	86.9941	100.557	102.951	105.118	95.4302	98.9879	97.6987	99.5573	100.723		99.0955	1.45345			-5.83331	100.871	108.228	101.398	101.411	102.724	98.6132	97.3953	97.5377		101.022	1.24094
-4.99998	96.4606	96.7919	101.164	97.7337	93.5239	96.2206	100.284	101.73	102.089	103.583	94.2919		98.5339	1.02136			-4.99998	98.6948	103.329	96.9869	100.243	103.031	100.73	100.927	96.1528		100.012	0.919035
-4.16665	99.266	101.432	97.1461	102.202	101.026	99.7748	101.601	102.881	103.98	103.977	105.065		101.668	0.702249			-4.16665	99.6276	95.5347	103.605	102.449	94.852	97.6385	98.2928	97.3352		98.6669	1.09343
-3.33332	102.424	101.038	101.466	102.061	97.6693	108.625	97.8849	97.4323	100.125	97.6182	98.2366		100.416	1.00514			-3.33332	98.9206	100.234	101.918	98.5556	99.4988	100.646	97.4225	100.335		99.6912	0.493612
-2.49999	99.6779	100.344	110.409	97.1191	95.7618	99.1526	96.3732	100.716	99.6149	100.54	106.938		100.604	1.32728			-2.49999	99.0057	101.897	97.5032	101.997	99.6206	102.916	101.749	104.041		101.091	0.771374
-1.66666	98.552	100.2	86.9052	104.411	103.583	96.8738	100.233	103.488	100.751	98.2858	96.0155		99.0272	1.46742			-1.66666	98.5172	91.749	98.1524	103.488	98.7681	98.5218	97.4769	101.284		98.4947	1.19109
-0.83333	100.41	101.982	103.671	99.9013	95.3502	97.5505	96.7107	96.7923	100.248	101.871	101.103		99.5992	0.793872			-0.83333	100.472	101.473	103.346	102.19	100.23	100.316	100.713	100.037		101.097	0.410079
0	99.0738	105.621	99.5463	96.3302	97.0084	105.374	97.6537	104.36	101.852	99.1067	99.6388		100.506	1.0001			0	98.6948	97.644	93.7381	99.6126	96.3324	97.4557	99.9247	99.1855		97.8235	0.723477
0.83333	187.191	170.86	142.448	153.56	170.855	158.322	142.683	223.061	185.918	193.266	199.423		175.235	7.61782			0.83333	232.812	216.178	161.227	192.049	179.18	289.363	221.553	216.02		213.548	13.7432
1.66666	205.644	191.02	135.567	183.201	221.231	226.91	129.527	242.759	215.003	205.273	232.289		198.948	11.2004			1.66666	314.773	267.416	219.013	240.159	194.99	342.763	247.962	202.007		253.635	18.6072
2.49999	212.729	192.74	132.154	179.14	214.692	225.961	126.12	227.484	209.081	188.713	235.82		194.967	11.1072			2.49999	298.772	273.744	208.769	228.002	190.473	261.951	219.976	200.78		235.308	13.6343
3.33332	207.209	177.651	134.323	184.845	202.702	219.109	120.966	217.191	197.315	176.542	243.631		189.226	10.9517			3.33332	277.03	264.762	207.447	208.49	188.037	262.454	213.476	208.584		228.785	11.8966
4.16665	205.617	182.966	132.118	175.61	184.868	220.556	126.088	208.985	193.305	170.358	219.689		183.651	9.57776			4.16665	270.8	245.165	191.442	204.336	178.073	260.486	200.584	194.423		218.164	12.447
4.99998	199.274	167.658	130.162	171.034	182.508	212.405	122.459	212.037	188.309	169.308	217.73		179.353	9.57459			4.99998	257.853	220.057	192.764	198.625	171.297	244.277	204.201	211.038		212.514	9.88728
5.83331	198.642	171.166	119.85	171.757	177.308	213.346	121.571	215.774	187.26	160.508	224.284		178.315	10.5688			5.83331	246.004	240.062	189.648	195.251	171.607	254.622	205.942	208.069		213.901	10.5182
6.66664	192.821	165.589	117.219	160.835	179.093	219.475	124.484	206.82	185.132	157.17	221.213		175.441	10.4702			6.66664	237.82	226.793	198.854	184.997	165.008	253.03	205.86	199.479		208.98	10.1776
7.49997	194.605	165.063	128.9	164	170.808	201.105	128.815	199.066	183.883	159.282	218.891		174.038	8.72966			7.49997	230.736	222.914	191.442	182.531	155.62	252.674	200.964	196.828		204.214	10.7415
8.3333	194.029	162.819	136.207	161.143	162.117	208.766	124.983	193.725	176.111	145.951	217.73		171.234	8.98521			8.3333	230.492	221.281	178.317	177.902	151.501	252.109	200.91	194.178		200.836	11.5246
9.16663	180.107	165.095	133.149	158.145	162.297	205.904	130.525	189.178	176.805	150.384	216.037		169.784	8.2292			9.16663	226.705	224.548	184.785	179.719	159.428	253.659	197.102	189.883		201.979	10.826
9.99996	178.404	156.559	126.624	153.834	158.546	196.866	122.366	195.749	184.5	148.359	205.928		166.158	8.5206			9.99996	220.598	221.894	177.562	175.998	157.347	252.319	197.918	191.38		199.377	10.8687
10.8333	174.066	157.253	138.821	152.323	157.131	203.197	131.958	188.695	176.928	150.997	216.424		167.981	8.00423			10.8333	218.765	217.199	178.412	170.158	157.125	250.853	197.51	188.975		197.375	10.7748
11.6666	170.743	159.104	143.888	155.653	159.549	196.548	124.044	197.135	176.003	151.61	206.654		167.357	7.57391			11.6666	214.49	215.362	173.974	172.321	156.594	241.01	193.186	183.698		193.829	9.87686
12.5	176.153	156.941	129.291	154.656	158.894	198.671	124.211	178.978	172.502	142.635	205.928		163.533	7.86795			12.5	209.604	211.075	175.39	169.639	159.916	242.225	193.512	180.41		192.721	9.57498
13.3333	162.121	154.464	135.638	154.872	155.485	195.474	121.941	179.415	172.117	143.981	199.229		161.34	7.18694			13.3333	204.841	217.199	174.021	165.485	150.305	245.45	194.818	179.845		191.495	10.8357
14.1666	176.153	155.002	125.362	156.708	160.048	199.448	131.247	181.486	170.204	150.69	199.423		164.161	7.32095			14.1666	207.161	211.075	175.721	162.587	149.287	252.423	192.588	185.22		192.008	11.3748
14.9999	170.359	153.983	141.381	157.43	157.05	188.49	128.635	170.539	164.282	151.008	203.921		162.462	6.30556			14.9999	205.085	216.995	173.879	164.49	150.173	241.911	187.202	175.428		189.395	10.6613
15.8333	164.098	150.756	130.02	159.556	154.441	192.41	130.41	185.378	151.545	143.051	196.158		159.802	6.92027			15.8333	200.077	206.788	180.772	166.567	149.641	235.859	191.228	174.102		188.129	9.42618
16.6666	162.011	151.15	124.259	155.371	156.146	191.119	131.607	187.589	155.508	144.003	194.465		159.384	7.00097			16.6666	205.696	211.279	176.665	166.567	149.553	239.063	192.832	176.507		189.77	10.0524
17.4999	162.615	158.685	146.875	154.25	152.447	189.595	130.803	183.494	159.255	146.871	189.604		161.317	5.70604			17.4999	198.245	192.907	164.39	168.433	144.903	241.031	193.159	181.637		185.588	10.1415
18.3333	163.576	150.631	127.442	155.18	148.365	188.902	134.556	170.025	157.59	145.513	190.063		157.44	5.99229			18.3333	201.421	201.48	169.772	164.842	153.494	234.163	188.617	172.507		185.787	9.213
19.1666	167.356	158.291	134.323	154.108	143.605	189.322	129.388	173.093	150.912	147.177	185.372		157.541	5.88709			19.1666	197.39	206.788	166.089	178.984	147.958	239.398	183.721	175.305		186.954	9.83644
19.9999	167.668	157.56	126.873	151.451	144.214	182.331	127.22	174.743	153.349	149.366	199.906		157.698	6.71938			19.9999	196.168	195.969	173.313	173.576	143.574	234.456	188.29	178.937		185.535	9.18016
20.8332	163.906	156.609	131.798	149.042	152.412	180.083	128.302	179.321	158.453	140.72	176.81		156.132	5.45505			20.8332	198	213.933	162.785	171.499	147.826	229.472	179.805	169.169		184.061	9.73958
21.6666	157.919	152.907	125.771	161.334	148.203	184.353	131.14	180.738	146.085	148.534	181.889		156.261	5.93426			21.6666	195.069	199.643	173.313	167.475	143.973	240.194	188.862	168.016		184.568	10.1691
22.4999	157.425	153.601	113.094	156.5	143.286	179.352	127.313	171.893	139.516	138.76	174.513		150.478	6.18478			22.4999	200.321	210.462	171.613	171.758	151.28	237.555	184.156	167.28		186.803	9.84288
23.3332	159.567	149.337	136.652	149.009	145.971	184.119	129.134	173.155	140.426	141.07	179.156		153.418	5.49053			23.3332	195.68	195.56	170.716	165.399	151.103	235.838	183.639	173.759		183.962	9.12897
24.1666	158.057	154.102	137.683	148.237	141.396	172.897	131.94	182.28	145.129	138.323	183.824		153.988	5.50388			24.1666	190.916	201.685	175.862	172.494	151.811	239.586	182.579	171.722		185.832	9.26888
24.9999	157.398	155.421	111.423	159.631	146.382	178.232	137.737	177.188	148.969	135.499	180.148		153.457	6.29108			24.9999	193.847	200.051	164.579	165.875	146.63	234.582	180.648	174.053		182.533	9.55091
25.8332	164.29	150.981	133.647	148.228	141.332	175.961	134.677	177.312	145.746	134.809	170.982		152.542	5.06647			25.8332	194.214	205.359	156.836	169.076	151.014	232.676	180.893	166.028		182.012	9.70968
26.6666	154.899	145.791	139.745	154.906	143.599	179.655	129.906	168.063	141.706	136.823	173.594		151.699	4.85117			26.6666	194.458	196.785	164.012	165.745	145.434	237.178	174.746	166.298		180.582	10.0235
27.4999	155.201	149.956	109.076	150.097	143.106	178.325	138.245	169.48	146.132	138.542	172.215		150.034	5.80681			27.4999	188.962	197.398	167.789	167	142.201	234.686	174.447	163.083		179.446	9.85159
28.3332	155.146	153.589	128.544	155.695	138.12	175.168	129.883	160.215	140.148	144.134	163.775		149.493	4.40465			28.3332	186.885	194.131	166.42	161.332	146.807	234.435	178.281	160.997		178.661	9.63132
29.1666	149.105	159.567	119.601	152.638	142.776	175.253	134.09	168.935	147.211	142.996	165.275		150.677	4.87112			29.1666	184.686	198.214	166.845	168.773	148.003	227.482	179.859	168.016		180.235	8.52981
29.9999	159.155	149.499	124.188	155.163	137.645	173.659	130.202	161.538	143.68	129.72	172.119		148.779	5.16855			29.9999	180.9	205.155	174.351	165.139	142.29	218.352	177.357	175.084		179.828	8.24858
30.8332	155.146	153.614	119.957	153.27	135.175	164.186	132.12	163.438	146.147	138.049	161.042		147.468	4.35179			30.8332	187.374	201.276	163.587	167.519	144.681	219.588	176.378	170.617		178.877	8.27851
31.6665	161.956	148.005	135.034	153.311	136.346	175.129	125.524	168.53	144.004	140.424	163.219		150.135	4.71401			31.6665	192.015	195.356	166.089	164.187	149.021	224.593	174.8	177.415		180.435	8.24201
32.4999	156.327	144.578	137.47	151.293	133.911	172.275	130.391	151.853	150.604	128.636	153.835		146.47	3.93756			32.4999	192.382	193.519	158.677	154.929	151.9	227.65	172.081	175.084		178.278	9.00654
33.3332	159.595	150.294	138.856	146.534	137.106	173.589	131.871	162.395	149.601	135.214	153.062		148.92	3.8714			33.3332	185.664	192.703	166.609	158.52	145.434	235.377	175.861	173.047		179.152	9.59475
34.1665	162.835	147.917	134.589	151.401	132.694	160.826	131.113	153.815	137.28	131.996	151.296		145.069	3.58876			34.1665	180.655	193.927	166.042	164.966	149.11	224.781	171.917	172.654		178.007	8.08691
34.9999	157.37	148.286	115.139	148.494	135.697	161.736	133.84	156.306	138.776	139.132	153.328		144.373	4.07315			34.9999	180.411	190.253	161.557	159.342	145.965	226.896	174.991	179.232		177.331	8.65868
35.8332	162.011	147.792	126.695	144.317	135.395	166.745	127.784	161.336	142.168	134.382	152.699		145.575	4.19678			35.8332	171.983	194.744	169.63	156.832	146.674	228.404	177.411	169.734		176.927	8.88015
36.6665	154.734	148.918	129.824	148.768	133.494	173.822	123.129	144.939	136.91	131.022	152.505		143.461	4.35592			36.6665	176.625	188.212	163.729	163.538	143.397	225.702	170.013	170.715		175.241	8.50194
37.4999	152.675	150.869	118.517	146.584	131.093	165.469	134.524	153.955	131.528	131.756	154.029		142.818	4.24865			37.4999	185.786	179.026	162.738	155.491	143.441	228.048	184.999	176.606		177.017	9.0075
38.3332	153.663	151.044	120.046	146.268	139.019	167.344	138.231	139.131	143.834	132.741	149.748		143.734	3.70225			38.3332	189.084	187.803	152.776	153.544	150.66	228.173	183.531	168.409		176.747	9.28535
39.1665	160.775	150.012	113.823	146.376	135.198	166.426	131.288	140.252	136.679	132.795	149.216		142.077	4.42672			39.1665	177.968	189.232	153.343	164.144	144.726	229.409	180.185	167.746		175.844	9.20885
39.9998	162.945	150.75	118.392	145.92	134.549	164.42	121.719	159.187	137.974	136.024	144.887		143.342	4.66439			39.9998	183.099	190.865	159.716	158.909	148.136	222.101	177.819	166.862		175.938	8.25607
40.8332	154.432	150.462	118.997	149.565	135.227	162.576	126.125	140.548	141.351	130.409	147.935		141.603	3.93606			40.8332	178.335	188.824	157.922	161.635	141.98	216.823	190.33	170.691		175.817	8.19439
41.6665	153.499	148.987	115.548	150.936	132.972	158.789	140.561	146.87	140.04	133.956	145.951		142.555	3.60623			41.6665	183.465	191.886	154.381	158.909	139.367	223.587	182.524	177.636		176.47	9.17838
42.4998	163.219	150.281	123.673	145.87	136.109	162.926	126.693	155.045	137.172	128.045	145.008		143.095	4.22191			42.4998	182.976	179.23	153.484	159.601	144.637	215.441	181.518	169.955		173.355	7.77507
43.3332	164.29	155.846	111.796	154.125	130.821	164.046	128.348	153.722	132.453	134.251	144.295		143.09	5.06863			43.3332	182.976	191.478	160.094	158.13	138.791	219.755	186.686	178.814		177.091	8.73434
44.1665	159.155	148.88	122.695	151.966	126.71	150.584	133.891	146.543	140.349	125.714	143.654		140.922	3.64991			44.1665	182.366	194.948	155.137	158.174	146.453	228.865	183.83	174.436		178.026	9.30749
44.9998	160.336	146.473	116.277	153.054	126.009	163.743	127.997	159.405	142.353	131.69	141.139		142.589	4.73953			44.9998	181.266	190.865	158.111	158.823	144.283	220.258	177.71	179.345		176.333	8.28269
45.8332	144.464	148.93	116.614	148.054	137.639	159.738	121.53	151.199	141.351	129.162	148.067		140.614	3.99248			45.8332	181.755	189.028	158.536	160.034	141.448	221.535	175.806	179.988		176.016	8.49997
46.6665	151.741	155.065	121.006	150.006	133.952	157.599	127.683	139.707	138.884	129.293	139.796		140.43	3.61523			46.6665	181.999	193.315	160.849	161.289	145.08	226.079	169.714	179.423		177.219	8.74758
47.4998	159.595	145.391	129.629	150.986	130.177	147.924	135.583	141.685	133.147	131.69	135.214		140.093	2.95683			47.4998	177.235	184.946	158.819	157.092	144.061	221.347	174.855	180.896		174.906	8.26607
48.3331	154.322	153.064	99.7063	156.043	125.307	151.19	128.538	160.308	134.766	130.114	141.501		139.533	5.44948			48.3331	182.61	186.987	159.622	159.774	146.895	222.457	176.351	178.417		176.639	8.13272
49.1665	146.414	149.568	122.517	152.032	124.907	160.554	127.285	132.747	137.311	130.333	134.948		138.056	3.7323			49.1665	181.022	187.191	155.609	158.823	147.383	220.802	178.417	180.037		176.16	8.13881
49.9998	155.64	155.271	133.576	150.761	126.763	152.777	131.025	150.374	138.267	127.695	136.556		141.7	3.4325			49.9998	178.09	194.744	159.197	158.606	144.238	217.829	182.144	184.724		177.447	8.23337
50.8331	146.853	153.551	124.277	151.775	126.339	158.299	124.299	146.932	140.719	131.033	139.385		140.315	3.70836			50.8331	174.792	180.046	149.896	152.852	143.574	219.881	173.495	172.257		170.849	8.47274
51.6665	152.537	150.075	115.708	152.738	123.603	153.982	126.666	148.085	135.291	130.234	137.499		138.765	4.07391			51.6665	176.747	195.56	155.986	155.751	140.164	224.195	174.583	178.294		175.16	9.26044
52.4998	151.274	158.072	111.512	153.319	128.177	153.119	130.345	155.294	132.469	126.644	137.801		139.821	4.59378			52.4998	175.037	189.845	154.664	152.982	142.91	215.19	171.999	182.957		173.198	8.24845
53.3331	155.558	151.776	124.082	143.179	131.528	154.255	124.964	138.539	137.866	133.102	143.968		139.892	3.32366			53.3331	179.312	187.803	147.488	151.77	142.954	219.902	179.859	176.085		173.147	8.98356
54.1664	147.293	153.389	112.223	146.335	126.189	152.147	127.891	143.647	138.606	126.119	134.561		137.127	3.90315			54.1664	169.296	179.026	149.896	151.77	145.611	216.488	175.263	172.208		169.945	8.0256
54.9998	150.835	155.684	122.997	147.257	129.325	153.811	127.35	146.403	135.984	126.907	135.709		139.297	3.582			54.9998	172.472	180.454	148.857	150.775	143.175	214.939	174.338	175.128		170.017	8.14617
55.8331	148.171	148.336	102.071	155.014	127.412	147.862	133.415	150.483	135.63	127.542	139.785		137.793	4.56724			55.8331	178.09	184.537	149.235	143.55	140.563	218.164	167.729	174.686		169.569	9.08245
56.6664	152.839	152.263	109.912	151.75	125.899	147.877	134.899	165.276	139.131	131.351	134.899		140.554	4.65403			56.6664	180.045	177.597	150.415	157.784	139.854	215.19	177.058	170.686		171.079	8.11005
57.4998	161.901	147.617	113.983	146.576	129.551	146.882	125.311	162.893	134.674	127.739	138.95		139.643	4.60495			57.4998	172.716	186.783	172.935	150.738	142.378	216.823	169.877	176.822		173.634	7.97872
58.3331	154.432	153.157	113.716	151.119	125.493	151.859	127.364	142.339	135.059	117.834	140.341		137.519	4.43159			58.3331	171.128	181.679	154.995	156.888	141.271	214.897	171.4	169.042		170.163	7.76727
59.1664	149.846	153.676	112.685	153.427	129.551	144.346	120.841	152.803	137.357	126.918	138.2		138.15	4.27803			59.1664	172.472	180.046	157.875	153.049	145.523	217.2	177.058	180.969		173.024	7.8665
59.9998	150.835	148.311	111.458	154.059	120.715	151.307	133.803	151.09	133.702	124.444	137.958		137.971	4.36974			59.9998	174.548	188.212	156.506	157.08	144.77	222.31	182.388	169.852		174.458	8.52388
60.8331	151.933	150.913	111.85	152.672	127.116	151.424	130.165	146.278	131.435	127.203	134.282		137.752	4.11358			60.8331	172.838	168.411	159.622	157.729	146.408	220.363	174.882	173.533		171.723	7.76252
	153.631	150.99	112.267	151.6	126.388	148.949	128.73	153.446	135.226	125.915	137.438		138.937	6.16195				174.833	183.142	156.994	153.182	142.393	217.431	174.252	173.676		171.988	8.08427

## Sheet: Figure 3C
	5sec TPS Control										5sec TPS + Apamin
Time	fEPSP Slopes (% Baseline)						mean	sem		Time	fEPSP Slopes (% Baseline)								mean	sem
-20.8325	102.064	96.3679	102.726	102.606	96.7733		100.107	1.44954		-20.8325	98.202	96.031	101.898	102.404	97.7577	104.316	98.3725		99.8546	1.13943
-19.9992	101.104	97.495	105.856	97.2091	102.488		100.83	1.61736		-19.9992	101.075	100.257	98.1511	98.6725	101.77	97.6132	100.304		99.6918	0.590776
-19.1659	100.174	95.5628	100.063	100.973	99.737		99.3021	0.956658		-19.1659	98.6687	100.327	95.4696	98.253	98.9751	99.865	100.389		98.8496	0.643867
-18.3326	102.505	96.4484	97.8983	99.9306	105.55		100.467	1.62834		-18.3326	98.499	99.6224	101.31	101.672	98.5048	103.374	98.2915		100.182	0.743419
-17.4993	101.454	101.601	102.167	100.613	99.281		101.023	0.501506		-17.4993	100.936	104.622	98.0776	100.858	101.825	98.4511	98.0106		100.397	0.916222
-16.666	102.425	94.7577	97.2781	101.573	100.877		99.382	1.4509		-16.666	100.154	98.1986	101.347	99.2185	98.9475	100.77	97.1794		99.4022	0.553112
-15.8327	95.9921	95.6433	98.7334	93.658	96.8873		96.1828	0.827766		-15.8327	100.657	102.381	103	101.346	97.398	99.0272	100.984		100.685	0.728939
-14.9994	96.9112	101.762	95.0019	100.613	98.6957		98.5968	1.22186		-14.9994	98.7646	101.677	99.5469	100.369	100.785	98.6606	96.5121		99.4737	0.642127
-14.1661	99.3156	102.406	98.8637	95.0971	100.535		99.2434	1.20439		-14.1661	101.201	98.7318	99.8041	99.067	97.5916	100.044	97.3475		99.1125	0.518358
-13.3328	98.8413	99.3467	95.5811	95.9365	101.644		98.2699	1.13015		-13.3328	103.717	98.5397	101.457	96.7877	98.5878	101.436	95.3649		99.4128	1.1075
-12.4995	100.969	104.982	97.1259	100.099	100.431		100.721	1.25727		-12.4995	97.572	99.8202	99.5102	100.567	100.41	99.6032	104.936		100.345	0.850032
-11.6662	98.2597	100.393	100.712	98.9345	98.6278		99.3853	0.490855		-11.6662	102.334	99.9541	100.428	100.427	96.9553	102.902	98.1091		100.159	0.80044
-10.8329	100.564	102.97	97.1259	99.9752	102.488		100.625	1.04011		-10.8329	97.6569	101.171	101.604	97.9274	96.6232	99.865	101.256		99.4433	0.764684
-9.9996	101.09	103.05	99.443	95.9365	106.348		101.174	1.74249		-9.9996	100.311	98.1066	98.1143	100.055	102.129	99.5508	100.992		99.8942	0.553849
-9.1663	102.788	99.7492	98.0505	97.6154	98.5971		99.3601	0.928615		-9.1663	97.942	98.9937	99.8408	97.5548	97.9514	99.1843	100.089		98.7937	0.375968
-8.333	100.16	101.118	97.8983	98.5748	98.1412		99.1785	0.624661		-8.333	100.767	100.722	96.4613	99.4271	103.513	97.2467	99.7696		99.701	0.890549
-7.4997	99.6191	99.1856	92.8778	94.0178	100.763		97.2926	1.60083		-7.4997	100.154	99.2497	100.576	101.985	101.106	98.0322	101.144		100.321	0.500973
-6.6664	103.84	92.906	105.043	102.939	104.638		101.873	2.27051		-6.6664	98.7118	100.097	98.2246	99.7526	103.375	95.5186	99.8487		99.3612	0.89336
-5.8331	100.564	102.808	98.8637	97.8186	99.4362		99.8983	0.852118		-5.8331	98.1707	97.2497	99.4	95.1709	96.8722	103.426	103.312		99.0859	1.20744
-4.9998	99.028	100.474	100.795	106.37	96.7733		100.688	1.58774		-4.9998	101.723	99.7562	99.2898	100.742	102.213	98.9224	105.924		101.224	0.90954
-4.1665	98.5427	101.359	103.691	102.172	98.4831		100.85	1.02482		-4.1665	100.856	103.47	102.265	105.986	99.5286	98.5035	99.4513		101.437	1.0005
-3.3332	100.443	95.1602	99.6361	106.49	98.4831		100.042	1.84606		-3.3332	100.092	97.2591	100.245	101.882	102.129	98.0472	101.106		100.109	0.70051
-2.4999	99.5132	97.817	99.443	100.374	98.2552		99.0804	0.461968		-2.4999	99.056	103.534	95.5798	97.6143	99.2125	101.017	99.1341		99.3068	0.946806
-1.6666	100.201	103.211	112.38	101.333	99.053		103.236	2.38694		-1.6666	103.165	101.357	97.4899	101.021	102.794	101.541	102.829		101.457	0.732447
-0.8333	98.2597	106.673	107.36	101.813	97.5559		102.332	2.04678		-0.8333	99.3773	97.7073	94.6614	97.1259	99.7266	101.698	98.3131		98.3728	0.840547
0	97.3701	106.753	95.388	107.329	99.4573		101.26	2.44818		0	100.237	101.165	96.4981	104.114	103.319	101.384	101.029		101.107	0.926081
0.5	117.952	127.249	138.448	128.075	139.176		130.18	3.94857		0.5	124.29	125.368	143.663	139.416	151.244	124.565	127.208		133.679	4.14981
1.3333	107.803	113.401	121.649	115.124	128.119		117.219	3.50762		1.3333	100.62	109.104	133.562	124.275	129.578	108.122	111.731		116.713	4.68554
2.1666	102.061	110.825	101.374	125.017	128.461		113.548	5.66361		2.1666	106.276	116.276	128.309	119.716	129.384	107.214	100.436		115.373	4.24201
2.9999	105.619	113.643	103.401	116.743	130.513		113.984	4.8109		2.9999	106.841	103.811	123.864	118.088	125.538	109.413	106.545		113.443	3.3688
3.8332	101.495	114.931	113.249	118.542	115.239		112.691	2.92754		3.8332	100.083	104.537	123.24	116.84	128.388	103.025	107.434		111.935	4.13301
4.6665	106.913	112.435	108.325	117.642	119.456		112.954	2.47435		4.6665	100.394	107.141	120.962	116.514	125.178	103.304	107.631		111.589	3.53964
5.4998	100.807	106.317	102.243	113.325	110.68		106.674	2.39232		5.4998	101.723	104.622	115.048	119.716	127.724	106.411	104.849		111.442	3.63948
6.3331	96.7635	105.995	107.746	113.145	105.778		105.886	2.64007		6.3331	101.836	104.067	119.603	117.437	128.112	106.446	98.8884		110.913	4.10478
7.1664	101.414	106.558	102.822	109.907	106.006		105.341	1.49238		7.1664	101.864	102.616	114.167	114.778	123.38	101.733	99.3659		108.272	3.45188
7.9997	100.362	106.478	101.663	115.663	106.006		106.035	2.68508		7.9997	100.535	99.7989	115.232	114.181	122.495	106.481	95.2496		107.71	3.74125
8.833	95.1461	100.681	102.822	106.849	104.068		101.913	1.96402		8.833	106.021	103.086	112.624	112.173	123.352	106.69	95.085		108.433	3.34433
9.6663	97.6531	108.41	107.746	119.441	103.385		107.327	3.58626		9.6663	104.692	100.482	117.914	111.359	122.688	99.9873	98.9213		108.006	3.58367
10.4996	91.3451	104.465	106.008	105.41	108.172		103.08	2.99631		10.4996	105.088	103.299	114.461	113.367	124.099	98.5559	96.748		107.945	3.70356
11.3329	97.2892	105.351	110.063	123.039	99.9649		107.141	4.5444		11.3329	98.1596	105.818	117.106	113.258	125.649	101.488	96.1058		108.226	4.10329
12.1662	89.1616	110.825	92.3951	113.145	97.6852		100.642	4.84036		12.1662	103.731	98.9025	110.604	109.622	125.787	100.511	96.6656		106.546	3.76876
12.9995	91.143	108.168	88.9194	109.727	114.555		102.503	5.21106		12.9995	100.677	105.433	110.126	110.165	119.036	103.025	99.5305		106.856	2.57526
13.8328	91.9517	102.372	99.9257	114.045	103.27		102.313	3.54688		13.8328	105.343	99.7562	111.742	101.211	121.083	101.768	98.3615		105.609	3.07846
14.6661	90.5769	108.007	96.1604	102.712	101.105		99.7123	2.96495		14.6661	100.507	94.1644	109.612	107.614	123.74	100.755	98.5756		104.995	3.70382
15.4994	88.6763	111.067	96.1604	111.346	102.701		101.99	4.36848		15.4994	103.9	105.689	115.893	109.514	124.016	101.07	97.4724		108.222	3.45647
16.3327	88.5955	111.791	112.96	111.706	101.903		105.391	4.64964		16.3327	98.9514	103.256	109.208	107.343	122.218	103.653	98.2792		106.13	3.07572
17.166	92.8413	108.168	109.484	104.871	105.436		104.16	2.95514		17.166	101.638	99.3721	108.106	105.498	121.831	101.349	97.9993		105.113	3.07984
17.9993	89.4446	115.173	100.505	103.432	107.83		103.277	4.25017		17.9993	101.525	104.58	108.51	108.917	123.408	105.084	97.6535		107.097	3.09361
18.8326	91.6282	115.495	94.1329	119.261	99.395		103.982	5.64205		18.8326	100.365	109.275	111.155	109.731	119.202	100.127	100.864		107.246	2.70477
19.6659	89.0403	110.906	102.243	108.288	107.944		103.684	3.92438		19.6659	100.592	100.525	114.865	104.25	118.15	103.862	98.4932		105.82	2.88346
20.4992	94.3779	112.435	90.6572	111.526	108.856		103.57	4.58841		20.4992	96.6325	103.171	111.926	108.754	123.214	111.403	99.6787		107.826	3.38273
21.3325	87.2206	113.885	99.9257	102.172	103.726		101.386	4.27258		21.3325	97.9617	99.6282	114.093	106.203	119.562	103.444	98.3353		105.604	3.15798
22.1658	89.3637	117.99	99.0568	117.642	110.224		106.855	5.56087		22.1658	94.2287	93.14	109.355	107.18	118.897	100.336	96.2598		102.771	3.57538
22.9991	84.7136	113.643	95.5811	110.807	101.561		101.261	5.24691		22.9991	99.3474	94.5486	111.081	107.94	119.7	103.932	96.5668		104.731	3.36171
23.8324	87.8676	116.139	88.6298	108.828	105.094		101.312	5.62236		23.8324	96.887	89.7678	110.273	104.684	116.379	104.212	101.078		103.326	3.27916
24.6657	98.5023	111.389	102.532	104.331	99.737		103.298	2.26708		24.6657	97.6506	104.324	112.183	101.156	124.459	100.581	97.8017		105.451	3.68208
25.499	94.0948	115.978	96.7397	105.41	104.296		103.304	3.83369		25.499	100.592	96.3841	109.061	101.211	118.206	96.0422	100.677		103.167	2.9854
26.3323	96.0357	115.092	109.194	107.929	99.509		105.552	3.44242		26.3323	96.6042	99.7135	114.02	104.629	120.668	106.516	99.2671		105.917	3.29034
27.1656	97.0871	114.448	96.45	103.971	109.54		104.299	3.49424		27.1656	97.6506	102.232	107.628	106.312	120.945	98.6955	105.705		105.595	2.93709
27.9989	92.4773	123.062	116.145	110.267	107.602		109.911	5.105		27.9989	102.543	104.537	113.395	101.373	117.459	100.79	100.826		105.846	2.55995
28.8322	96.3592	117.749	99.3464	110.267	101.561		105.056	3.92884		28.8322	97.2547	101.378	111.155	101.808	117.763	104.351	109.871		106.226	2.66234
29.6655	98.1384	119.359	97.6086	111.166	103.385		105.931	4.14846		29.6655	93.8328	99.6708	109.612	108.917	117.514	100.057	100.025		104.233	3.05264
30.4988	94.3374	114.351	98.4775	107.389	102.587		103.428	3.48458		30.4988	95.1902	88.9568	109.355	108.374	118.842	100.616	100.282		103.088	3.75264
31.3321	93.6904	113.787	102.243	112.965	100.307		104.598	3.85607		31.3321	98.6404	105.519	109.391	107.831	117.486	101.698	100.42		105.855	2.44311
32.1654	92.6391	112.821	100.215	101.453	100.732		101.572	3.23183		32.1654	97.5374	100.909	108.142	99.1484	116.296	98.3115	106.495		103.834	2.58943
32.9987	94.4587	116.202	99.3464	108.468	96.7733		103.05	4.05748		32.9987	91.5421	98.6037	112.514	101.156	115.383	100.825	104.701		103.532	3.09958
33.832	91.6686	118.295	103.691	113.505	96.2034		104.673	5.02685		33.832	93.1541	97.1097	109.061	105.389	123.601	104.77	100.453		104.791	3.7342
34.6653	92.72	121.918	109.484	104.691	95.5195		104.866	5.2298		34.6653	95.8689	102.061	111.632	104.521	117.68	97.7878	102.56		104.587	2.90233
35.4986	97.3701	126.588	101.374	95.337	101.561		104.446	5.66154		35.4986	96.0386	105.22	108.436	106.583	121.222	98.7653	101.194		105.351	3.12559
36.3319	95.3078	112.338	99.3464	105.23	100.535		102.551	2.91341		36.3319	96.5759	102.317	113.102	111.033	115.522	98.8003	105.409		106.108	2.76417
37.1652	97.734	119.261	91.2365	106.31	96.6594		102.24	4.89294		37.1652	100.083	100.14	108.73	108.428	117.127	97.4387	95.6119		103.937	2.91923
37.9985	94.7418	120.469	106.877	99.6541	96.6594		103.68	4.67699		37.9985	90.722	108.379	109.024	102.513	116.518	99.0446	102.28		104.069	3.11336
38.8318	93.6904	115.639	91.2365	101.273	90.2762		98.4229	4.71654		38.8318	92.334	99.1159	107.555	102.73	118.04	100.266	102.593		103.233	3.02024
39.6651	91.5069	126.105	104.85	103.432	104.98		106.175	5.58146		39.6651	93.5217	106.458	103.841	109.079	117.431	102.955	100.963		104.893	2.7894
40.4984	97.087	117.651	110.932	108.109	95.8615		105.928	4.16371		40.4984	99.6019	108.934	106.343	107.072	116.822	101.139	99.9257		105.691	2.32881
41.3317	91.0621	120.711	104.27	109.548	101.333		105.385	4.87346		41.3317	97.085	103.47	107.894	98.4429	116.573	100.092	101.062		103.517	2.55651
42.165	91.1025	122.16	108.904	103.971	101.903		105.608	5.0579		42.165	97.792	106.373	108.592	102.947	122.744	98.102	96.9785		104.79	3.44137
42.9983	89.1616	123.689	105.719	107.929	97.1153		104.723	5.79235		42.9983	93.6631	102.317	106.204	100.831	117.016	103.199	99.1683		103.2	2.73211
43.8316	94.2565	125.622	115.566	102.892	101.105		107.888	5.6135		43.8316	89.7888	103.043	105.841	102.187	118.012	96.8103	103.828		102.787	3.26347
44.6649	89.7277	126.266	99.3464	100.014	102.245		103.52	6.07837		44.6649	87.385	99.2013	107.784	101.211	117.32	101.663	98.5252		101.87	3.45821
45.4982	95.227	124.414	111.801	105.05	98.4831		106.995	5.2021		45.4982	91.6552	105.177	103.22	98.66	117.099	99.3239	99.8414		102.14	2.96574
46.3315	90.9003	131.982	91.8158	100.374	96.5147		102.317	7.60939		46.3315	94.7095	101.506	106.196	98.7143	116.629	98.3464	98.8283		102.133	2.75626
Last 5min:	92.5178	122.93	108.077	105.359	99.7207		105.721	5.0605		Last 5min:	93.853	104.074	106.554	101.621	117.941	100.047	99.9041		103.428	2.84356

[truncated: 1 more sheets: Figure 3D]
